# Supplementary material for: Systems Level Analysis and Identification of Pathways and Networks Associated with Liver Fibrosis
Source: PLoS One. 2014 Nov 7;9(11):e112193. doi: 10.1371/journal.pone.0112193 (PMC4224449; doi:10.1371/journal.pone.0112193)
Supplement: Table S1 — The list of fibrosis-relevant genes from differential expression and co-expression analysis. (XLSX) [file pone.0112193.s004.xlsx]

## Sheet: FIBREL897_FC7K_HC_ratgene_884_8
Affymetrix probe id	Set	Up/Down	1-Naphthylisothiocyanate_30mg/kg_7days	1-Naphthylisothiocyanate_60mg/kg_7days	4,4’-Methylenedianiline_81mg/kg_5days	N-Nitrosodimethylamine_10mg/kg_5days
1368317_at	DEG	up	1.39431	1.77842	2.21847	2.15889
1367689_a_at	DEG	up	1.39042	2.58451	1.49755	0.653607
1369756_a_at	DEG	up	1.91923	1.73613	2.07502	0.310694
1379606_at	DEG	up	0.596155	1.22781	1.77241	2.53047
1367776_at	DEG	up	-0.443026	0.0404943	1.64133	2.68166
1379582_a_at	DEG	up	-0.347556	-0.120734	2.03973	2.73324
1372685_at	DEG	up	-0.905192	-0.440941	1.51942	2.95299
1374775_at	DEG	up	-0.186408	0.44396	1.95161	2.88472
1383747_at	DEG	up	-0.537413	0.0134391	1.75524	2.47469
1393041_at	DEG	up	1.17931	1.37061	1.8643	2.51537
1389566_at	DEG	up	-0.775684	-0.398614	1.45473	2.66882
1378592_at	DEG	up	-0.163216	0.0929026	1.3478	2.40795
1384231_at	DEG	up	-0.179339	-0.0497607	1.39606	2.52836
1375852_at	DEG	up	2.02982	2.00992	1.07234	1.01599
1368143_at	DEG	up	2.02721	2.27389	2.27556	1.39681
1370828_at	DEG	up	1.69122	1.97689	2.44035	1.23492
1369864_a_at	DEG	up	-1.32115	1.70827	-0.581572	2.42817
1373011_at	DEG	up	1.74584	1.80519	1.34224	1.91555
1369268_at	DEG	up	-0.278986	1.04414	1.44272	2.99181
1387060_at	DEG	up	1.42521	2.18262	1.88672	1.9311
1375043_at	DEG	up	-2.58982	1.35899	1.12408	-0.464811
1375216_at	DEG	up	1.30993	1.58264	1.69923	-0.359297
1370080_at	DEG	up	2.03189	2.1068	1.67549	3.06063
1374176_at	DEG	up	3.03912	2.51126	1.55639	1.7352
1387868_at	DEG	up	2.96891	2.80503	2.07098	0.82266
1387125_at	DEG	up	1.96824	1.52099	0.386693	1.6383
1387011_at	DEG	up	6.97746	5.74695	4.70768	5.51218
1376953_at	DEG	up	2.1423	1.64818	1.04305	0.00323685
1393260_at	DEG	up	3.90054	3.71908	2.99737	2.21621
1379499_at	DEG	up	2.0794	1.62662	1.7835	0.714407
1367794_at	DEG	up	2.71112	1.91936	0.153837	3.17406
1369957_at	DEG	up	2.2227	2.41226	1.1963	1.5338
1387316_at	DEG	up	3.11392	2.78776	0.775692	2.29566
1367847_at	DEG	up	2.02264	2.01383	1.43494	1.27161
1377307_at	DEG	up	2.93824	2.35271	1.62444	0.212769
1386718_at	DEG	up	0.348668	1.57216	1.56019	-0.425026
1383357_a_at	DEG	up	1.34358	1.49099	1.60738	3.09769
1368718_at	DEG	up	1.95147	1.92379	2.8986	1.31252
1371089_at	DEG	up	1.43043	1.40136	2.32599	2.48477
1386965_at	DEG	up	2.31827	2.1195	1.51965	1.31729
1387090_a_at	DEG	up	1.15458	1.6895	1.36773	1.40067
1367795_at	DEG	up	1.40481	1.76705	1.40254	2.45421
1370314_at	DEG	up	1.60046	1.68637	2.02089	2.45662
1370176_at	DEG	up	1.86125	1.566	1.39898	0.506207
1384687_at	DEG	up	1.81619	1.84555	2.01638	1.92985
1388666_at	DEG	up	3.19752	3.35856	2.50918	3.49876
1372354_at	DEG	up	2.00378	1.54	1.39319	1.31723
1384243_at	DEG	up	2.7067	1.77507	1.1605	2.82849
1371785_at	DEG	up	2.99511	2.99109	2.31944	2.46974
1389913_at	DEG	up	2.18698	1.37917	1.68175	1.47532
1367655_at	DEG	up	2.22954	2.75452	2.7986	2.00073
1368888_a_at	DEG	up	2.3461	2.12402	2.32387	1.96329
1388027_a_at	DEG	up	1.8147	2.08629	2.10116	1.67061
1388112_at	DEG	up	1.65931	2.33602	1.6524	2.05064
1388199_at	DEG	up	2.83291	2.87806	2.06663	0.164519
1390419_a_at	DEG	up	2.21175	2.25781	2.09169	1.94119
1374784_at	DEG	up	1.61563	1.61401	1.68189	0.938949
1390474_at	DEG	up	1.57183	1.7282	1.31219	0.431854
1387969_at	DEG	up	0.188166	0.729957	1.30781	3.39921
1370904_at	DEG	up	1.47825	1.63759	1.82773	2.63357
1388393_at	DEG	up	1.03862	1.44529	1.44614	0.886307
1376100_at	DEG	up	1.12976	1.49744	1.87168	2.75565
1368308_at	DEG	up	2.22128	2.45909	0.291133	1.11111
1368160_at	DEG	up	2.00417	2.54966	1.08135	2.5574
1367631_at	DEG	up	3.17681	3.6854	3.25657	3.56026
1377869_at	DEG	up	0.609784	2.41562	1.60301	3.53294
1373403_at	DEG	up	2.10492	2.58946	1.96215	2.2939
1371571_at	DEG	up	1.1763	1.59059	1.35633	0.655475
1371572_at	DEG	up	1.30855	2.10213	1.73577	0.939311
1380533_at	DEG	up	1.48965	2.54634	1.80616	1.80124
1386321_s_at	DEG	up	2.43996	1.35851	1.86997	1.74721
1371237_a_at	DEG	up	0.700679	0.856947	1.53381	2.7231
1388271_at	DEG	up	1.25923	1.40275	2.21701	3.74017
1374770_at	DEG	up	0.849648	1.40114	1.29874	0.925239
1371583_at	DEG	up	1.98957	2.27758	1.94218	2.83663
1393643_at	DEG	up	1.74847	2.0322	2.28518	1.91731
1388453_at	DEG	up	1.69671	2.07172	1.32842	0.635979
1368905_at	DEG	up	1.21569	1.86468	2.3568	2.43926
1389179_at	DEG	up	1.89888	1.54848	1.79233	0.290793
1369195_at	DEG	up	0.827886	1.47864	1.43334	1.22487
1367648_at	DEG	up	2.42342	1.63548	1.33566	1.93147
1371143_at	DEG	up	2.40323	0.17128	1.85317	3.02842
1370113_at	DEG	up	1.45848	1.47211	1.46429	0.678998
1370912_at	DEG	up	-0.753047	1.13481	3.03553	0.889219
1387925_at	DEG	up	3.31076	2.21898	1.83061	2.30792
1368391_at	DEG	up	2.03807	1.37129	1.57822	1.73278
1367811_at	DEG	up	2.30506	1.60892	1.47998	1.76087
1390255_at	DEG	up	2.4281	2.91564	0.993671	1.58555
1391570_at	DEG	up	2.06751	2.25957	1.02483	1.81012
1390662_at	DEG	up	0.636191	1.95196	1.31964	0.546096
1370857_at	DEG	up	0.962346	0.952506	1.49262	2.56525
1387583_at	DEG	up	-0.0486262	-0.972758	3.20997	2.51892
1373810_at	DEG	up	1.95862	2.2495	1.87915	2.10533
1378260_at	DEG	down	-1.51125	-1.4178	-0.641455	-0.30077
1367763_at	DEG	down	-1.16766	-1.62399	-1.22964	-0.160268
1383416_at	DEG	down	-1.02206	-1.5673	-1.56258	-1.01175
1368265_at	DEG	down	-1.353	-0.984208	-0.967957	-1.72713
1370355_at	DEG	down	-1.98575	-1.72303	-0.00825918	-0.0176921
1382325_at	DEG	down	-1.50766	-1.35924	-0.76929	-1.4877
1389377_at	DEG	down	-1.42255	-1.70319	-1.54194	-1.3838
1393690_at	DEG	down	-1.19797	-1.47834	-1.48451	-1.2257
1389199_at	DEG	down	-0.854554	-1.25365	-1.36423	-1.00453
1367957_at	DEG	down	-1.10985	-1.2802	-1.3054	-2.13147
1373975_at	DEG	down	-2.07497	-2.06432	-2.61195	-4.20689
1369577_at	DEG	down	-1.39109	-1.06403	-1.14027	-1.6499
1377064_at	DEG	down	0.0943478	-1.1501	-0.893309	-0.606002
1368662_at	DEG	down	-1.05986	-0.713931	-0.973309	-1.73659
1374929_at	DEG	down	-1.47168	-0.951483	-1.74509	-1.68491
1370108_a_at	DEG	down	-1.28836	-1.73685	-1.34299	-1.26969
1387156_at	DEG	down	-3.3949	-3.09654	-0.679138	1.27389
1394960_at	DEG	down	-1.9161	-1.28323	-1.20366	0.760836
1371840_at	DEG	down	-1.31346	-1.25737	-1.23302	-1.29182
1380262_at	DEG	down	-0.976898	-1.09807	-1.57121	-1.72598
1376925_at	DEG	down	-0.477578	-0.462659	-0.968621	-1.72778
1398759_at	DEG	down	-1.1441	-1.4528	-1.15733	-0.488607
1373992_at	DEG	down	-1.59852	-2.25563	0.245935	0.935223
1376496_at	DEG	down	-1.27757	-0.867965	-0.997512	-0.799583
1368574_at	DEG	down	-1.56986	-1.55187	-1.40894	-1.83198
1369291_at	DEG	down	-1.04496	-1.22217	-1.39886	-0.46217
1384240_at	DEG	down	-0.860528	-1.15941	-1.21131	-0.787639
1368289_at	DEG	down	-1.77074	-1.42254	-0.686213	-0.96365
1368520_at	DEG	down	-2.21309	-1.56447	-1.41056	-1.12914
1369238_at	DEG	down	-1.0688	-1.70346	-1.28239	-2.02166
1374073_at	DEG	down	-1.34942	-1.36256	-1.38748	-2.13463
1385365_at	DEG	down	-1.21185	-1.64597	-1.68397	-1.40302
1376118_at	DEG	down	-0.82337	-1.10988	-1.15023	-1.24753
1373814_at	DEG	down	-1.1927	-1.29509	-1.502	-2.75771
1390943_at	DEG	down	-1.04478	-0.739139	-1.55656	-2.14613
1370334_at	DEG	down	-0.908772	-1.94937	-1.28904	-1.55788
1369558_at	DEG	down	-1.31151	-1.58943	-1.2905	-0.760634
1391661_at	DEG	down	-0.978635	-1.77623	-0.862067	-0.972323
1370024_at	DEG	down	-0.102611	-1.29061	-1.5311	-1.45005
1387967_at	DEG	down	0.256559	-1.00227	-1.08175	0.0245819
1379592_at	DEG	down	-1.10079	-1.12449	-1.23531	-0.633383
1389622_at	DEG	down	-0.800537	-1.08807	-1.11067	-0.797456
1368064_a_at	DEG	down	-2.47533	-1.18488	-0.824733	-0.466912
1368651_at	DEG	down	-1.93508	-2.44042	-1.52048	-0.427894
1387263_at	DEG	down	-1.75968	-2.18078	-1.29357	-0.627995
1369169_at	DEG	down	-1.7431	-1.61983	-0.70257	-0.985254
1368512_a_at	DEG	down	-1.23035	-1.0955	-0.84839	-1.02161
1371104_at	DEG	down	-1.59836	-1.64977	-0.630214	-0.853701
1388426_at	DEG	down	-1.61519	-1.70068	-0.341896	-0.876841
1383826_at	DEG	down	-2.64245	-2.40744	-1.68099	-1.43019
1377048_at	DEG	down	-1.30962	-1.20416	-0.485223	-0.385606
1387188_at	DEG	down	-2.39107	-1.96667	-0.180192	-0.590896
1383721_at	DEG	down	-1.13574	-1.17135	-1.56063	-1.36224
1390863_at	DEG	down	-1.54434	-1.52188	-1.18879	-1.59027
1375120_at	DEG	down	-1.41445	-0.925825	-0.893213	-1.22136
1394022_at	DEG	down	-1.38574	-0.984011	-0.876029	-0.999022
1373748_at	DEG	down	-1.09571	-1.31984	-1.04552	-0.741038
1375073_at	DEG	down	-0.935006	-0.976069	-1.14523	-2.01636
1387877_at	DEG	down	-0.965085	-1.17387	-0.922346	-0.786955
1371137_at	DEG	down	-2.4031	-0.955162	-1.54131	-0.945897
1386881_at	DEG	down	-1.32457	-1.6033	-2.53457	-1.65935
1383695_at	DEG	down	-0.935875	-0.800185	-2.33289	-1.9092
1388698_at	DEG	down	-0.351013	-0.613497	-2.33253	-2.30905
1376860_at	DEG	down	-1.25381	-1.28396	-1.53873	-0.771416
1369633_at	DEG	down	-1.18245	-1.52354	-1.6735	-1.65792
1387655_at	DEG	down	-2.00606	-1.84815	-2.26749	-1.28234
1388583_at	DEG	down	-1.71812	-1.71521	-1.7841	-1.12641
1373803_a_at	DEG	down	-1.44102	-1.18528	-0.618239	-1.08122
1369259_at	DEG	down	-1.59024	-1.81315	-1.77303	-0.356321
1369531_at	DEG	down	-0.453847	-1.28703	-1.38961	-1.31094
1368627_at	DEG	down	-1.15062	-1.75727	-0.853664	-0.673419
1367896_at	DEG	down	-9.45865	-10.2547	-6.22616	-1.84556
1368570_at	DEG	down	-1.38194	-1.77311	-1.52269	-1.22295
1368387_at	DEG	down	-1.35724	-2.23792	-0.989194	-0.229191
1369450_at	DEG	down	-2.21057	-3.12106	-1.96464	-0.809963
1387630_at	DEG	down	-1.7161	-1.72958	-1.20275	-0.705536
1383472_at	DEG	down	-1.64016	-0.76027	-0.899128	0.407051
1373686_at	DEG	down	-3.71426	-4.63011	-2.00101	-0.418369
1386274_at	DEG	down	-1.47957	-1.98451	-1.3758	-0.537581
1379636_at	DEG	down	-1.16261	-1.41992	-1.03978	-1.45985
1382569_at	DEG	down	-2.72988	-2.5617	-2.08862	-1.84184
1371412_a_at	DEG	down	-2.51359	-3.12465	-2.30034	-2.43468
1387328_at	DEG	down	-3.676	-4.79067	-1.68219	-1.49647
1370670_at	DEG	down	-0.641278	-0.734001	-1.76098	-1.81449
1387981_at	DEG	down	-2.35153	-3.37497	-3.19188	-2.24524
1387913_at	DEG	down	-1.15996	-1.20191	-1.6012	-1.95817
1370479_x_at	DEG	down	-3.91594	-5.86909	-3.77542	-4.62759
1387985_a_at	DEG	down	-5.42396	-6.44562	-4.59824	-5.99868
1370779_x_at	DEG	down	-0.945598	-1.26024	-1.04245	-0.980645
1397205_at	DEG	down	-4.96693	-5.06441	-5.15842	-3.45147
1393826_at	DEG	down	-1.41387	-1.89969	-1.15487	-0.759068
1377804_at	DEG	down	-0.766	-0.970788	-1.23852	-1.95447
1382986_at	DEG	down	-1.47773	-1.3414	-0.803476	-0.234222
1367775_at	DEG	down	-1.05566	-1.74305	-1.65299	-1.37258
1369492_at	DEG	down	-1.52154	-1.79009	-0.621663	-0.39179
1368399_a_at	DEG	down	-1.37594	-1.22346	-0.740107	-1.09943
1387284_at	DEG	down	-1.13726	-1.2052	-0.941879	-1.20188
1387816_at	DEG	down	-1.9178	-1.98945	-1.04061	-1.51554
1368428_at	DEG	down	-1.65497	-1.44495	-0.759829	-1.72473
1387121_a_at	DEG	down	-1.19346	-1.64275	-1.05359	-0.814857
1369902_at	DEG	down	-1.72347	-1.81058	-1.48288	-1.8218
1383732_at	DEG	down	-3.33902	-4.92361	-2.90189	-1.55185
1376709_at	DEG	down	-1.22196	-1.13306	-0.893549	-1.29669
1374591_at	DEG	down	-1.94121	-1.86424	-1.21358	-1.76065
1376619_at	DEG	down	-2.02938	-1.75349	-0.999788	-1.47759
1390281_a_at	DEG	down	-1.41892	-1.18647	-1.10547	-1.34166
1393221_at	DEG	down	-0.78322	-1.56721	-0.928208	-1.1981
1370336_at	DEG	down	-0.664427	-0.588445	-1.49635	-2.57311
1391429_at	DEG	down	-1.21479	-1.24666	-1.16641	-1.56365
1373433_at	DEG	down	-1.39269	-1.29745	-0.488644	-0.124238
1370420_at	DEG	down	-1.43428	-1.69903	-1.34292	-1.0108
1370232_at	DEG	down	-1.32762	-1.32958	-1.10554	-1.44445
1370725_a_at	DEG	down	-3.2387	-0.891441	-1.92247	-1.5056
1386944_a_at	DEG	down	-2.66259	-0.785013	-1.6932	-1.44081
1387223_at	DEG	down	-1.23972	-1.35574	-0.996087	-0.802065
1388450_at	DEG	down	-1.26432	-1.30811	-1.78777	-0.348032
1398282_at	DEG	down	-1.26611	-1.71075	-1.03937	-0.955587
1392852_at	DEG	down	-1.29159	-0.881677	-1.38237	-1.70941
1376765_at	DEG	down	-1.4814	-1.43209	-0.683237	-1.15022
1389645_at	DEG	down	-1.40432	-1.38701	-1.43291	-1.14877
1384073_at	DEG	down	-1.28589	-1.16368	-0.892093	-0.677299
1374420_at	DEG	down	-1.47597	-1.15153	-1.18355	-0.37411
1372920_at	DEG	down	-0.76587	-0.846918	-1.13438	-2.34736
1370387_at	DEG	down	-1.15834	-3.27037	-2.91833	-3.28136
1392928_at	DEG	down	-2.07355	-1.76737	-1.12893	-1.82357
1385247_at	DEG	down	-1.10693	-2.09581	1.61527	-5.99632
1387825_at	DEG	down	-2.13508	-3.79717	2.67971	-8.82176
1387339_at	DEG	down	-1.21802	-1.42568	-1.17583	-0.998861
1368915_at	DEG	down	-1.40396	-2.04676	-1.08477	-1.11282
1390783_at	DEG	down	-0.664328	-1.1724	-0.973929	-0.835202
1389581_at	DEG	down	-1.50185	-1.93737	-1.69709	-1.27964
1368497_at	DEG	down	-1.31776	-0.919722	-0.943719	-0.120578
1368422_at	DEG	down	-1.91186	-1.50813	-1.16619	-1.97077
1377824_a_at	DEG	down	-1.20773	-1.194	-1.4964	-1.92817
1390860_at	DEG	down	-1.27876	-1.43923	-1.39707	-2.44364
1393202_a_at	DEG	down	-0.590519	-0.899582	-1.22359	-2.19732
1368711_at	DEG	down	-0.762616	-0.335679	-0.980213	-2.66916
1381973_at	DEG	down	-1.66646	-1.48314	-1.98669	-1.12594
1390416_at	DEG	down	-1.49675	-1.26406	-1.72806	-1.04285
1368461_at	DEG	down	-2.16483	-2.12787	-2.54531	-1.61052
1388038_at	DEG	down	-1.39657	-1.8127	-1.24909	-1.56373
1387139_at	DEG	down	-0.81771	-1.6989	-1.6273	-1.41462
1368543_at	DEG	down	-2.01317	-2.29244	-2.76016	-2.65766
1371266_at	DEG	down	-1.13886	-1.36076	-1.07476	-0.227141
1394112_at	DEG	down	-0.971117	-1.25557	-1.00155	-0.373854
1388395_at	DEG	down	-2.04951	-2.99917	-1.37898	-2.4318
1394865_at	DEG	down	-1.31333	-0.978559	-1.15307	-2.92118
1372091_at	DEG	down	-1.37465	-1.21472	-0.634681	-2.04388
1387819_at	DEG	down	-0.0262564	0.184233	-1.04035	-3.71866
1369424_at	DEG	down	0.69717	-0.324614	-0.948272	-0.914766
1387183_at	DEG	down	-1.45709	-0.962169	-1.59731	-0.0692
1372069_at	DEG	down	-1.26447	-0.810366	-0.853057	-1.89594
1369986_at	DEG	down	-1.23701	-1.47391	-1.21889	-0.678992
1388153_at	DEG	down	-1.25568	-1.25303	-1.24218	-0.984822
1387023_at	DEG	down	-2.01418	-1.96414	-1.7605	-2.03702
1370363_at	DEG	down	-1.95314	-3.68499	-1.04244	-1.88628
1387958_at	DEG	down	-2.85477	-3.0584	-2.40217	-0.487179
1372676_at	DEG	down	-1.05952	-1.35175	-1.34982	-1.54523
1369455_at	DEG	down	-4.40717	-4.46346	-3.8497	-1.69124
1369440_at	DEG	down	-3.20931	-3.26274	-2.60089	-1.22417
1371763_at	DEG	down	-1.46488	-1.41438	-0.760806	-1.16684
1372790_at	DEG	down	-1.25385	-1.17	-0.964048	-1.21969
1369546_at	DEG	down	-1.63951	-1.51065	-0.9806	-0.0974609
1391293_at	DEG	down	-1.4568	-1.45423	-1.01871	-0.571563
1384262_at	DEG	down	-0.850895	-1.82291	-1.07695	-2.34453
1373108_at	DEG	down	-2.04296	-2.95491	-1.02216	-1.39724
1395236_at	DEG	down	-2.25043	-2.80983	-1.05455	-1.04287
1376976_at	DEG	down	-0.84324	-1.186	-1.0294	0.230058
1370789_a_at	DEG	down	-2.01137	0.372665	-1.07302	-0.460942
1387336_at	DEG	down	-1.80992	-2.57696	-2.6973	-2.16007
1387307_at	DEG	down	-3.33863	-2.74408	-2.88039	-1.19362
1387053_at	DEG	down	-1.53309	-2.09959	-1.21339	-3.73414
1393751_at	DEG	down	-1.23026	-1.37101	-1.7934	-1.00427
1368518_at	DEG_HC	up	1.38098	1.12679	1.55101	2.44147
1370154_at	DEG_HC	up	1.60875	1.17431	1.35681	2.66233
1387675_at	DEG_HC	up	1.65953	1.79423	1.51362	1.87843
1368762_at	DEG_HC	up	0.189953	3.83656	3.1509	0.57541
1369181_at	DEG_HC	up	1.04623	1.19826	1.67571	2.86012
1367668_a_at	DEG_HC	up	1.5891	1.5011	2.16366	1.99846
1389092_at	DEG_HC	up	0.713364	0.299036	1.43724	2.89875
1368482_at	DEG_HC	up	1.36391	1.12179	1.67836	2.81049
1387687_at	DEG_HC	up	1.34871	1.40539	1.29097	2.55002
1367816_at	DEG_HC	up	1.6434	1.33329	1.30723	3.4922
1368332_at	DEG_HC	up	0.764864	0.605017	2.19063	4.14977
1370882_at	DEG_HC	up	1.41618	1.4766	1.73487	2.45653
1388460_at	DEG_HC	up	1.1318	1.14994	1.6896	2.45118
1384507_at	DEG_HC	up	1.75767	1.56321	1.88407	2.20875
1379766_at	DEG_HC	up	1.3034	1.03443	1.76287	2.68238
1371447_at	DEG_HC	up	0.89855	0.850829	1.38451	3.46088
1389732_at	DEG_HC	up	1.50022	1.8096	1.78427	3.01398
1367617_at	DEG_HC	up	1.15574	1.41753	1.2916	1.75975
1370249_at	DEG_HC	up	1.67533	1.70064	1.97422	2.01515
1370287_a_at	DEG_HC	up	1.90228	1.53598	1.5451	0.8036
1370288_a_at	DEG_HC	up	1.67855	1.62327	1.45124	1.04765
1370427_at	DEG_HC	up	2.17862	1.83465	1.35133	0.496831
1379375_at	DEG_HC	up	2.01184	1.70769	1.40247	0.893034
1370026_at	DEG_HC	up	1.32959	1.83799	1.6545	1.81999
1371530_at	DEG_HC	up	2.189	2.30676	2.32633	0.621687
1386862_at	DEG_HC	up	2.26161	2.01756	1.70703	1.08535
1387505_at	DEG_HC	up	2.56719	2.14678	1.70222	1.78563
1368908_at	DEG_HC	up	1.14487	1.50138	1.61396	1.24841
1389305_at	DEG_HC	up	1.26276	1.4604	1.6152	0.526817
1384816_at	DEG_HC	up	2.73897	2.62998	2.66115	0.166515
1387391_at	DEG_HC	up	1.52424	2.31888	0.590339	3.6423
1388674_at	DEG_HC	up	1.39814	1.70146	0.481431	2.56113
1371817_at	DEG_HC	up	1.63515	1.5674	1.33083	0.0957074
1388155_at	DEG_HC	up	1.70528	1.69594	1.76605	0.679472
1372773_at	DEG_HC	up	1.77031	1.85624	1.71659	0.558744
1390839_at	DEG_HC	up	2.93544	2.7965	2.80015	2.64523
1379262_at	DEG_HC	up	1.31479	1.62829	1.67779	1.47344
1371209_at	DEG_HC	up	0.802339	1.42405	2.88038	4.5449
1388255_x_at	DEG_HC	up	0.442577	0.983358	2.1621	3.64017
1374198_at	DEG_HC	up	1.71854	2.30986	2.32954	1.17832
1372029_at	DEG_HC	up	1.3899	1.57913	1.75935	0.438796
1376102_at	DEG_HC	up	1.89284	1.79184	1.51808	1.64598
1377267_at	DEG_HC	up	1.62859	1.92805	1.56963	1.367
1371537_at	DEG_HC	up	2.97924	2.85558	2.35212	1.14546
1373088_at	DEG_HC	up	1.1436	1.55386	1.29966	1.00271
1372770_at	DEG_HC	up	1.44655	2.22815	1.53617	1.7122
1386637_at	DEG_HC	up	0.464896	0.610558	1.71824	2.45374
1370883_at	DEG_HC	up	1.78267	0.9194	2.25951	2.54517
1377334_at	DEG_HC	up	1.62108	1.25574	2.35629	3.31501
1370864_at	DEG_HC	up	2.53369	2.05248	1.86859	2.2318
1388116_at	DEG_HC	up	2.72263	2.22161	2.85782	2.19496
1387854_at	DEG_HC	up	2.05117	1.63269	2.01282	1.94136
1371527_at	DEG_HC	up	1.34592	1.72888	1.76494	2.1902
1369931_at	DEG_HC	up	1.59976	1.72544	1.44873	2.74159
1367800_at	DEG_HC	up	2.95221	2.94071	2.51235	1.9274
1370875_at	DEG_HC	up	1.85913	1.49924	1.61322	1.79006
1367584_at	DEG_HC	up	2.33717	2.64782	2.65186	2.81346
1367628_at	DEG_HC	up	1.47845	1.5762	2.40223	2.87369
1368207_at	DEG_HC	up	1.76042	1.67443	1.51227	1.96187
1386890_at	DEG_HC	up	2.42285	2.67643	2.05349	2.10224
1367574_at	DEG_HC	up	1.91328	1.83427	2.02458	2.29582
1386879_at	DEG_HC	up	2.55033	2.83338	2.72148	3.00392
1367661_at	DEG_HC	up	2.17778	1.89084	2.10695	2.19534
1368187_at	DEG_HC	up	2.52095	3.13528	3.23406	4.4181
1367712_at	DEG_HC	up	3.26603	3.02351	2.23258	2.32918
1371659_at	DEG_HC	up	1.68214	1.79651	1.48723	1.5653
1372897_at	DEG_HC	up	2.52888	2.2458	2.20856	3.15702
1388335_at	DEG_HC	up	2.06739	2.21884	1.78857	1.97994
1380909_at	DEG_HC	up	2.24936	2.31447	2.15356	2.16392
1375170_at	DEG_HC	up	3.0964	3.09109	2.45742	2.7523
1372064_at	DEG_HC	up	2.50625	3.00686	2.87167	2.06363
1383401_at	DEG_HC	up	2.83699	2.64231	2.64388	1.90405
1367709_at	DEG_HC	up	1.2696	1.56666	1.3101	1.59706
1374976_a_at	DEG_HC	up	0.992266	1.24671	1.50152	3.04023
1375951_at	DEG_HC	up	1.26526	1.56743	1.36558	0.851207
1368144_at	DEG_HC	up	1.36118	1.83884	1.5993	2.47111
1387074_at	DEG_HC	up	1.68195	1.93474	1.66235	2.33833
1378140_at	DEG_HC	up	0.937621	1.2	1.36759	2.44518
1369953_a_at	DEG_HC	up	3.12391	2.93129	1.86438	0.582644
1367568_a_at	DEG_HC	up	2.11664	1.63623	1.15594	0.88412
1371951_at	DEG_HC	up	2.16309	1.39095	1.31421	1.96939
1367749_at	DEG_HC	up	2.23627	2.31474	2.20168	0.934139
1368052_at	DEG_HC	up	3.7488	2.91293	1.77924	1.24902
1388433_at	DEG_HC	up	2.7901	1.70775	1.39956	0.181835
1370693_a_at	DEG_HC	up	1.9799	1.50968	1.31853	0.64365
1387897_at	DEG_HC	up	1.954	1.63435	1.58785	1.08387
1367925_at	DEG_HC	up	1.40027	1.59141	1.93653	1.01295
1369029_at	DEG_HC	up	2.46416	2.63617	2.51574	2.28955
1387605_at	DEG_HC	up	2.86365	2.58383	1.82518	1.36606
1373544_at	DEG_HC	up	-0.00779981	0.533144	3.20672	3.2567
1382454_at	DEG_HC	up	-0.183033	0.329318	3.10832	3.70532
1374948_at	DEG_HC	up	2.26975	2.47867	2.14357	1.37751
1379356_at	DEG_HC	up	1.57976	1.65136	1.9439	1.93427
1380696_at	DEG_HC	up	1.14782	1.55081	1.61996	1.69426
1369491_at	DEG_HC	down	-2.3278	-1.90878	-0.696955	-1.045
1393684_at	DEG_HC	down	-1.31037	-1.32946	-0.613767	-0.665445
1391871_at	DEG_HC	down	-0.487437	-1.05988	-1.29373	-1.7187
1368325_at	DEG_HC	down	-1.77392	-1.92618	-1.96027	-1.62423
1369671_at	DEG_HC	down	-1.74095	-1.55029	-0.689788	-0.574091
1369799_at	DEG_HC	down	-1.64309	-1.9455	-1.50108	-0.71566
1367909_at	DEG_HC	down	-1.48032	-1.57325	-1.12224	-1.46902
1370375_at	DEG_HC	down	-1.43471	-0.855712	-1.20573	-1.50808
1370836_at	DEG_HC	down	-1.50553	-1.48199	-0.880104	-0.758105
1371147_at	DEG_HC	down	-0.63204	-1.15411	-1.07138	-0.373417
1393061_at	DEG_HC	down	-0.906619	-1.78794	-1.25336	-1.26552
1393403_at	DEG_HC	down	-1.77547	-1.80145	-0.960061	-0.325061
1370071_at	HC	up	0.277066	0.348314	0.951894	1.19633
1382521_at	HC	up	1.15265	1.17047	0.932491	1.85698
1368856_at	HC	up	0.587213	0.545028	0.682047	1.11825
1370218_at	HC	up	0.844258	0.717248	1.01089	1.5153
1390798_at	HC	up	1.23582	0.995212	1.42267	2.23185
1387205_at	HC	up	0.780934	0.399495	1.05239	0.941498
1373683_at	HC	up	0.37198	0.419905	0.8025	1.56937
1369387_at	HC	up	0.317729	0.217993	0.488674	1.19761
1369186_at	HC	up	0.681725	0.589811	0.589966	2.03029
1395313_s_at	HC	up	0.198571	0.103589	0.574742	1.07467
1368270_at	HC	up	0.387126	0.478395	0.699325	0.915567
1370265_at	HC	up	0.577732	0.904177	0.574737	0.806644
1368167_at	HC	up	0.92754	0.911578	0.525506	1.02571
1373575_at	HC	up	0.950869	0.72532	1.20524	1.77575
1398287_at	HC	up	1.27842	1.66785	1.191	1.50465
1368975_at	HC	up	0.69836	0.94522	1.10908	2.14022
1368976_at	HC	up	0.453505	0.588043	1.12874	1.9578
1390325_at	HC	up	0.531024	0.461089	0.839166	1.64196
1367942_at	HC	up	0.449863	1.26522	1.10115	0.700287
1369204_at	HC	up	0.66305	0.603325	1.24769	1.86901
1371146_at	HC	up	0.227902	0.419785	0.334682	1.76885
1386893_at	HC	up	0.754708	1.06902	1.11073	1.06004
1387982_at	HC	up	0.167209	0.309665	0.150587	1.22893
1367936_at	HC	up	0.646805	0.662483	0.983504	1.41677
1386940_at	HC	up	0.916956	0.81604	1.06378	1.20899
1387799_at	HC	up	1.10811	0.905636	1.87292	2.18798
1372179_at	HC	up	0.380092	0.549829	0.835846	1.54047
1386925_at	HC	up	1.25645	1.34734	1.4687	1.5426
1387198_at	HC	up	0.520045	0.591219	0.438865	0.765313
1390707_at	HC	up	1.1362	1.23801	1.43685	2.00776
1367922_at	HC	up	0.273672	0.177504	0.252145	0.543776
1383372_at	HC	up	0.788732	0.601852	0.45774	1.06633
1372182_at	HC	up	0.970413	0.887573	1.16378	2.04672
1368430_at	HC	up	1.23237	1.37406	1.19575	1.1683
1379344_at	HC	up	1.40022	1.385	1.56794	2.26033
1369197_at	HC	up	0.50673	0.552523	1.06248	0.866692
1368693_at	HC	up	0.857233	0.612807	0.626445	0.590398
1370219_at	HC	up	1.13598	1.33163	1.42651	2.08718
1371575_at	HC	up	0.775772	0.899134	1.16432	1.58695
1389189_at	HC	up	1.13001	1.13755	1.3394	1.0548
1398294_at	HC	up	0.763763	0.712504	0.908932	0.940925
1367844_at	HC	up	0.988335	0.990415	1.25882	0.7202
1385434_at	HC	up	0.790381	0.174108	0.521071	1.5568
1369031_at	HC	up	-0.26315	-0.298515	0.330224	1.5474
1368103_at	HC	up	0.576477	0.819813	0.873612	1.56657
1368006_at	HC	up	1.21301	1.10672	1.24548	1.88644
1373490_at	HC	up	0.587056	0.60106	0.905004	1.30933
1368742_at	HC	up	0.987642	1.06467	1.23699	2.51887
1387195_at	HC	up	1.63729	1.34722	0.987982	0.769021
1368541_at	HC	up	0.565583	0.697035	0.851841	1.51841
1367696_at	HC	up	1.0182	1.04727	1.07304	1.4599
1369956_at	HC	up	0.922814	0.910507	0.994793	1.54154
1368164_at	HC	up	0.0586202	0.118053	0.662144	1.12836
1375468_at	HC	up	0.277264	0.550341	0.510365	0.621921
1370090_at	HC	up	0.29109	0.635438	0.497408	1.39436
1370516_at	HC	up	0.301945	0.705814	0.800018	1.50561
1389873_at	HC	up	0.724596	0.439518	0.803484	1.50578
1376766_at	HC	up	0.335203	-0.0269524	0.526749	0.460446
1382106_at	HC	up	0.631805	1.07254	1.18522	2.32041
1378443_at	HC	up	0.891197	0.510449	0.739926	1.9497
1393217_at	HC	up	0.388228	0.546018	0.506187	0.633259
1393280_at	HC	up	0.502023	0.332349	1.2672	1.88897
1372013_at	HC	up	1.08369	1.25925	1.17364	1.28201
1378633_at	HC	up	0.546533	0.697187	1.13028	2.00355
1381993_at	HC	up	0.385871	0.789791	0.546257	0.179253
1372282_at	HC	up	1.06185	0.488875	0.686689	1.15981
1382566_at	HC	up	0.949906	0.715652	1.14856	1.09135
1386052_at	HC	up	0.969609	0.584617	1.50887	1.00043
1371071_at	HC	up	0.14645	-0.00453467	0.268262	1.24171
1390396_at	HC	up	0.648826	1.03632	1.45383	1.56493
1391935_at	HC	up	0.649246	0.618134	1.4684	1.11094
1371487_at	HC	up	1.1043	1.08931	1.2112	1.56967
1373504_at	HC	up	1.09412	0.708883	1.45982	2.07717
1372303_at	HC	up	0.945498	0.932179	0.853928	1.89881
1383426_at	HC	up	0.580793	0.736747	0.606475	0.991579
1373065_at	HC	up	0.769376	0.591698	0.660079	1.35023
1392547_at	HC	up	0.644032	0.400732	0.482258	2.82124
1377916_at	HC	up	0.561419	0.39534	0.650194	1.53426
1377011_at	HC	up	0.30298	0.572854	0.406623	0.831253
1398484_at	HC	up	0.286418	0.489822	0.412963	0.469486
1373523_at	HC	up	0.299134	0.185251	1.4801	2.39375
1385702_at	HC	up	1.07085	0.470297	0.688554	1.82784
1389210_at	HC	up	1.40101	1.1274	1.70167	2.04768
1377239_at	HC	up	0.809578	0.759026	1.06497	1.44122
1398407_at	HC	up	0.059437	0.355365	0.470686	0.905918
1393347_at	HC	up	0.985603	0.776456	0.982982	1.95611
1383131_at	HC	up	0.801392	0.902715	0.961611	1.35325
1390940_at	HC	up	0.300519	0.121788	0.191003	0.210003
1393795_at	HC	up	1.22082	0.739102	0.283134	0.33445
1384298_at	HC	up	0.672877	0.376438	0.683736	1.45274
1372624_at	HC	up	0.594409	0.72404	0.770227	0.402487
1380537_at	HC	up	0.674764	0.60188	0.684557	0.935055
1390914_at	HC	up	0.326154	0.230823	0.710059	1.55975
1372725_at	HC	up	0.583659	0.369274	0.927568	1.05322
1374838_at	HC	up	0.351705	0.571634	0.872678	1.20798
1380425_at	HC	up	0.365753	0.428178	0.591428	1.19715
1390529_at	HC	up	0.701948	0.698158	1.21527	0.937544
1373592_at	HC	up	1.32649	1.09968	1.54152	1.51859
1373672_at	HC	up	1.58172	1.36941	1.82402	2.15776
1372818_at	HC	up	1.14746	0.468575	1.14583	1.19955
1388596_at	HC	up	1.3099	1.06388	1.35463	1.60434
1370682_at	HC	up	0.489281	0.241735	0.212902	0.97161
1372459_at	HC	up	1.00981	1.13991	0.962694	1.00819
1374730_at	HC	up	1.11864	1.26894	1.24393	1.5468
1388762_at	HC	up	1.24522	1.13201	1.28381	1.60978
1388764_at	HC	up	1.02659	0.689568	0.954106	1.29268
1379482_at	HC	up	0.994332	0.781794	1.07154	2.35155
1382043_at	HC	up	1.14726	1.09323	1.4435	1.76381
1373262_at	HC	up	0.566195	0.570814	0.645425	0.731634
1374557_at	HC	up	1.03479	0.909341	0.788102	1.47549
1388493_at	HC	up	0.45869	0.34876	1.03536	1.54525
1374284_at	HC	up	0.250871	0.242023	0.38778	0.926823
1378321_at	HC	up	0.294502	0.230313	0.782052	1.64344
1395003_at	HC	up	0.818932	0.534277	0.683934	1.38259
1389553_at	HC	up	1.48536	1.1898	1.64867	2.09618
1373881_at	HC	up	0.55597	0.527604	0.871821	1.54032
1382026_at	HC	up	0.81891	0.915894	1.13904	1.95936
1390687_at	HC	up	0.387694	0.210932	0.577062	1.76282
1372404_at	HC	up	0.551456	0.449399	1.16624	1.74358
1382277_at	HC	up	0.615208	0.850909	1.21714	1.43547
1382153_at	HC	up	0.804229	0.127359	1.06422	1.20906
1382398_at	HC	up	1.18732	0.692442	-0.391641	-0.624535
1388447_at	HC	up	1.45422	1.0794	0.826563	1.17551
1379295_at	HC	up	0.924053	0.935071	1.01998	1.72049
1374544_at	HC	up	0.970067	0.932368	0.911739	1.22415
1387840_at	HC	up	0.306922	0.187493	0.424504	-0.000863061
1369936_at	HC	up	0.278959	0.448633	0.572366	0.261756
1369937_at	HC	up	0.214687	0.428985	0.759085	0.674954
1387772_at	HC	up	0.0931653	0.271887	0.446039	0.440176
1367732_at	HC	up	0.726778	0.817143	0.88031	0.806207
1368819_at	HC	up	0.862927	1.06015	1.13435	1.03739
1387346_at	HC	up	0.826192	1.18514	1.23464	1.19532
1368838_at	HC	up	1.13874	1.15389	1.2349	2.29918
1371653_at	HC	up	1.2859	1.16634	1.28688	1.92761
1369122_at	HC	up	0.169896	0.424696	0.6037	0.720842
1367636_at	HC	up	0.894021	1.22163	0.665304	0.139943
1386872_at	HC	up	0.844599	1.22457	0.925625	0.193424
1368311_at	HC	up	0.148888	0.270074	1.10526	1.47816
1367764_at	HC	up	0.890415	0.992627	1.43727	2.16429
1367899_at	HC	up	1.27809	0.736475	1.30596	1.96067
1367593_at	HC	up	0.31138	1.00838	0.76605	0.755881
1370168_at	HC	up	0.975106	1.02927	0.921738	1.48553
1387862_at	HC	up	0.98117	0.99315	0.907407	0.965507
1387774_at	HC	up	0.645452	0.904067	0.716099	0.655972
1369621_s_at	HC	up	0.232718	0.329486	0.540588	0.432651
1370184_at	HC	up	0.773716	0.854398	1.0213	0.834588
1386866_at	HC	up	0.855436	0.763507	0.677172	0.12669
1387851_at	HC	up	0.714766	1.31326	1.44688	0.979444
1370838_s_at	HC	up	1.27254	1.50679	1.2625	0.809182
1367605_at	HC	up	0.515002	0.558861	0.680336	0.523126
1387975_at	HC	up	0.834634	1.05672	0.933671	0.518839
1367654_at	HC	up	1.19411	1.3505	1.55993	0.843358
1371125_at	HC	up	0.483792	0.553762	0.54262	0.591478
1383156_at	HC	up	0.457825	0.573776	0.769557	0.542511
1369783_a_at	HC	up	1.08217	1.5805	1.15159	1.53469
1369316_s_at	HC	up	0.424515	0.799636	0.661485	0.210513
1370766_at	HC	up	0.122198	0.232925	0.43552	0.27312
1373213_at	HC	up	0.706736	1.01763	0.769997	-0.150175
1370340_x_at	HC	up	0.675216	0.73928	1.0505	0.980864
1371184_x_at	HC	up	0.521017	0.65871	0.731218	0.984403
1371239_s_at	HC	up	0.819533	0.967342	1.18924	0.86161
1387918_at	HC	up	0.69358	0.835411	1.02291	0.907428
1398303_s_at	HC	up	0.775776	0.802713	1.10021	1.0441
1390558_at	HC	up	0.815659	0.988781	1.05926	0.446362
1388913_at	HC	up	1.39456	1.29009	1.26045	0.585095
1373573_at	HC	up	0.160938	0.172469	0.521897	0.468212
1370885_at	HC	up	0.698423	0.81736	1.07092	1.36566
1373077_at	HC	up	0.457337	0.861705	0.400763	0.254913
1375540_at	HC	up	0.331746	0.760416	0.20439	0.617692
1389385_at	HC	up	0.699681	0.803624	0.6355	-0.0957168
1383434_at	HC	up	1.37853	0.862447	1.37726	0.316442
1373034_at	HC	up	0.389248	0.77857	0.561027	0.0934944
1379959_at	HC	up	0.162827	0.449319	0.276316	-0.0215491
1382556_a_at	HC	up	0.5081	0.906483	1.06055	0.862944
1393162_at	HC	up	0.61713	0.651792	0.677048	1.86048
1373837_at	HC	up	0.541377	0.802133	0.269032	-0.0444068
1385103_at	HC	up	0.324445	0.552291	0.241465	0.162123
1398473_at	HC	up	0.52511	0.810296	0.318041	0.438168
1380257_at	HC	up	0.189147	0.508052	0.596644	0.468769
1373939_at	HC	up	0.743967	0.897287	1.11562	0.886747
1373556_at	HC	up	-0.00191236	0.329136	0.272817	0.319313
1394470_at	HC	up	0.304863	0.302496	0.732182	1.42658
1388325_at	HC	up	0.321782	0.840442	0.821597	1.53228
1389010_at	HC	up	0.70054	0.774437	0.604682	1.21228
1383623_at	HC	up	0.426126	0.547848	0.743658	0.637921
1374182_at	HC	up	0.176387	0.126699	0.186294	0.59093
1383742_at	HC	up	0.114628	0.248686	0.288217	0.295141
1374519_at	HC	up	0.235047	0.211033	0.47718	0.242454
1382135_at	HC	up	0.187869	0.205154	0.338359	0.168601
1374565_at	HC	up	1.07705	0.865383	0.207658	0.757638
1375213_at	HC	up	0.444565	0.506251	0.165121	-0.0791294
1383491_at	HC	up	-0.180992	0.159211	-0.0974223	0.659603
1371682_at	HC	up	0.650973	0.767903	0.728972	0.471651
1392518_at	HC	up	0.727444	0.990038	0.560176	0.436189
1371847_at	HC	up	0.961045	1.22629	1.06485	0.313298
1382533_at	HC	up	0.273978	0.552919	0.710983	0.980454
1383158_at	HC	up	0.425452	0.561295	0.760671	0.944614
1371481_at	HC	up	1.18404	1.37636	1.15611	0.572597
1371711_at	HC	up	0.780654	0.907532	0.736588	0.374601
1398455_at	HC	up	0.856525	0.608655	0.834932	1.01324
1398372_at	HC	up	0.226636	0.397605	0.187488	0.178463
1371733_at	HC	up	0.483418	0.621071	0.454168	0.17043
1389037_at	HC	up	0.169422	0.245086	0.222582	0.390537
1388468_at	HC	up	0.652363	0.830519	0.736272	0.284124
1388530_at	HC	up	0.735508	0.785932	0.790874	1.05784
1372250_at	HC	up	0.970644	0.857893	0.853753	0.641449
1375873_at	HC	up	0.853119	0.592215	1.02777	0.582949
1384044_at	HC	up	0.520068	0.801751	0.413078	0.741926
1374499_at	HC	up	0.588937	0.884203	1.01675	1.11953
1372850_at	HC	up	0.46348	0.575439	0.557056	0.557642
1367734_at	HC	up	0.649306	0.618005	0.845347	1.70809
1368834_at	HC	up	0.827112	0.783079	0.973507	1.23918
1387566_at	HC	up	0.945218	0.724386	0.93206	1.12635
1368259_at	HC	up	0.636894	0.72024	0.549794	1.79921
1381806_at	HC	up	0.183945	0.0672673	0.122488	0.531751
1370585_a_at	HC	up	0.66121	0.625861	1.04017	1.77567
1367974_at	HC	up	0.887632	0.800857	1.08824	1.87008
1369272_at	HC	up	0.0634908	-0.143147	-0.0784241	-0.280517
1387007_at	HC	up	0.283038	0.522565	0.758877	-0.268212
1368470_at	HC	up	-0.192145	0.234623	0.261723	0.605078
1367679_at	HC	up	1.58974	0.844072	2.11843	2.11035
1387394_at	HC	up	-0.366149	-0.309395	0.480593	0.600018
1369665_a_at	HC	up	0.825962	1.04249	0.999716	1.19759
1368558_s_at	HC	up	0.728789	0.817383	1.18052	1.69825
1388195_at	HC	up	0.204067	0.181041	0.0936955	0.782545
1370215_at	HC	up	1.09683	1.17582	1.22274	1.60925
1387005_at	HC	up	1.31066	1.44087	1.12979	1.77259
1388602_at	HC	up	0.827549	0.525234	0.946091	0.346498
1368655_at	HC	up	0.434217	-0.142357	0.543003	1.57416
1368492_at	HC	up	0.533792	0.473236	0.544056	0.527519
1368770_at	HC	up	0.557771	0.647172	0.517499	1.33063
1387745_at	HC	up	0.388034	0.424348	0.660343	1.86454
1368022_at	HC	up	0.38154	0.21466	0.546574	0.192212
1387113_at	HC	up	0.856991	0.836421	0.552694	0.375297
1369983_at	HC	up	-0.263735	-0.697388	0.256214	-0.791504
1387883_a_at	HC	up	0.73389	0.693401	0.975472	0.973322
1387794_at	HC	up	0.514815	0.154387	0.409007	0.0709018
1368842_at	HC	up	0.49433	0.402653	0.55481	0.262511
1370623_at	HC	up	0.251999	0.437633	1.20971	1.95788
1383516_at	HC	up	0.864072	0.937191	1.88268	2.39491
1392894_at	HC	up	0.821426	0.75456	1.41501	1.98478
1368755_at	HC	up	0.441728	0.531547	0.444661	-0.130378
1382283_at	HC	up	0.620569	0.548148	0.507936	0.666535
1387227_at	HC	up	0.481771	0.333616	0.481144	0.951205
1389132_at	HC	up	0.321671	0.263126	0.0411968	-0.154836
1390082_at	HC	up	0.38058	0.302891	0.303032	0.143053
1392941_at	HC	up	0.258494	0.230547	0.116414	0.353872
1370891_at	HC	up	0.783792	0.622099	0.600948	1.85189
1387956_s_at	HC	up	-0.225281	0.019613	0.132218	0.00149245
1387984_at	HC	up	-0.0736754	0.025627	0.187545	0.210352
1388887_at	HC	up	0.482992	0.432329	0.645994	0.630195
1379293_at	HC	up	-0.874572	-0.740842	0.29743	0.949982
1390765_at	HC	up	0.254693	0.375201	0.726521	-0.696566
1375010_at	HC	up	0.75519	1.14245	1.20239	1.72896
1384756_at	HC	up	0.620905	0.252537	0.121009	0.230967
1389123_at	HC	up	0.408152	0.577049	0.708507	1.47769
1390502_at	HC	up	0.469113	0.220888	0.251542	0.0667883
1372042_at	HC	up	0.687424	0.717996	0.745259	0.809671
1372097_at	HC	up	0.508088	0.455469	1.00247	1.17584
1385465_at	HC	up	1.19992	0.397734	0.929133	0.250361
1390348_at	HC	up	0.943024	0.726528	0.908187	1.60226
1370383_s_at	HC	up	1.08952	0.559681	1.74452	2.09934
1393038_at	HC	up	0.690654	0.635961	0.931133	1.49772
1391435_at	HC	up	0.726857	0.486179	0.680318	0.530942
1382680_at	HC	up	0.395391	0.701997	0.121206	0.718342
1376652_at	HC	up	0.871148	0.960137	1.11451	1.22676
1379019_at	HC	up	0.48366	0.374135	0.175974	0.131577
1375987_at	HC	up	0.584557	0.452392	0.59735	0.381502
1385143_at	HC	up	0.546134	0.458387	0.547653	0.799256
1384187_at	HC	up	0.575604	0.444287	0.968311	1.73123
1398616_at	HC	up	0.74581	0.516584	1.17121	1.93526
1392082_a_at	HC	up	-0.287423	-0.620169	0.501762	0.344576
1393460_at	HC	up	0.321039	0.352062	0.358285	0.604951
1383590_at	HC	up	0.100154	-0.0497959	0.298974	0.0508695
1390569_at	HC	up	0.574123	1.03388	0.619142	0.280119
1388784_at	HC	up	1.09548	0.844152	0.939494	1.60131
1370822_at	HC	up	1.32897	0.421554	2.08685	2.24664
1382274_at	HC	up	0.357758	0.478291	0.191668	0.551232
1398387_at	HC	up	0.997709	0.817029	0.861813	1.60193
1385635_at	HC	up	1.12828	1.17032	1.17175	0.848685
1386843_at	HC	up	0.557015	0.662409	1.23109	0.961472
1379847_at	HC	up	0.11229	0.303524	0.147482	-0.123501
1392786_at	HC	up	0.237561	0.287112	0.0855802	-0.0589011
1393917_at	HC	up	1.46927	1.44376	1.15783	0.143407
1373484_at	HC	up	0.497172	0.341808	0.473532	0.214399
1382319_at	HC	up	0.257478	0.128983	0.652249	-0.0827659
1376285_at	HC	up	0.441966	0.652003	0.222358	0.128434
1381311_at	HC	up	0.844952	0.515273	1.17141	1.55861
1385832_s_at	HC	up	0.441095	0.373266	0.434063	0.905313
1377116_at	HC	up	0.53886	0.171821	0.459985	0.861833
1389235_at	HC	up	0.256254	0.338077	0.234317	0.838574
1373903_at	HC	up	0.26968	0.362851	0.355449	0.915419
1374539_at	HC	up	0.290818	0.216867	0.315871	1.0095
1383863_at	HC	up	0.342231	0.207645	0.397021	0.943048
1373025_at	HC	up	1.07515	1.19773	1.08139	1.10228
1373785_at	HC	up	0.54459	0.361809	0.629207	1.12318
1373574_at	HC	up	0.228136	0.408306	0.218386	0.209878
1372931_at	HC	up	-0.199883	-0.122625	0.299658	-0.0516019
1372940_at	HC	up	1.19635	1.3171	1.05239	0.877525
1389659_at	HC	up	0.91403	0.742883	1.54448	1.7759
1391411_at	HC	up	0.838321	0.920734	0.35295	0.619621
1374953_at	HC	up	-0.317159	-0.412884	0.0647001	0.21252
1384405_at	HC	up	0.198294	0.208953	-0.0679894	0.427476
1367562_at	HC	up	0.890281	0.629517	0.377254	0.214244
1367563_at	HC	up	0.425456	0.315727	0.612744	0.747185
1368171_at	HC	up	0.698229	0.510593	1.35478	0.0937348
1368172_a_at	HC	up	1.11265	0.475698	1.41185	0.207896
1369103_at	HC	up	0.534816	0.343019	0.729076	1.56401
1367594_at	HC	up	0.384565	0.224573	0.000147854	0.218929
1370260_at	HC	up	-0.441245	-0.123704	0.369505	0.354519
1371518_at	HC	up	1.42168	1.13577	0.91716	1.37376
1371310_s_at	HC	up	1.16538	0.776469	1.57829	1.16755
1367791_at	HC	up	0.41417	0.41795	-0.224937	0.663307
1370248_at	HC	up	0.167646	0.292257	0.895831	0.930489
1368821_at	HC	up	0.268212	0.427969	0.365309	1.33706
1368822_at	HC	up	0.678002	0.574672	0.59884	1.34801
1370301_at	HC	up	0.913683	0.826599	0.577474	0.52287
1368829_at	HC	up	1.33286	0.927748	1.08211	1.54888
1387351_at	HC	up	1.23869	0.846807	1.0977	1.65755
1370959_at	HC	up	0.983039	0.519768	0.6712	0.169995
1370155_at	HC	up	1.82472	1.36984	2.04529	1.70556
1370895_at	HC	up	1.70292	1.36748	1.76823	1.62707
1369955_at	HC	up	0.77125	0.43545	0.781643	0.60155
1376099_at	HC	up	0.42872	0.203253	0.216995	0.500395
1371700_at	HC	up	1.72717	1.41091	1.09135	-0.146498
1371357_at	HC	up	0.706397	0.503322	0.482087	0.5041
1391450_at	HC	up	0.248318	0.0833617	0.776848	1.26412
1372439_at	HC	up	1.71102	1.28332	1.39752	2.02265
1373245_at	HC	up	1.4672	1.28414	1.26059	1.80354
1392965_a_at	HC	up	1.50507	0.817932	1.0531	0.706851
1371349_at	HC	up	1.19168	0.709988	0.642394	0.235567
1388298_at	HC	up	-0.218525	0.0588438	0.255887	1.02969
1388618_at	HC	up	0.0735	-0.292343	-0.0926148	0.365798
1388494_at	HC	up	1.24754	0.832291	0.95401	1.02655
1389255_at	HC	up	0.096184	0.0974708	0.376928	0.516945
1371924_at	HC	up	0.593018	0.720816	0.449358	0.969022
1373226_at	HC	up	0.449884	0.634097	0.366087	0.701969
1371369_at	HC	up	1.38005	0.901667	0.937379	0.106939
1388837_at	HC	up	0.410012	0.299414	0.506798	0.324616
1371441_at	HC	up	0.732607	0.680908	0.585164	0.637331
1373860_at	HC	up	0.750881	1.09029	0.312673	-0.219128
1383137_at	HC	up	1.64866	1.96958	1.21858	-0.436555
1398390_at	HC	up	-0.991801	-0.893225	-0.759585	-1.14085
1373151_at	HC	up	0.530179	0.388766	0.119791	0.539762
1372294_at	HC	up	1.07183	0.831842	0.591303	0.52314
1375862_at	HC	up	0.94292	0.694821	0.739436	0.125332
1368450_at	HC	up	0.706845	0.635252	0.889226	1.70211
1367614_at	HC	up	1.36364	1.19346	1.73224	2.19834
1368911_at	HC	up	1.08257	1.00954	0.897376	1.30992
1370927_at	HC	up	1.40975	1.15162	1.59225	1.62258
1368412_a_at	HC	up	0.787334	1.11788	0.919489	1.68021
1370194_at	HC	up	0.212857	0.481315	0.613812	0.459718
1367722_at	HC	up	1.09514	1.23665	1.40352	1.31705
1369979_at	HC	up	0.656257	0.450419	0.856864	1.48357
1371382_at	HC	up	1.34607	1.27139	1.38947	1.51548
1373494_at	HC	up	0.442732	0.42758	0.407281	-0.243935
1388392_at	HC	up	1.13858	1.32961	1.43925	0.984588
1373595_at	HC	up	0.906256	0.928408	0.864189	1.00521
1388408_at	HC	up	0.872561	0.879348	0.933123	1.15179
1383786_at	HC	up	0.808874	0.847396	1.36573	1.96637
1375633_at	HC	up	1.56928	1.30669	1.49841	1.8509
1388705_at	HC	up	0.857427	0.791005	1.20005	1.5642
1372311_at	HC	up	0.829653	0.778468	1.07134	1.50248
1372256_at	HC	up	1.22649	1.1417	1.53975	1.66897
1372002_at	HC	up	1.71114	1.42603	0.457205	0.667394
1370941_at	HC	up	0.905691	0.403727	-0.258347	-0.645045
1370023_at	HC	up	0.663839	0.165971	0.157953	0.723551
1387343_at	HC	up	1.34673	1.23045	0.42206	1.32968
1377943_at	HC	up	0.370037	0.636176	1.09711	1.96946
1369961_at	HC	up	0.556685	0.830473	0.541078	0.358059
1368901_at	HC	up	0.682566	0.997298	1.0167	0.505265
1367940_at	HC	up	0.172021	0.656457	1.43584	2.28863
1369393_at	HC	up	0.881243	0.806081	0.506032	0.924699
1372986_at	HC	up	0.929725	1.10206	1.22907	1.28583
1387114_at	HC	up	0.179825	0.179648	0.48219	0.342129
1377340_at	HC	up	0.902	0.499709	0.202108	0.624475
1390403_at	HC	up	0.593135	1.52003	1.09592	1.75803
1374537_at	HC	up	1.93487	1.41716	1.07286	1.8235
1371360_at	HC	up	1.0491	0.827645	0.814392	2.0935
1378032_at	HC	up	1.61027	0.583909	-0.0612007	1.53425
1394160_at	HC	up	0.819404	1.06394	0.755186	0.736548
1379450_at	HC	up	1.32932	1.13092	1.4742	2.00008
1389353_at	HC	up	0.617615	0.223839	0.0163783	0.460398
1389911_at	HC	up	0.242671	0.214467	0.259847	0.745378
1372729_at	HC	up	0.282782	0.339933	0.80955	1.59485
1385397_at	HC	up	1.53613	1.08385	-0.635723	0.270573
1392257_at	HC	up	-0.312835	-0.142934	-0.00166961	0.553186
1378184_at	HC	up	0.807285	1.04829	1.55578	1.89419
1370156_at	HC	up	0.581197	0.75361	1.25418	1.36858
1369968_at	HC	up	1.89558	0.941712	1.34179	0.0533082
1372107_at	HC	up	0.442845	0.588166	0.698478	1.26882
1372111_at	HC	up	0.214196	0.335036	0.842694	1.31495
1393281_at	HC	up	-0.160596	-0.102543	0.599605	0.862416
1367859_at	HC	up	0.475418	0.510894	0.359634	1.33785
1367912_at	HC	up	0.816593	0.777813	0.248814	0.590637
1379693_at	HC	up	0.540221	0.506147	0.0498792	0.886735
1368153_a_at	HC	up	0.292955	0.349533	0.00265767	0.332488
1368278_at	HC	up	0.854033	0.780675	1.24338	1.52383
1371703_at	HC	up	1.04979	1.03737	0.998549	0.991933
1373894_at	HC	up	0.497893	0.682565	0.692995	1.14285
1371414_at	HC	up	0.470907	0.215274	0.484403	0.371953
1389295_at	HC	up	0.414921	0.514379	0.694423	1.58436
1380726_at	HC	up	0.113673	0.152425	0.705166	1.19268
1381557_at	HC	up	0.132778	0.410609	-0.0428769	-0.106479
1372643_at	HC	up	0.599563	0.441544	0.679773	1.3174
1392534_at	HC	up	1.19054	0.886007	0.349146	0.423939
1374448_at	HC	up	0.117846	0.126008	0.15526	0.477434
1372196_at	HC	up	0.649307	0.661704	0.572958	-0.128967
1388955_at	HC	up	0.418385	0.214749	0.292369	0.934409
1383146_at	HC	up	-0.166594	-0.110962	0.13276	0.142101
1376106_at	HC	up	1.06056	0.665698	0.294655	0.636316
1393170_at	HC	up	0.272784	0.216748	-0.105477	0.222994
1375861_at	HC	up	0.0797672	0.665527	0.116281	0.33102
1368732_at	HC	up	0.467728	0.360197	1.2939	0.721693
1370186_at	HC	up	0.449539	0.464412	1.66756	1.91335
1367786_at	HC	up	0.306486	0.141541	0.966523	1.31257
1369726_at	HC	up	0.522808	0.752979	0.896184	0.796513
1367710_at	HC	up	0.490078	0.409921	0.818746	1.15738
1369557_at	HC	up	-0.291029	-0.12316	0.309336	0.809471
1389170_at	HC	up	-0.146736	-0.222368	0.3499	0.524375
1368356_a_at	HC	up	0.517183	0.576542	0.514079	0.652151
1387818_at	HC	up	1.15137	0.827138	0.710597	0.620228
1373757_at	HC	up	0.436609	0.744968	1.07593	0.571395
1374551_at	HC	up	-0.349953	-0.503608	-0.138742	0.114461
1374033_at	HC	up	0.55054	0.541029	1.36138	2.06908
1390507_at	HC	up	1.02877	1.11033	1.19004	1.28438
1376845_at	HC	up	0.765943	1.27898	2.06967	0.61818
1381875_at	HC	up	0.267225	0.106151	0.486071	0.762216
1393144_at	HC	up	0.312342	0.169607	0.647332	0.257767
1376835_at	HC	up	1.14884	1.44243	0.987322	0.326784
1376708_at	HC	up	0.379317	0.725724	1.89903	0.33106
1367731_at	HC	up	0.576304	0.48546	0.385256	-0.170518
1387081_at	HC	up	0.692506	1.06793	0.903362	1.60435
1367874_at	HC	up	0.618206	0.78677	0.747791	0.268551
1386967_at	HC	up	0.447343	0.53929	0.592329	0.407848
1370539_at	HC	up	0.4565	0.483135	0.703482	0.912474
1375302_at	HC	up	0.718023	0.676624	0.581483	-0.521797
1375867_at	HC	up	0.725071	0.839219	0.651149	-0.381119
1383668_at	HC	up	1.26385	1.49396	0.993539	-0.77775
1373024_at	HC	up	0.145794	0.181435	0.207098	0.166127
1391897_at	HC	up	0.351849	0.462822	1.04593	0.73203
1388893_at	HC	up	0.653379	0.594648	0.455359	0.4126
1383822_at	HC	up	1.20871	1.47942	0.932595	0.181209
1384277_at	HC	up	0.911707	0.720788	0.611461	-0.172698
1372811_at	HC	up	0.70341	0.7108	0.503833	0.105273
1372904_at	HC	up	0.630647	0.633472	0.696319	0.645824
1373392_at	HC	up	0.541053	0.73324	0.6299	0.46357
1390390_at	HC	up	0.613327	0.711092	0.380023	-0.384194
1382614_at	HC	up	0.482936	0.427202	0.610275	0.721427
1389883_at	HC	up	0.456598	0.406736	0.596385	0.801397
1393051_at	HC	up	0.46614	0.351325	0.812266	0.512799
1387609_at	HC	down	-0.756096	-0.782349	-0.668979	-1.25077
1368403_at	HC	down	-0.679798	-0.461171	-0.38514	-0.769129
1368085_at	HC	down	-0.745191	-0.498994	-0.419734	-1.00975
1374959_at	HC	down	-0.361945	-0.534471	-0.188454	-0.604327
1382100_at	HC	down	-0.31972	-0.482159	-0.488133	-0.742477
1373149_at	HC	down	-0.489718	-0.470501	-0.656611	-0.760945
1384971_at	HC	down	-0.594514	-0.688441	-0.388765	-0.79241
1393612_a_at	HC	down	-0.666799	-0.807489	-0.418257	-0.59836
1388470_at	HC	down	-0.718873	-0.714556	-0.507437	-0.581437
1395694_at	HC	down	-0.811375	-0.831243	-0.467337	-0.658415
1390131_at	HC	down	-0.622713	-0.700458	-0.559603	-0.787449
1373253_at	HC	down	-0.82458	-0.818876	-0.731509	-0.823924
1384628_at	HC	down	-0.93683	-0.92098	-0.462697	-0.211771
1373240_at	HC	down	-0.809864	-0.988223	-0.0684472	-0.331221
1373923_at	HC	down	-0.840206	-1.00674	-1.058	-1.17108
1384391_at	HC	down	-1.08875	-0.939376	-0.874426	-0.877937
1393351_at	HC	down	-0.830518	-0.917744	-0.862312	-1.07074
1390172_at	HC	down	-1.1749	-1.53834	-0.491182	-1.13422
1375419_at	HC	down	-1.05519	-0.895608	-1.03851	-0.619282
1378555_at	HC	down	-0.851821	-0.813301	-1.22757	-1.10872
1372736_at	HC	down	-0.962145	-0.902223	-0.517513	-1.09626
1395414_at	HC	down	-1.10956	-0.958343	-0.687601	-0.922468
1374478_at	HC	down	-0.8162	-0.912396	-0.821161	-1.62588
1375847_at	HC	down	-0.439573	-0.538568	-0.332063	-0.999036
1374846_at	HC	down	-1.0734	-0.872202	-0.610975	-1.08075
1380600_at	HC	down	-0.542174	-0.661253	-0.508154	-0.506671
1379785_at	DEG	up	2.09888	1.50386	0.912026	1.61153
1377626_at	DEG	up	-0.962503	-1.08694	1.97121	4.71193
1376867_at	DEG	down	-0.319622	-1.14696	-0.870794	-1.40631
1383439_at	DEG	down	-0.346203	-1.42345	-0.303563	-2.56724
1374633_at	DEG	down	-1.33012	-1.36496	-1.03808	-1.28938
1379400_at	DEG	down	-0.846315	-1.29194	-0.968162	-1.098
1393831_at	DEG	down	-2.18379	-1.63696	-1.35261	-2.36809
1367652_at	DEG	down	-1.20901	-1.60513	-1.98932	-1.30878
1367729_at	DEG	down	-2.69074	-2.36465	-2.23599	-3.12948
1386977_at	DEG	down	-7.70099	-7.45404	-7.03352	-2.48387
1390532_at	DEG	down	-2.91829	-3.64293	-2.67682	-2.58747
1391032_at	DEG	down	-3.55311	-3.95222	-2.62906	-4.1379
1395403_at	DEG	down	-3.8279	-4.02498	-6.20466	-6.51488
1393902_at	DEG	down	-2.318	-1.71013	-1.60567	-2.45974
1389744_at	DEG	down	-1.22208	-1.07053	-1.17223	-1.04574
1373970_at	DEG	down	-1.4471	-1.89129	-1.85	-1.52284
1385005_at	DEG	down	-2.39503	-2.38748	-3.63004	-2.44582
1394458_at	DEG	down	-0.54483	-0.805107	-1.05499	-2.91817
1374932_at	DEG	down	-1.96319	-1.7887	-0.306723	-0.846765
1377890_at	DEG	down	-0.795581	-1.34007	-1.75846	-1.92178
1384512_at	DEG	down	-2.45244	-2.22591	-2.08397	-2.0825
1371161_at	DEG	down	-1.37674	-2.23799	-1.34645	-1.48593
1374883_at	DEG	down	-1.8147	-1.4093	-1.35104	-1.34655
1392640_at	DEG	down	-0.526051	-0.468344	-1.22613	-2.81072
1376688_a_at	DEG_HC	up	3.44949	3.05494	0.282365	0.0890423
1373463_at	DEG_HC	up	2.0402	1.25437	1.63275	2.0567
1388557_at	DEG_HC	up	2.79084	1.807	1.77553	0.37945
1393560_at	DEG_HC	down	-1.22988	-1.22869	-1.35128	-1.79557
1373128_at	HC	up	0.835871	0.458876	0.72028	0.926958
1376790_at	HC	up	0.664269	0.917854	0.0988241	0.54423
1385051_at	HC	up	0.633405	0.834458	0.96177	3.19091
1392407_at	HC	up	0.448796	0.486531	0.685585	1.09852
1369631_at	HC	up	0.682908	1.00171	0.643958	0.652457
1383666_at	HC	up	0.235384	0.785224	0.329333	0.699811
1367998_at	HC	up	0.478713	-0.0877079	0.625845	1.00784
1381975_at	HC	up	0.431768	0.234407	0.52285	0.0843181
1385019_at	HC	up	0.155048	-0.181047	0.332495	0.684244
1398347_at	HC	up	0.863524	0.832465	0.636999	0.336736
1376150_at	HC	up	0.821621	0.269098	-0.055483	0.304211
1382027_at	HC	up	0.49431	0.273794	-0.268616	0.0262001
1391808_at	HC	up	-0.133074	-0.12057	1.13349	0.670036
1397317_at	HC	up	0.602267	0.352978	-0.353674	0.134869
1377018_at	HC	up	0.877984	0.603402	0.191878	-0.170131
1382021_at	HC	up	0.914405	0.483336	0.242141	0.329661
1393251_at	HC	up	0.392659	0.728166	0.631228	0.532872
1379647_at	HC	down	-0.775249	-1.15958	-0.765464	-1.00866
1398612_at	HC	down	-0.960339	-0.846588	0.469824	-1.02984
1393123_at	HC	down	-0.892006	-0.948489	-0.685314	-0.591108
