# Supplementary material for: Systems Level Analysis and Identification of Pathways and Networks Associated with Liver Fibrosis
Source: PLoS One. 2014 Nov 7;9(11):e112193. doi: 10.1371/journal.pone.0112193 (PMC4224449; doi:10.1371/journal.pone.0112193)
Supplement: Table S2 — The list of genes that mapped to enriched Kyoto Encyclopedia of Genes and Genomes (KEGG) pathways and their gene expression data in chemical exposures that produced liver fibrosis. (XLSX) [file pone.0112193.s005.xlsx]

## Sheet: PROBE_PATH_RSYM_FC_FIB4_mergeou
Affymetrix probe id	Set	Symbol	Pathway	Pathway no.	1-Naphthylisothiocyanate_30mg/kg_7days	1-Naphthylisothiocyanate_60mg/kg_7days	4,4’-Methylenedianiline_81mg/kg_5days	N-Nitrosodimethylamine_10mg/kg_5days	Average
1387605_at	DEG_HC	Casp12	Prion diseases	P1	2.86365	2.58383	1.82518	1.36606	2.15968
1388557_at	DEG_HC	C7	Prion diseases	P1	2.79084	1.807	1.77553	0.37945	1.6882
1370215_at	HC	C1qb	Prion diseases	P1	1.09683	1.17582	1.22274	1.60925	1.27616
1373025_at	HC	C1qc	Prion diseases	P1	1.07515	1.19773	1.08139	1.10228	1.11414
1370912_at	DEG	Hspa1b	Prion diseases	P1	-0.753047	1.13481	3.03553	0.889219	1.07663
1376652_at	HC	C1qa	Prion diseases	P1	0.871148	0.960137	1.11451	1.22676	1.04314
1370156_at	HC	Prnp	Prion diseases	P1	0.581197	0.75361	1.25418	1.36858	0.989393
1369103_at	HC	Fyn	Prion diseases	P1	0.534816	0.343019	0.729076	1.56401	0.792731
1369122_at	HC	Bax	Prion diseases	P1	0.169896	0.424696	0.6037	0.720842	0.479783
1369983_at	HC	Ccl5	Prion diseases	P1	-0.263735	-0.697388	0.256214	-0.791504	-0.374104
1393123_at	HC	C8g	Prion diseases	P1	-0.892006	-0.948489	-0.685314	-0.591108	-0.779229
1387505_at	DEG_HC	Gnai1	Leukocyte transendothelial migration	P2	2.56719	2.14678	1.70222	1.78563	2.05045
1369181_at	DEG_HC	Cybb	Leukocyte transendothelial migration	P2	1.04623	1.19826	1.67571	2.86012	1.69508
1370875_at	DEG_HC	Ezr	Leukocyte transendothelial migration	P2	1.85913	1.49924	1.61322	1.79006	1.69041
1371659_at	DEG_HC	Rhoc	Leukocyte transendothelial migration	P2	1.68214	1.79651	1.48723	1.5653	1.63279
1370219_at	HC	Cyba	Leukocyte transendothelial migration	P2	1.13598	1.33163	1.42651	2.08718	1.49532
1393347_at	HC	Itgal	Leukocyte transendothelial migration	P2	0.985603	0.776456	0.982982	1.95611	1.17529
1389189_at	HC	Actn1	Leukocyte transendothelial migration	P2	1.13001	1.13755	1.3394	1.0548	1.16544
1387346_at	HC	Itgb1	Leukocyte transendothelial migration	P2	0.826192	1.18514	1.23464	1.19532	1.11032
1371575_at	HC	Msn	Leukocyte transendothelial migration	P2	0.775772	0.899134	1.16432	1.58695	1.10654
1372459_at	HC	Vasp	Leukocyte transendothelial migration	P2	1.00981	1.13991	0.962694	1.00819	1.03015
1370585_a_at	HC	Prkcb	Leukocyte transendothelial migration	P2	0.66121	0.625861	1.04017	1.77567	1.02573
1383131_at	HC	Itgb2	Leukocyte transendothelial migration	P2	0.801392	0.902715	0.961611	1.35325	1.00474
1367844_at	HC	Gnai2	Leukocyte transendothelial migration	P2	0.988335	0.990415	1.25882	0.7202	0.989442
1372404_at	HC	Rac2	Leukocyte transendothelial migration	P2	0.551456	0.449399	1.16624	1.74358	0.97767
1370301_at	HC	Mmp2	Leukocyte transendothelial migration	P2	0.913683	0.826599	0.577474	0.52287	0.710157
1369387_at	HC	Vav1	Leukocyte transendothelial migration	P2	0.317729	0.217993	0.488674	1.19761	0.555502
1388298_at	HC	Myl9	Leukocyte transendothelial migration	P2	-0.218525	0.0588438	0.255887	1.02969	0.281473
1389255_at	HC	Cdh5	Leukocyte transendothelial migration	P2	0.096184	0.0974708	0.376928	0.516945	0.271882
1387655_at	DEG	Cxcl12	Leukocyte transendothelial migration	P2	-2.00606	-1.84815	-2.26749	-1.28234	-1.85101
1388116_at	DEG_HC	Col1a1	Focal adhesion	P3	2.72263	2.22161	2.85782	2.19496	2.49926
1373463_at	DEG_HC	Col5a2	Focal adhesion	P3	2.0402	1.25437	1.63275	2.0567	1.746
1370155_at	HC	Col1a2	Focal adhesion	P3	1.82472	1.36984	2.04529	1.70556	1.73635
1371659_at	DEG_HC	Rhoc	Focal adhesion	P3	1.68214	1.79651	1.48723	1.5653	1.63279
1372439_at	HC	Col4a1	Focal adhesion	P3	1.71102	1.28332	1.39752	2.02265	1.60363
1370427_at	DEG_HC	Pdgfa	Focal adhesion	P3	2.17862	1.83465	1.35133	0.496831	1.46536
1371382_at	HC	Flna	Focal adhesion	P3	1.34607	1.27139	1.38947	1.51548	1.3806
1370113_at	DEG	Birc3	Focal adhesion	P3	1.45848	1.47211	1.46429	0.678998	1.26847
1389189_at	HC	Actn1	Focal adhesion	P3	1.13001	1.13755	1.3394	1.0548	1.16544
1387346_at	HC	Itgb1	Focal adhesion	P3	0.826192	1.18514	1.23464	1.19532	1.11032
1372459_at	HC	Vasp	Focal adhesion	P3	1.00981	1.13991	0.962694	1.00819	1.03015
1370585_a_at	HC	Prkcb	Focal adhesion	P3	0.66121	0.625861	1.04017	1.77567	1.02573
1388494_at	HC	Col4a2	Focal adhesion	P3	1.24754	0.832291	0.95401	1.02655	1.0151
1372404_at	HC	Rac2	Focal adhesion	P3	0.551456	0.449399	1.16624	1.74358	0.97767
1371369_at	HC	Col6a2	Focal adhesion	P3	1.38005	0.901667	0.937379	0.106939	0.831509
1369103_at	HC	Fyn	Focal adhesion	P3	0.534816	0.343019	0.729076	1.56401	0.792731
1371349_at	HC	Col6a1	Focal adhesion	P3	1.19168	0.709988	0.642394	0.235567	0.694907
1372111_at	HC	Cav1	Focal adhesion	P3	0.214196	0.335036	0.842694	1.31495	0.67672
1370959_at	HC	Col3a1	Focal adhesion	P3	0.983039	0.519768	0.6712	0.169995	0.586
1369387_at	HC	Vav1	Focal adhesion	P3	0.317729	0.217993	0.488674	1.19761	0.555502
1376099_at	HC	Col5a1	Focal adhesion	P3	0.42872	0.203253	0.216995	0.500395	0.337341
1388298_at	HC	Myl9	Focal adhesion	P3	-0.218525	0.0588438	0.255887	1.02969	0.281473
1382027_at	HC	Itgb3	Focal adhesion	P3	0.49431	0.273794	-0.268616	0.0262001	0.131422
1370941_at	HC	Pdgfra	Focal adhesion	P3	0.905691	0.403727	-0.258347	-0.645045	0.101507
1380600_at	HC	Itga2b	Focal adhesion	P3	-0.542174	-0.661253	-0.508154	-0.506671	-0.554563
1368325_at	DEG_HC	Egf	Focal adhesion	P3	-1.77392	-1.92618	-1.96027	-1.62423	-1.82115
1390798_at	HC	Ptprc	Fc gamma R-mediated phagocytosis	P4	1.23582	0.995212	1.42267	2.23185	1.47139
1386925_at	HC	Arpc1b	Fc gamma R-mediated phagocytosis	P4	1.25645	1.34734	1.4687	1.5426	1.40377
1387090_a_at	DEG	Limk2	Fc gamma R-mediated phagocytosis	P4	1.15458	1.6895	1.36773	1.40067	1.40312
1388913_at	HC	Ppap2c	Fc gamma R-mediated phagocytosis	P4	1.39456	1.29009	1.26045	0.585095	1.13255
1369204_at	HC	Hck	Fc gamma R-mediated phagocytosis	P4	0.66305	0.603325	1.24769	1.86901	1.09577
1372459_at	HC	Vasp	Fc gamma R-mediated phagocytosis	P4	1.00981	1.13991	0.962694	1.00819	1.03015
1370585_a_at	HC	Prkcb	Fc gamma R-mediated phagocytosis	P4	0.66121	0.625861	1.04017	1.77567	1.02573
1372404_at	HC	Rac2	Fc gamma R-mediated phagocytosis	P4	0.551456	0.449399	1.16624	1.74358	0.97767
1393038_at	HC	Fcgr1a	Fc gamma R-mediated phagocytosis	P4	0.690654	0.635961	0.931133	1.49772	0.938868
1387566_at	HC	Pla2g4a	Fc gamma R-mediated phagocytosis	P4	0.945218	0.724386	0.93206	1.12635	0.932003
1370184_at	HC	Cfl1	Fc gamma R-mediated phagocytosis	P4	0.773716	0.854398	1.0213	0.834588	0.871001
1387198_at	HC	Inpp5d	Fc gamma R-mediated phagocytosis	P4	0.520045	0.591219	0.438865	0.765313	0.57886
1369961_at	HC	Ppap2a	Fc gamma R-mediated phagocytosis	P4	0.556685	0.830473	0.541078	0.358059	0.571574
1369387_at	HC	Vav1	Fc gamma R-mediated phagocytosis	P4	0.317729	0.217993	0.488674	1.19761	0.555502
1371414_at	HC	Gsn	Fc gamma R-mediated phagocytosis	P4	0.470907	0.215274	0.484403	0.371953	0.385634
1387114_at	HC	Prkcd	Fc gamma R-mediated phagocytosis	P4	0.179825	0.179648	0.48219	0.342129	0.295948
1368718_at	DEG	Aldh1a7	Pyruvate metabolism	P5	1.95147	1.92379	2.8986	1.31252	2.02159
1369931_at	DEG_HC	Pkm2	Pyruvate metabolism	P5	1.59976	1.72544	1.44873	2.74159	1.87888
1370218_at	HC	Ldhb	Pyruvate metabolism	P5	0.844258	0.717248	1.01089	1.5153	1.02192
1367734_at	HC	Akr1b1	Pyruvate metabolism	P5	0.649306	0.618005	0.845347	1.70809	0.955187
1375213_at	HC	Pck2	Pyruvate metabolism	P5	0.444565	0.506251	0.165121	-0.0791294	0.259202
1383472_at	DEG	Aldh1b1	Pyruvate metabolism	P5	-1.64016	-0.76027	-0.899128	0.407051	-0.723126
1372790_at	DEG	Mdh1	Pyruvate metabolism	P5	-1.25385	-1.17	-0.964048	-1.21969	-1.1519
1369986_at	DEG	Hagh	Pyruvate metabolism	P5	-1.23701	-1.47391	-1.21889	-0.678992	-1.1522
1383416_at	DEG	Acat1	Pyruvate metabolism	P5	-1.02206	-1.5673	-1.56258	-1.01175	-1.29092
1387263_at	DEG	Pklr	Pyruvate metabolism	P5	-1.75968	-2.18078	-1.29357	-0.627995	-1.46551
1371209_at	DEG_HC	RT1-CE5	Viral myocarditis	P6	0.802339	1.42405	2.88038	4.5449	2.41292
1370904_at	DEG	RT1-DMa	Viral myocarditis	P6	1.47825	1.63759	1.82773	2.63357	1.89428
1370883_at	DEG_HC	RT1-Da	Viral myocarditis	P6	1.78267	0.9194	2.25951	2.54517	1.87669
1370882_at	DEG_HC	RT1-DMb	Viral myocarditis	P6	1.41618	1.4766	1.73487	2.45653	1.77105
1370822_at	HC	RT1-Ba	Viral myocarditis	P6	1.32897	0.421554	2.08685	2.24664	1.521
1370383_s_at	HC	RT1-Db1	Viral myocarditis	P6	1.08952	0.559681	1.74452	2.09934	1.37327
1377943_at	HC	Cd86	Viral myocarditis	P6	0.370037	0.636176	1.09711	1.96946	1.0182
1393347_at	HC	Itgal	Viral myocarditis	P6	0.985603	0.776456	0.982982	1.95611	1.17529
1372404_at	HC	Rac2	Viral myocarditis	P6	0.551456	0.449399	1.16624	1.74358	0.97767
1369103_at	HC	Fyn	Viral myocarditis	P6	0.534816	0.343019	0.729076	1.56401	0.792731
1383131_at	HC	Itgb2	Viral myocarditis	P6	0.801392	0.902715	0.961611	1.35325	1.00474
1372111_at	HC	Cav1	Viral myocarditis	P6	0.214196	0.335036	0.842694	1.31495	0.67672
1387205_at	HC	RT1-M3-1	Viral myocarditis	P6	0.780934	0.399495	1.05239	0.941498	0.793579
1384044_at	HC	Sgcb	Viral myocarditis	P6	0.520068	0.801751	0.413078	0.741926	0.619206
1384816_at	DEG_HC	Cxadr	Viral myocarditis	P6	2.73897	2.62998	2.66115	0.166515	2.04915
1371209_at	DEG_HC	RT1-CE5	Antigen processing and presentation	P7	0.802339	1.42405	2.88038	4.5449	2.41292
1370904_at	DEG	RT1-DMa	Antigen processing and presentation	P7	1.47825	1.63759	1.82773	2.63357	1.89428
1370883_at	DEG_HC	RT1-Da	Antigen processing and presentation	P7	1.78267	0.9194	2.25951	2.54517	1.87669
1370882_at	DEG_HC	RT1-DMb	Antigen processing and presentation	P7	1.41618	1.4766	1.73487	2.45653	1.77105
1367679_at	HC	Cd74	Antigen processing and presentation	P7	1.58974	0.844072	2.11843	2.11035	1.66565
1370822_at	HC	RT1-Ba	Antigen processing and presentation	P7	1.32897	0.421554	2.08685	2.24664	1.521
1387005_at	HC	Ctss	Antigen processing and presentation	P7	1.31066	1.44087	1.12979	1.77259	1.41348
1370383_s_at	HC	RT1-Db1	Antigen processing and presentation	P7	1.08952	0.559681	1.74452	2.09934	1.37327
1368430_at	HC	Lgmn	Antigen processing and presentation	P7	1.23237	1.37406	1.19575	1.1683	1.24262
1370912_at	DEG	Hspa1b	Antigen processing and presentation	P7	-0.753047	1.13481	3.03553	0.889219	1.07663
1387205_at	HC	RT1-M3-1	Antigen processing and presentation	P7	0.780934	0.399495	1.05239	0.941498	0.793579
1369726_at	HC	Tapbp	Antigen processing and presentation	P7	0.522808	0.752979	0.896184	0.796513	0.742121
1367710_at	HC	Psme2	Antigen processing and presentation	P7	0.490078	0.409921	0.818746	1.15738	0.719032
1368732_at	HC	Tap2	Antigen processing and presentation	P7	0.467728	0.360197	1.2939	0.721693	0.71088
1370904_at	DEG	RT1-DMa	Systemic lupus erythematosus	P8	1.47825	1.63759	1.82773	2.63357	1.89428
1370883_at	DEG_HC	RT1-Da	Systemic lupus erythematosus	P8	1.78267	0.9194	2.25951	2.54517	1.87669
1370882_at	DEG_HC	RT1-DMb	Systemic lupus erythematosus	P8	1.41618	1.4766	1.73487	2.45653	1.77105
1388557_at	DEG_HC	C7	Systemic lupus erythematosus	P8	2.79084	1.807	1.77553	0.37945	1.6882
1370822_at	HC	RT1-Ba	Systemic lupus erythematosus	P8	1.32897	0.421554	2.08685	2.24664	1.521
1370383_s_at	HC	RT1-Db1	Systemic lupus erythematosus	P8	1.08952	0.559681	1.74452	2.09934	1.37327
1370215_at	HC	C1qb	Systemic lupus erythematosus	P8	1.09683	1.17582	1.22274	1.60925	1.27616
1389189_at	HC	Actn1	Systemic lupus erythematosus	P8	1.13001	1.13755	1.3394	1.0548	1.16544
1373025_at	HC	C1qc	Systemic lupus erythematosus	P8	1.07515	1.19773	1.08139	1.10228	1.11414
1373523_at	HC	Fcgr3a	Systemic lupus erythematosus	P8	0.299134	0.185251	1.4801	2.39375	1.08956
1376652_at	HC	C1qa	Systemic lupus erythematosus	P8	0.871148	0.960137	1.11451	1.22676	1.04314
1377943_at	HC	Cd86	Systemic lupus erythematosus	P8	0.370037	0.636176	1.09711	1.96946	1.0182
1393038_at	HC	Fcgr1a	Systemic lupus erythematosus	P8	0.690654	0.635961	0.931133	1.49772	0.938868
1393123_at	HC	C8g	Systemic lupus erythematosus	P8	-0.892006	-0.948489	-0.685314	-0.591108	-0.779229
1372064_at	DEG_HC	Cxcl16	Chemokine signaling pathway	P9	2.50625	3.00686	2.87167	2.06363	2.6121
1387316_at	DEG	Cxcl1	Chemokine signaling pathway	P9	3.11392	2.78776	0.775692	2.29566	2.24326
1387505_at	DEG_HC	Gnai1	Chemokine signaling pathway	P9	2.56719	2.14678	1.70222	1.78563	2.05045
1382454_at	DEG_HC	Cxcl9	Chemokine signaling pathway	P9	-0.183033	0.329318	3.10832	3.70532	1.73998
1371659_at	DEG_HC	Rhoc	Chemokine signaling pathway	P9	1.68214	1.79651	1.48723	1.5653	1.63279
1387969_at	DEG	Cxcl10	Chemokine signaling pathway	P9	0.188166	0.729957	1.30781	3.39921	1.40628
1379295_at	HC	Gngt2	Chemokine signaling pathway	P9	0.924053	0.935071	1.01998	1.72049	1.1499
1369204_at	HC	Hck	Chemokine signaling pathway	P9	0.66305	0.603325	1.24769	1.86901	1.09577
1370585_a_at	HC	Prkcb	Chemokine signaling pathway	P9	0.66121	0.625861	1.04017	1.77567	1.02573
1367844_at	HC	Gnai2	Chemokine signaling pathway	P9	0.988335	0.990415	1.25882	0.7202	0.989442
1372404_at	HC	Rac2	Chemokine signaling pathway	P9	0.551456	0.449399	1.16624	1.74358	0.97767
1367732_at	HC	Gnb1	Chemokine signaling pathway	P9	0.726778	0.817143	0.88031	0.806207	0.80761
1389123_at	HC	Ccl6	Chemokine signaling pathway	P9	0.408152	0.577049	0.708507	1.47769	0.79285
1368856_at	HC	Jak2	Chemokine signaling pathway	P9	0.587213	0.545028	0.682047	1.11825	0.733133
1370265_at	HC	Arrb2	Chemokine signaling pathway	P9	0.577732	0.904177	0.574737	0.806644	0.715822
1368693_at	HC	Fgr	Chemokine signaling pathway	P9	0.857233	0.612807	0.626445	0.590398	0.671721
1369387_at	HC	Vav1	Chemokine signaling pathway	P9	0.317729	0.217993	0.488674	1.19761	0.555502
1387114_at	HC	Prkcd	Chemokine signaling pathway	P9	0.179825	0.179648	0.48219	0.342129	0.295948
1369983_at	HC	Ccl5	Chemokine signaling pathway	P9	-0.263735	-0.697388	0.256214	-0.791504	-0.374104
1398390_at	HC	Cxcl13	Chemokine signaling pathway	P9	-0.991801	-0.893225	-0.759585	-1.14085	-0.946365
1387655_at	DEG	Cxcl12	Chemokine signaling pathway	P9	-2.00606	-1.84815	-2.26749	-1.28234	-1.85101
1367800_at	DEG_HC	Plat	Complement and coagulation cascades	P10	2.95221	2.94071	2.51235	1.9274	2.58317
1367794_at	DEG	A2m	Complement and coagulation cascades	P10	2.71112	1.91936	0.153837	3.17406	1.98959
1388557_at	DEG_HC	C7	Complement and coagulation cascades	P10	2.79084	1.807	1.77553	0.37945	1.6882
1368742_at	HC	C5ar1	Complement and coagulation cascades	P10	0.987642	1.06467	1.23699	2.51887	1.45204
1398287_at	HC	Plau	Complement and coagulation cascades	P10	1.27842	1.66785	1.191	1.50465	1.41048
1367899_at	HC	F2r	Complement and coagulation cascades	P10	1.27809	0.736475	1.30596	1.96067	1.3203
1370215_at	HC	C1qb	Complement and coagulation cascades	P10	1.09683	1.17582	1.22274	1.60925	1.27616
1375951_at	DEG_HC	Thbd	Complement and coagulation cascades	P10	1.26526	1.56743	1.36558	0.851207	1.26237
1373025_at	HC	C1qc	Complement and coagulation cascades	P10	1.07515	1.19773	1.08139	1.10228	1.11414
1376652_at	HC	C1qa	Complement and coagulation cascades	P10	0.871148	0.960137	1.11451	1.22676	1.04314
1388602_at	HC	Cfd	Complement and coagulation cascades	P10	0.827549	0.525234	0.946091	0.346498	0.661343
1393123_at	HC	C8g	Complement and coagulation cascades	P10	-0.892006	-0.948489	-0.685314	-0.591108	-0.779229
1370875_at	DEG_HC	Ezr	Regulation of actin cytoskeleton	P11	1.85913	1.49924	1.61322	1.79006	1.69041
1371659_at	DEG_HC	Rhoc	Regulation of actin cytoskeleton	P11	1.68214	1.79651	1.48723	1.5653	1.63279
1370427_at	DEG_HC	Pdgfa	Regulation of actin cytoskeleton	P11	2.17862	1.83465	1.35133	0.496831	1.46536
1386925_at	HC	Arpc1b	Regulation of actin cytoskeleton	P11	1.25645	1.34734	1.4687	1.5426	1.40377
1387090_a_at	DEG	Limk2	Regulation of actin cytoskeleton	P11	1.15458	1.6895	1.36773	1.40067	1.40312
1367899_at	HC	F2r	Regulation of actin cytoskeleton	P11	1.27809	0.736475	1.30596	1.96067	1.3203
1388762_at	HC	Iqgap1	Regulation of actin cytoskeleton	P11	1.24522	1.13201	1.28381	1.60978	1.3177
1393347_at	HC	Itgal	Regulation of actin cytoskeleton	P11	0.985603	0.776456	0.982982	1.95611	1.17529
1389189_at	HC	Actn1	Regulation of actin cytoskeleton	P11	1.13001	1.13755	1.3394	1.0548	1.16544
1387346_at	HC	Itgb1	Regulation of actin cytoskeleton	P11	0.826192	1.18514	1.23464	1.19532	1.11032
1371575_at	HC	Msn	Regulation of actin cytoskeleton	P11	0.775772	0.899134	1.16432	1.58695	1.10654
1383131_at	HC	Itgb2	Regulation of actin cytoskeleton	P11	0.801392	0.902715	0.961611	1.35325	1.00474
1372404_at	HC	Rac2	Regulation of actin cytoskeleton	P11	0.551456	0.449399	1.16624	1.74358	0.97767
1370184_at	HC	Cfl1	Regulation of actin cytoskeleton	P11	0.773716	0.854398	1.0213	0.834588	0.871001
1387883_a_at	HC	Tmsb4x	Regulation of actin cytoskeleton	P11	0.73389	0.693401	0.975472	0.973322	0.844021
1380537_at	HC	Nckap1l	Regulation of actin cytoskeleton	P11	0.674764	0.60188	0.684557	0.935055	0.724064
1367605_at	HC	Pfn1	Regulation of actin cytoskeleton	P11	0.515002	0.558861	0.680336	0.523126	0.569331
1369387_at	HC	Vav1	Regulation of actin cytoskeleton	P11	0.317729	0.217993	0.488674	1.19761	0.555502
1371414_at	HC	Gsn	Regulation of actin cytoskeleton	P11	0.470907	0.215274	0.484403	0.371953	0.385634
1388298_at	HC	Myl9	Regulation of actin cytoskeleton	P11	-0.218525	0.0588438	0.255887	1.02969	0.281473
1382027_at	HC	Itgb3	Regulation of actin cytoskeleton	P11	0.49431	0.273794	-0.268616	0.0262001	0.131422
1370941_at	HC	Pdgfra	Regulation of actin cytoskeleton	P11	0.905691	0.403727	-0.258347	-0.645045	0.101507
1380600_at	HC	Itga2b	Regulation of actin cytoskeleton	P11	-0.542174	-0.661253	-0.508154	-0.506671	-0.554563
1368325_at	DEG_HC	Egf	Regulation of actin cytoskeleton	P11	-1.77392	-1.92618	-1.96027	-1.62423	-1.82115
1388116_at	DEG_HC	Col1a1	ECM-receptor interaction	P12	2.72263	2.22161	2.85782	2.19496	2.49926
1373463_at	DEG_HC	Col5a2	ECM-receptor interaction	P12	2.0402	1.25437	1.63275	2.0567	1.746
1370155_at	HC	Col1a2	ECM-receptor interaction	P12	1.82472	1.36984	2.04529	1.70556	1.73635
1372439_at	HC	Col4a1	ECM-receptor interaction	P12	1.71102	1.28332	1.39752	2.02265	1.60363
1367689_a_at	DEG	Cd36	ECM-receptor interaction	P12	1.39042	2.58451	1.49755	0.653607	1.53152
1387346_at	HC	Itgb1	ECM-receptor interaction	P12	0.826192	1.18514	1.23464	1.19532	1.11032
1388494_at	HC	Col4a2	ECM-receptor interaction	P12	1.24754	0.832291	0.95401	1.02655	1.0151
1371369_at	HC	Col6a2	ECM-receptor interaction	P12	1.38005	0.901667	0.937379	0.106939	0.831509
1371349_at	HC	Col6a1	ECM-receptor interaction	P12	1.19168	0.709988	0.642394	0.235567	0.694907
1370959_at	HC	Col3a1	ECM-receptor interaction	P12	0.983039	0.519768	0.6712	0.169995	0.586
1376099_at	HC	Col5a1	ECM-receptor interaction	P12	0.42872	0.203253	0.216995	0.500395	0.337341
1382027_at	HC	Itgb3	ECM-receptor interaction	P12	0.49431	0.273794	-0.268616	0.0262001	0.131422
1380600_at	HC	Itga2b	ECM-receptor interaction	P12	-0.542174	-0.661253	-0.508154	-0.506671	-0.554563
1368317_at	DEG	Aqp7	PPAR signaling pathway	P13	1.39431	1.77842	2.21847	2.15889	1.88752
1386965_at	DEG	Lpl	PPAR signaling pathway	P13	2.31827	2.1195	1.51965	1.31729	1.81868
1367668_a_at	DEG_HC	Scd	PPAR signaling pathway	P13	1.5891	1.5011	2.16366	1.99846	1.81308
1367689_a_at	DEG	Cd36	PPAR signaling pathway	P13	1.39042	2.58451	1.49755	0.653607	1.53152
1369195_at	DEG	Fabp2	PPAR signaling pathway	P13	0.827886	1.47864	1.43334	1.22487	1.24119
1391435_at	HC	Pltp	PPAR signaling pathway	P13	0.726857	0.486179	0.680318	0.530942	0.606074
1375213_at	HC	Pck2	PPAR signaling pathway	P13	0.444565	0.506251	0.165121	-0.0791294	0.259202
1370355_at	DEG	Scd1	PPAR signaling pathway	P13	-1.98575	-1.72303	-0.00825918	-0.0176921	-0.933684
1370024_at	DEG	Fabp7	PPAR signaling pathway	P13	-0.102611	-1.29061	-1.5311	-1.45005	-1.09359
1391661_at	DEG	Gk	PPAR signaling pathway	P13	-0.978635	-1.77623	-0.862067	-0.972323	-1.14731
1388153_at	DEG	Acsl1	PPAR signaling pathway	P13	-1.25568	-1.25303	-1.24218	-0.984822	-1.18393
1371137_at	DEG	Acox2	PPAR signaling pathway	P13	-2.4031	-0.955162	-1.54131	-0.945897	-1.46137
1368718_at	DEG	Aldh1a7	Arginine and proline metabolism	P14	1.95147	1.92379	2.8986	1.31252	2.02159
1382521_at	HC	Gls	Arginine and proline metabolism	P14	1.15265	1.17047	0.932491	1.85698	1.27815
1383434_at	HC	Pycr1	Arginine and proline metabolism	P14	1.37853	0.862447	1.37726	0.316442	0.983671
1383472_at	DEG	Aldh1b1	Arginine and proline metabolism	P14	-1.64016	-0.76027	-0.899128	0.407051	-0.723126
1369671_at	DEG_HC	Otc	Arginine and proline metabolism	P14	-1.74095	-1.55029	-0.689788	-0.574091	-1.13878
1370375_at	DEG_HC	Gls2	Arginine and proline metabolism	P14	-1.43471	-0.855712	-1.20573	-1.50808	-1.25106
1372920_at	DEG	Prodh	Arginine and proline metabolism	P14	-0.76587	-0.846918	-1.13438	-2.34736	-1.27363
1389645_at	DEG	Prodh2	Arginine and proline metabolism	P14	-1.40432	-1.38701	-1.43291	-1.14877	-1.34325
1369491_at	DEG_HC	Dao	Arginine and proline metabolism	P14	-2.3278	-1.90878	-0.696955	-1.045	-1.49463
1367729_at	DEG	Oat	Arginine and proline metabolism	P14	-2.69074	-2.36465	-2.23599	-3.12948	-2.60522
1368718_at	DEG	Aldh1a7	Glycerolipid metabolism	P15	1.95147	1.92379	2.8986	1.31252	2.02159
1386965_at	DEG	Lpl	Glycerolipid metabolism	P15	2.31827	2.1195	1.51965	1.31729	1.81868
1388913_at	HC	Ppap2c	Glycerolipid metabolism	P15	1.39456	1.29009	1.26045	0.585095	1.13255
1367734_at	HC	Akr1b1	Glycerolipid metabolism	P15	0.649306	0.618005	0.845347	1.70809	0.955187
1369961_at	HC	Ppap2a	Glycerolipid metabolism	P15	0.556685	0.830473	0.541078	0.358059	0.571574
1383472_at	DEG	Aldh1b1	Glycerolipid metabolism	P15	-1.64016	-0.76027	-0.899128	0.407051	-0.723126
1377048_at	DEG	Dak	Glycerolipid metabolism	P15	-1.30962	-1.20416	-0.485223	-0.385606	-0.846153
1382986_at	DEG	Gpam	Glycerolipid metabolism	P15	-1.47773	-1.3414	-0.803476	-0.234222	-0.964208
1391661_at	DEG	Gk	Glycerolipid metabolism	P15	-0.978635	-1.77623	-0.862067	-0.972323	-1.14731
