# Supplementary material for: Systems Level Analysis and Identification of Pathways and Networks Associated with Liver Fibrosis
Source: PLoS One. 2014 Nov 7;9(11):e112193. doi: 10.1371/journal.pone.0112193 (PMC4224449; doi:10.1371/journal.pone.0112193)
Supplement: Table S3 — The list of enriched up-regulated pathways for the liver fibrosis-relevant gene set. (XLSX) [file pone.0112193.s006.xlsx]

## Sheet: Sheet1
	Pathway	Count	Benjamini
	Fc gamma R-mediated phagocytosis	16	0.000463717
	Leukocyte transendothelial migration	18	0.000388393
	Focal adhesion	24	0.000307001
	Prion diseases	10	0.000360007
	Viral myocarditis	15	0.000396486
	Antigen processing and presentation	14	0.00170139
	Chemokine signaling pathway	20	0.00197209
	Regulation of actin cytoskeleton	22	0.00317003
	Systemic lupus erythematosus	13	0.00577142
	ECM-receptor interaction	12	0.00775246
	Complement and coagulation cascades	11	0.00835182
	Natural killer cell mediated cytotoxicity	13	0.0113756
	Cell adhesion molecules (CAMs)	16	0.0150794
	Asthma	6	0.0235082
	Lysosome	13	0.034773
	Graft-versus-host disease	8	0.0457114
	Hematopoietic cell lineage	10	0.0438325
