# Supplementary material for: Systems Level Analysis and Identification of Pathways and Networks Associated with Liver Fibrosis
Source: PLoS One. 2014 Nov 7;9(11):e112193. doi: 10.1371/journal.pone.0112193 (PMC4224449; doi:10.1371/journal.pone.0112193)
Supplement: Table S4 — The list of enriched down-regulated pathways for the liver fibrosis-relevant gene set. (XLSX) [file pone.0112193.s007.xlsx]

## Sheet: Sheet1
	Pathway	Count	Benjamini
	Retinol metabolism	8	0.00303536
	Tryptophan metabolism	7	0.00226922
	Drug metabolism	8	0.00370906
	Arginine and proline metabolism	7	0.00376992
