# Supplementary material for: Systems Level Analysis and Identification of Pathways and Networks Associated with Liver Fibrosis
Source: PLoS One. 2014 Nov 7;9(11):e112193. doi: 10.1371/journal.pone.0112193 (PMC4224449; doi:10.1371/journal.pone.0112193)
Supplement: Table S5 — Mapping of rat probe IDs to human gene IDs. (XLSX) [file pone.0112193.s008.xlsx]

## Sheet: S5_PROBEID_HUMAN_GENE_ID
Affymetrix probe id	Human gene id
1367763_at	38
1367775_at	23600
1367896_at	761
1367957_at	5998
1368064_a_at	1644
1368289_at	2638
1368387_at	622
1368399_a_at	10404
1368422_at	4223
1368428_at	7512
1368461_at	9376
1368497_at	1244
1368512_a_at	2028
1368520_at	337
1368543_at	50507
1368570_at	9227
1368574_at	147
1368627_at	9104
1368651_at	5313
1368662_at	80352
1368711_at	3170
1368915_at	8564
1369169_at	9963
1369238_at	83729
1369259_at	1733
1369291_at	185
1369440_at	64241
1369455_at	64240
1369492_at	13
1369531_at	6819
1369546_at	8424
1369558_at	3626
1369577_at	8835
1369633_at	6387
1369902_at	90427
1369986_at	3029
1370024_at	2173
1370108_a_at	8825
1370232_at	3712
1370334_at	58473
1370336_at	29948
1370363_at	1066
1370387_at	1551
1370420_at	6715
1370670_at	7539
1370725_a_at	2538
1370789_a_at	5618
1371104_at	6720
1371137_at	8309
1371266_at	173
1371412_a_at	9315
1371763_at	28970
1371840_at	1901
1372069_at	23189
1372091_at	58526
1372676_at	81889
1372790_at	4190
1372920_at	5625
1373108_at	5507
1373686_at	866
1373748_at	23024
1373803_a_at	2690
1373814_at	22864
1373975_at	11185
1374073_at	113235
1374420_at	57136
1374591_at	5789
1374929_at	90693
1375073_at	148398
1375120_at	3400
1376118_at	78990
1376619_at	5789
1376709_at	64116
1376765_at	83876
1376860_at	63027
1376925_at	54873
1377048_at	26007
1377064_at	1848
1377804_at	283659
1377824_a_at	10643
1378260_at	126
1379592_at	10165
1379636_at	151393
1380262_at	10110
1381973_at	253512
1382325_at	23464
1382569_at	344838
1382986_at	57678
1383416_at	38
1383472_at	219
1383695_at	7433
1383721_at	8325
1383826_at	10966
1384073_at	137872
1384240_at	185
1384262_at	79660
1385365_at	2134
1386274_at	10246
1386881_at	3486
1386944_a_at	2538
1387023_at	2946
1387053_at	2326
1387121_a_at	57447
1387139_at	51179
1387156_at	3294
1387183_at	54677
1387188_at	6568
1387223_at	51166
1387263_at	5313
1387284_at	1807
1387307_at	3034
1387328_at	1562
1387336_at	9027
1387339_at	6414
1387630_at	60481
1387655_at	6387
1387816_at	3483
1387819_at	1990
1387877_at	10841
1387913_at	1565
1387958_at	8644
1387967_at	6690
1387981_at	81285
1388038_at	8455
1388153_at	2180
1388395_at	50486
1388426_at	6720
1388450_at	11276
1388583_at	6387
1388698_at	1893
1389199_at	205428
1389377_at	51141
1389581_at	90865
1389622_at	10165
1389645_at	58510
1390281_a_at	93058
1390416_at	253512
1390860_at	10643
1390863_at	10560
1390943_at	57035
1391293_at	8424
1391429_at	148738
1391661_at	2710
1392852_at	64093
1392928_at	112849
1393202_a_at	10643
1393690_at	51141
1393751_at	646486
1394022_at	3400
1394112_at	54363
1394960_at	93517
1395236_at	5507
1397205_at	51635
1398282_at	8942
1398759_at	8848
1367631_at	1490
1367648_at	3485
1367655_at	9168
1367689_a_at	948
1367776_at	983
1367794_at	2
1367795_at	3475
1367811_at	26227
1367847_at	26471
1368143_at	310
1368160_at	3484
1368308_at	4609
1368317_at	364
1368391_at	6541
1368888_a_at	57142
1369195_at	2169
1369268_at	467
1369756_a_at	8671
1369864_a_at	10993
1369957_at	8490
1370080_at	3162
1370113_at	330
1370176_at	66008
1370314_at	6574
1370828_at	51201
1370857_at	59
1370904_at	3108
1370912_at	3304
1371089_at	2940
1371143_at	6906
1371237_a_at	4489
1371571_at	351
1371572_at	351
1371583_at	5935
1371785_at	51330
1372354_at	80824
1372685_at	1033
1373011_at	54463
1373403_at	56892
1373810_at	81579
1374176_at	286343
1374770_at	427
1374775_at	4288
1374784_at	56952
1375043_at	2353
1375216_at	5819
1375852_at	3156
1376100_at	84617
1376953_at	222643
1377307_at	375061
1377869_at	25819
1378592_at	286827
1379499_at	4050
1379582_a_at	890
1379606_at	27314
1380533_at	351
1383357_a_at	768211
1383747_at	1894
1384231_at	79801
1384243_at	92369
1384687_at	8507
1386321_s_at	57761
1386965_at	4023
1387011_at	3934
1387060_at	1316
1387090_a_at	3985
1387125_at	6280
1387316_at	2919
1387583_at	1592
1387868_at	3929
1387925_at	440
1387969_at	3627
1388027_a_at	57142
1388112_at	291
1388199_at	4072
1388271_at	4502
1388393_at	5355
1388453_at	91663
1388666_at	8507
1389179_at	1149
1389566_at	9133
1389913_at	9208
1390255_at	22885
1390419_a_at	7991
1390474_at	79815
1390662_at	8805
1391570_at	22885
1393041_at	10592
1393260_at	645638
1393643_at	5954
1367909_at	51181
1368325_at	1950
1369491_at	1610
1369671_at	5009
1369799_at	18
1370375_at	27165
1370836_at	5267
1391871_at	90627
1393061_at	143941
1393403_at	27329
1393684_at	3070
1367568_a_at	4256
1367574_at	7431
1367584_at	302
1367617_at	226
1367628_at	3956
1367661_at	6277
1367668_a_at	6319
1367709_at	967
1367712_at	7076
1367749_at	4060
1367800_at	5327
1367816_at	84525
1367925_at	9961
1368052_at	7103
1368144_at	5997
1368187_at	10457
1368207_at	53827
1368332_at	2634
1368482_at	597
1368518_at	963
1368762_at	10537
1368908_at	307
1369029_at	5359
1369181_at	1536
1369931_at	5315
1369953_a_at	934
1370026_at	1410
1370154_at	4069
1370249_at	706
1370287_a_at	7168
1370288_a_at	7168
1370427_at	5154
1370693_a_at	1267
1370864_at	1277
1370875_at	7430
1370882_at	3109
1370883_at	3122
1371447_at	51316
1371527_at	2012
1371530_at	3856
1371537_at	9334
1371659_at	389
1371817_at	51477
1371951_at	2274
1372029_at	10226
1372064_at	58191
1372770_at	6717
1372773_at	56654
1372897_at	5352
1373544_at	4283
1374198_at	80381
1374948_at	113277
1374976_a_at	6646
1375170_at	6282
1375951_at	7056
1376102_at	64114
1377267_at	57692
1377334_at	3117
1378140_at	115761
1379262_at	23597
1379375_at	5154
1379766_at	6503
1380909_at	29957
1382454_at	4283
1383401_at	26136
1384507_at	54491
1384816_at	1525
1386637_at	10875
1386862_at	308
1386879_at	3958
1386890_at	6281
1387074_at	5997
1387391_at	1026
1387505_at	2770
1387605_at	100506742
1387675_at	5328
1387687_at	10261
1387854_at	1278
1387897_at	1267
1388116_at	1277
1388155_at	3875
1388335_at	8407
1388433_at	3880
1388460_at	822
1388674_at	1026
1389092_at	3561
1389305_at	307
1389732_at	55332
1390839_at	130814
1368085_at	2644
1368403_at	5934
1372736_at	178
1373149_at	83719
1373240_at	9249
1373253_at	79777
1373923_at	157506
1374478_at	149466
1374846_at	10614
1374959_at	4835
1375419_at	123355
1375847_at	131870
1378555_at	123355
1380600_at	3674
1382100_at	80013
1384391_at	157506
1384628_at	389434
1384971_at	91614
1387609_at	763
1388470_at	26268
1390131_at	63826
1390172_at	55526
1393351_at	157506
1393612_a_at	91614
1395414_at	178
1395694_at	26268
1367562_at	6678
1367563_at	6678
1367593_at	6415
1367594_at	633
1367605_at	5216
1367614_at	301
1367636_at	3482
1367654_at	2195
1367679_at	972
1367696_at	10581
1367710_at	5721
1367722_at	29952
1367731_at	2782
1367732_at	2782
1367734_at	231
1367764_at	900
1367786_at	5696
1367791_at	10267
1367844_at	2771
1367859_at	7043
1367874_at	23433
1367899_at	2149
1367912_at	4052
1367922_at	6868
1367936_at	6793
1367940_at	57007
1367942_at	54
1367974_at	306
1368006_at	7805
1368022_at	3636
1368103_at	9619
1368153_a_at	26012
1368164_at	644
1368167_at	1510
1368171_at	4015
1368172_a_at	4015
1368259_at	5742
1368270_at	339
1368278_at	3957
1368311_at	4255
1368356_a_at	51752
1368412_a_at	5800
1368430_at	5641
1368450_at	4644
1368470_at	8836
1368492_at	27306
1368541_at	133418
1368558_s_at	199
1368655_at	5552
1368693_at	2268
1368732_at	6891
1368742_at	728
1368755_at	165530
1368770_at	2650
1368819_at	3688
1368821_at	11167
1368822_at	11167
1368829_at	2200
1368834_at	817
1368838_at	7171
1368842_at	6925
1368856_at	3717
1368901_at	7056
1368911_at	3764
1368975_at	952
1368976_at	952
1369031_at	10068
1369103_at	2534
1369122_at	581
1369186_at	834
1369197_at	317
1369204_at	3055
1369272_at	140
1369316_s_at	9342
1369387_at	7409
1369393_at	1326
1369557_at	840
1369621_s_at	2280
1369665_a_at	3606
1369726_at	6892
1369783_a_at	3084
1369936_at	801
1369937_at	801
1369955_at	1289
1369956_at	3459
1369961_at	8611
1369968_at	5764
1369979_at	8935
1369983_at	6352
1370023_at	2701
1370071_at	100
1370090_at	3937
1370155_at	1278
1370156_at	5621
1370168_at	10971
1370184_at	1072
1370186_at	5698
1370194_at	8773
1370215_at	713
1370218_at	3945
1370219_at	1535
1370248_at	53826
1370260_at	120
1370265_at	409
1370301_at	4313
1370340_x_at	7170
1370383_s_at	3123
1370516_at	51296
1370539_at	51762
1370585_a_at	5579
1370623_at	10875
1370766_at	9342
1370822_at	3117
1370838_s_at	6709
1370885_at	1522
1370891_at	962
1370895_at	1290
1370927_at	1303
1370941_at	5156
1370959_at	1281
1371071_at	59345
1371125_at	3796
1371146_at	22797
1371184_x_at	7170
1371239_s_at	7170
1371310_s_at	871
1371349_at	1291
1371357_at	3490
1371360_at	10397
1371369_at	1292
1371382_at	2316
1371414_at	2934
1371441_at	8682
1371481_at	7905
1371487_at	83442
1371518_at	4811
1371575_at	4478
1371653_at	7171
1371682_at	84557
1371700_at	4239
1371703_at	79026
1371711_at	7905
1371733_at	127829
1371847_at	10491
1371924_at	56944
1372002_at	2697
1372042_at	123920
1372097_at	3394
1372107_at	2273
1372111_at	857
1372179_at	3241
1372182_at	5214
1372196_at	9612
1372250_at	55861
1372256_at	1396
1372282_at	493869
1372294_at	7837
1372303_at	51571
1372311_at	10007
1372404_at	5880
1372439_at	1282
1372459_at	7408
1372624_at	196527
1372643_at	2037
1372729_at	10544
1372811_at	3895
1372818_at	81035
1372850_at	55216
1372904_at	126308
1372931_at	11230
1372940_at	285382
1372986_at	122953
1373024_at	1176
1373025_at	714
1373034_at	7485
1373065_at	26469
1373077_at	91368
1373151_at	10186
1373213_at	9342
1373226_at	54863
1373245_at	1282
1373262_at	170954
1373392_at	55858
1373484_at	90293
1373490_at	9535
1373494_at	613
1373504_at	11010
1373523_at	2214
1373556_at	391356
1373573_at	64118
1373574_at	245812
1373575_at	2207
1373592_at	5272
1373595_at	79188
1373672_at	5272
1373683_at	2534
1373757_at	10906
1373785_at	122618
1373837_at	64400
1373860_at	6659
1373881_at	397
1373894_at	11031
1373903_at	92241
1373939_at	55577
1374033_at	5699
1374182_at	6599
1374284_at	83937
1374448_at	8434
1374499_at	64853
1374519_at	85440
1374537_at	22856
1374539_at	57205
1374544_at	64115
1374551_at	3430
1374557_at	79971
1374565_at	10783
1374730_at	7305
1374838_at	11262
1374953_at	100130890
1375010_at	968
1375213_at	5106
1375302_at	57659
1375468_at	10057
1375540_at	91368
1375633_at	1192
1375861_at	266812
1375862_at	7837
1375867_at	57659
1375873_at	57648
1375987_at	64781
1376099_at	1289
1376106_at	130733
1376285_at	51454
1376652_at	712
1376708_at	285966
1376766_at	752
1376835_at	4794
1377011_at	10129
1377116_at	6041
1377239_at	54518
1377340_at	7980
1377916_at	100506736
1377943_at	942
1378032_at	64332
1378321_at	83937
1378443_at	89886
1378633_at	9404
1379019_at	5199
1379293_at	3001
1379295_at	2793
1379344_at	1536
1379450_at	55917
1379482_at	53346
1379693_at	6092
1379847_at	8291
1379959_at	7485
1380257_at	23137
1380425_at	6041
1380537_at	3071
1380726_at	54829
1381311_at	2015
1381557_at	9630
1381806_at	5742
1381875_at	9111
1381993_at	1193
1382026_at	64333
1382043_at	81622
1382106_at	6368
1382135_at	23350
1382153_at	50856
1382274_at	5918
1382277_at	23643
1382283_at	7456
1382319_at	8111
1382398_at	152573
1382521_at	2744
1382533_at	3267
1382556_a_at	26060
1382566_at	3575
1382614_at	9765
1382680_at	123
1383131_at	3689
1383137_at	6659
1383156_at	3796
1383158_at	3267
1383372_at	5724
1383426_at	9051
1383434_at	5831
1383491_at	64782
1383516_at	10875
1383590_at	55790
1383623_at	29087
1383668_at	4324
1383742_at	51375
1383786_at	10981
1383822_at	23299
1383863_at	4005
1384044_at	6443
1384187_at	8905
1384277_at	57475
1384298_at	4542
1384405_at	84734
1384756_at	124935
1385103_at	64400
1385397_at	79689
1385434_at	5732
1385465_at	8778
1385635_at	922
1385702_at	4332
1385832_s_at	54440
1386052_at	3575
1386843_at	922
1386866_at	7532
1386872_at	3482
1386893_at	2896
1386925_at	10095
1386940_at	7077
1386967_at	23433
1387005_at	1520
1387007_at	2674
1387081_at	5955
1387113_at	1488
1387114_at	5580
1387195_at	6768
1387198_at	3635
1387205_at	3135
1387227_at	7456
1387343_at	1052
1387346_at	3688
1387351_at	2200
1387394_at	3560
1387566_at	5321
1387745_at	131450
1387772_at	801
1387774_at	7534
1387794_at	2219
1387799_at	486
1387818_at	837
1387840_at	52
1387851_at	9317
1387862_at	10971
1387883_a_at	7114
1387918_at	7170
1387956_s_at	51192
1387975_at	7357
1387982_at	7099
1387984_at	51192
1388195_at	10659
1388298_at	10398
1388325_at	51382
1388408_at	54458
1388447_at	81606
1388468_at	56882
1388493_at	81552
1388494_at	1284
1388530_at	56882
1388596_at	23406
1388602_at	1675
1388618_at	22795
1388705_at	140606
1388762_at	8826
1388764_at	8826
1388784_at	1436
1388837_at	57153
1388887_at	2681
1388893_at	55830
1388913_at	8612
1388955_at	30846
1389010_at	4048
1389037_at	6016
1389123_at	6368
1389132_at	3092
1389170_at	840
1389189_at	87
1389210_at	3936
1389235_at	3384
1389255_at	1003
1389295_at	25903
1389353_at	80031
1389385_at	27077
1389873_at	29108
1389883_at	157378
1389911_at	284207
1390082_at	3092
1390325_at	952
1390348_at	2350
1390390_at	6942
1390396_at	317649
1390403_at	131583
1390502_at	81563
1390507_at	3669
1390529_at	9308
1390558_at	27067
1390569_at	84735
1390687_at	5341
1390707_at	6001
1390765_at	10406
1390798_at	5788
1390914_at	2313
1390940_at	9839
1391411_at	114793
1391435_at	5360
1391450_at	4017
1391897_at	9910
1391935_at	317649
1392082_a_at	924
1392257_at	79003
1392518_at	25829
1392534_at	56937
1392547_at	84419
1392786_at	8291
1392894_at	10875
1392941_at	3092
1392965_a_at	64094
1393038_at	2209
1393051_at	51309
1393144_at	9111
1393162_at	25800
1393170_at	3200
1393280_at	9450
1393281_at	857
1393347_at	3683
1393460_at	375387
1393795_at	9839
1393917_at	9332
1394160_at	23670
1394470_at	81553
1395313_s_at	306
1398287_at	5328
1398294_at	87
1398303_s_at	7170
1398372_at	64777
1398387_at	51313
1398390_at	10563
1398407_at	25816
1398455_at	54503
1398473_at	282991
1398484_at	23158
1398616_at	8905
