# Supplementary material for: Systems Level Analysis and Identification of Pathways and Networks Associated with Liver Fibrosis
Source: PLoS One. 2014 Nov 7;9(11):e112193. doi: 10.1371/journal.pone.0112193 (PMC4224449; doi:10.1371/journal.pone.0112193)
Supplement: Table S6 — Protein membership in the protein-protein interaction (PPI) network modules and their gene expression data. (XLSX) [file pone.0112193.s009.xlsx]

## Sheet: PPI_MODULES_CLEAN_MAP_merg_OUT
Human Entrez geneID	Symbol	Module	1-Naphthylisothiocyanate_30mg/kg_7days	1-Naphthylisothiocyanate_60mg/kg_7days	4,4’-Methylenedianiline_81mg/kg_5days	N-Nitrosodimethylamine_10mg/kg_5days	Average	Set	updown	Hierarchical cluster no.
6282	S100A11	M1	3.0964	3.09109	2.45742	2.7523	2.8493	DEG_HC	up	68
51330	TNFRSF12A	M1	2.99511	2.99109	2.31944	2.46974	2.69385	DEG	up	58
440	ASNS	M1	3.31076	2.21898	1.83061	2.30792	2.41707	DEG	up	155
29957	SLC25A24	M1	2.24936	2.31447	2.15356	2.16392	2.22033	DEG_HC	up	68
100506742	CASP12	M1	2.86365	2.58383	1.82518	1.36606	2.15968	DEG_HC	up	123
7991	TUSC3	M1	2.21175	2.25781	2.09169	1.94119	2.12561	DEG	up	61
8407	TAGLN2	M1	2.06739	2.21884	1.78857	1.97994	2.01368	DEG_HC	up	68
4072	EPCAM	M1	2.83291	2.87806	2.06663	0.164519	1.98553	DEG	up	61
6574	SLC20A1	M1	1.60046	1.68637	2.02089	2.45662	1.94108	DEG	up	58
10537	UBD	M1	0.189953	3.83656	3.1509	0.57541	1.93821	DEG_HC	up	2
291	SLC25A4	M1	1.65931	2.33602	1.6524	2.05064	1.92459	DEG	up	61
80381	CD276	M1	1.71854	2.30986	2.32954	1.17832	1.88406	DEG_HC	up	5
1316	KLF6	M1	1.42521	2.18262	1.88672	1.9311	1.85641	DEG	up	16
706	TSPO	M1	1.67533	1.70064	1.97422	2.01515	1.84133	DEG_HC	up	5
84617	TUBB6	M1	1.12976	1.49744	1.87168	2.75565	1.81363	DEG	up	72
6319	SCD	M1	1.5891	1.5011	2.16366	1.99846	1.81308	DEG_HC	up	2
389	RHOC	M1	1.68214	1.79651	1.48723	1.5653	1.63279	DEG_HC	up	68
3936	LCP1	M1	1.40101	1.1274	1.70167	2.04768	1.56944	HC	up	2
1267	CNP	M1	1.954	1.63435	1.58785	1.08387	1.56502	DEG_HC	up	123
4050	LTB	M1	2.0794	1.62662	1.7835	0.714407	1.55098	DEG	up	42
23597	ACOT9	M1	1.31479	1.62829	1.67779	1.47344	1.52358	DEG_HC	up	5
4609	MYC	M1	2.22128	2.45909	0.291133	1.11111	1.52065	DEG	up	84
486	FXYD2	M1	1.10811	0.905636	1.87292	2.18798	1.51866	HC	up	2
8671	SLC4A4	M1	1.91923	1.73613	2.07502	0.310694	1.51027	DEG	up	1
55917	CTTNBP2NL	M1	1.32932	1.13092	1.4742	2.00008	1.48363	HC	up	89
7171	TPM4	M1	1.13874	1.15389	1.2349	2.29918	1.45668	HC	up	5
330	BIRC3	M1	1.45848	1.47211	1.46429	0.678998	1.26847	DEG	up	137
29952	DPP7	M1	1.09514	1.23665	1.40352	1.31705	1.26309	HC	up	68
10981	RAB32	M1	0.808874	0.847396	1.36573	1.96637	1.24709	HC	up	68
2169	FABP2	M1	0.827886	1.47864	1.43334	1.22487	1.24119	DEG	up	129
2195	FAT1	M1	1.19411	1.3505	1.55993	0.843358	1.23698	HC	up	5
51571	FAM49B	M1	0.945498	0.932179	0.853928	1.89881	1.1576	HC	up	2
51477	ISYNA1	M1	1.63515	1.5674	1.33083	0.0957074	1.15727	DEG_HC	up	5
10581	IFITM2	M1	1.0182	1.04727	1.07304	1.4599	1.1496	HC	up	2
5699	PSMB10	M1	0.55054	0.541029	1.36138	2.06908	1.13051	HC	up	123
5698	PSMB9	M1	0.449539	0.464412	1.66756	1.91335	1.12372	HC	up	123
9317	PTER	M1	0.714766	1.31326	1.44688	0.979444	1.11359	HC	up	5
199	AIF1	M1	0.728789	0.817383	1.18052	1.69825	1.10624	HC	up	6
5955	RCN2	M1	0.692506	1.06793	0.903362	1.60435	1.06704	HC	up	176
79971	WLS	M1	1.03479	0.909341	0.788102	1.47549	1.05193	HC	up	2
10007	GNPDA1	M1	0.829653	0.778468	1.07134	1.50248	1.04549	HC	up	68
5621	PRNP	M1	0.581197	0.75361	1.25418	1.36858	0.989393	HC	up	98
231	AKR1B1	M1	0.649306	0.618005	0.845347	1.70809	0.955187	HC	up	6
23299	BICD2	M1	1.20871	1.47942	0.932595	0.181209	0.950485	HC	up	176
79188	TMEM43	M1	0.906256	0.928408	0.864189	1.00521	0.926015	HC	up	68
9535	GMFG	M1	0.587056	0.60106	0.905004	1.30933	0.850612	HC	up	2
493869	GPX8	M1	1.06185	0.488875	0.686689	1.15981	0.849306	HC	up	2
54503	ZDHHC13	M1	0.856525	0.608655	0.834932	1.01324	0.828338	HC	up	5
3241	HPCAL1	M1	0.380092	0.549829	0.835846	1.54047	0.826559	HC	up	2
4048	LTA4H	M1	0.70054	0.774437	0.604682	1.21228	0.822985	HC	up	5
3135	HLA-G	M1	0.780934	0.399495	1.05239	0.941498	0.793579	HC	up	2
6892	TAPBP	M1	0.522808	0.752979	0.896184	0.796513	0.742121	HC	up	123
4144	MAT2A	M1	0.821823	0.714385	0.604916	0.827103	0.742057	-	-	155
3071	NCKAP1L	M1	0.674764	0.60188	0.684557	0.935055	0.724064	HC	up	2
5721	PSME2	M1	0.490078	0.409921	0.818746	1.15738	0.719032	HC	up	123
6891	TAP2	M1	0.467728	0.360197	1.2939	0.721693	0.71088	HC	up	123
10906	TRAFD1	M1	0.436609	0.744968	1.07593	0.571395	0.707225	HC	up	123
5696	PSMB8	M1	0.306486	0.141541	0.966523	1.31257	0.681781	HC	up	123
857	CAV1	M1	0.214196	0.335036	0.842694	1.31495	0.67672	HC	up	98
1675	CFD	M1	0.827549	0.525234	0.946091	0.346498	0.661343	HC	up	6
53918	PELO	M1	0.400139	0.362558	0.985711	0.841014	0.647356	-	-	86
7187	TRAF3	M1	1.04452	0.884391	0.590392	-0.0353636	0.620984	-	-	135
526	ATP6V1B2	M1	0.404358	0.411866	0.604032	0.960738	0.595248	-	-	41
3796	KIF2A	M1	0.457825	0.573776	0.769557	0.542511	0.585917	HC	up	5
51752	ERAP1	M1	0.517183	0.576542	0.514079	0.652151	0.564989	HC	up	123
9765	ZFYVE16	M1	0.482936	0.427202	0.610275	0.721427	0.56046	HC	up	176
54863	TOR4A	M1	0.449884	0.634097	0.366087	0.701969	0.538009	HC	up	31
3895	KTN1	M1	0.70341	0.7108	0.503833	0.105273	0.505829	HC	up	176
79073	TMEM109	M1	0.530849	0.605208	0.310373	0.426949	0.468344	-	-	182
10528	NOP56	M1	0.342264	0.339601	0.2726	0.917695	0.46804	-	-	7
30846	EHD2	M1	0.418385	0.214749	0.292369	0.934409	0.464978	HC	up	98
7485	WRB	M1	0.389248	0.77857	0.561027	0.0934944	0.455585	HC	up	5
23137	SMC5	M1	0.189147	0.508052	0.596644	0.468769	0.440653	HC	up	5
127829	ARL8A	M1	0.483418	0.621071	0.454168	0.17043	0.432272	HC	up	5
4677	NARS	M1	0.560418	0.334342	0.282499	0.513639	0.422724	-	-	155
2674	GFRA1	M1	0.283038	0.522565	0.758877	-0.268212	0.324067	HC	up	6
8717	TRADD	M1	0.227512	0.429726	0.529639	0.107001	0.32347	-	-	144
165530	CLEC4F	M1	0.441728	0.531547	0.444661	-0.130378	0.32189	HC	up	6
7132	TNFRSF1A	M1	0.452172	0.41692	0.048892	0.356199	0.318546	-	-	50
112464	PRKCDBP	M1	0.527246	0.0653566	0.455039	0.221589	0.317308	-	-	86
5576	PRKAR2A	M1	0.28374	0.327743	0.213656	0.430531	0.313917	-	-	137
10398	MYL9	M1	-0.218525	0.0588438	0.255887	1.02969	0.281473	HC	up	31
7157	TP53	M1	0.392571	0.457807	0.207954	-0.0143787	0.260988	-	-	24
10844	TUBGCP2	M1	-0.112124	0.112326	0.31937	0.636493	0.239016	-	-	3
23350	U2SURP	M1	0.187869	0.205154	0.338359	0.168601	0.224996	HC	up	5
9497	SLC4A7	M1	0.0677933	-0.0881264	0.210166	0.621584	0.202854	-	-	11
908	CCT6A	M1	-0.203523	0.0315129	0.17951	0.751497	0.189749	-	-	25
1176	AP3S1	M1	0.145794	0.181435	0.207098	0.166127	0.175113	HC	up	176
51192	CKLF	M1	-0.0736754	0.025627	0.187545	0.210352	0.087462	HC	up	6
1622	DBI	M1	-0.0327483	0.256101	0.12871	-0.00903023	0.0857581	-	-	145
9329	GTF3C4	M1	0.181655	0.0739979	-0.00555056	-0.0380515	0.0530127	-	-	96
5713	PSMD7	M1	0.0408057	0.0314519	0.23308	-0.123587	0.0454376	-	-	8
2767	GNA11	M1	0.091997	0.0769363	0.086712	-0.116093	0.034888	-	-	17
1662	DDX10	M1	0.0149253	0.190873	0.0665962	-0.174321	0.0245183	-	-	7
476	ATP1A1	M1	-0.050859	0.37718	0.0496597	-0.30891	0.0167676	-	-	92
54625	PARP14	M1	0.0141869	-0.00933327	-0.137316	0.124342	-0.00203028	-	-	28
5550	PREP	M1	-0.124907	0.222577	-0.0144772	-0.122752	-0.00989005	-	-	137
55968	NSFL1C	M1	-0.025537	-0.141835	0.178198	-0.0994909	-0.0221661	-	-	8
5875	RABGGTA	M1	-0.0262438	0.299513	-0.0669269	-0.401639	-0.048824	-	-	74
9537	TP53I11	M1	-0.0588121	-0.46976	-0.31652	-0.163612	-0.252176	-	-	20
10058	ABCB6	M1	-0.296106	-0.233869	0.0569849	-0.919351	-0.348085	-	-	113
4835	NQO2	M1	-0.361945	-0.534471	-0.188454	-0.604327	-0.422299	HC	down	162
2644	GCHFR	M1	-0.745191	-0.498994	-0.419734	-1.00975	-0.668416	HC	down	184
219	ALDH1B1	M1	-1.64016	-0.76027	-0.899128	0.407051	-0.723126	DEG	down	88
26007	DAK	M1	-1.30962	-1.20416	-0.485223	-0.385606	-0.846153	DEG	down	56
123355	LRRC28	M1	-1.05519	-0.895608	-1.03851	-0.619282	-0.902147	HC	down	162
10165	SLC25A13	M1	-0.800537	-1.08807	-1.11067	-0.797456	-0.949184	DEG	down	53
57136	APMAP	M1	-1.47597	-1.15153	-1.18355	-0.37411	-1.04629	DEG	down	103
78990	OTUB2	M1	-0.82337	-1.10988	-1.15023	-1.24753	-1.08275	DEG	down	29
2180	ACSL1	M1	-1.25568	-1.25303	-1.24218	-0.984822	-1.18393	DEG	down	157
8942	KYNU	M1	-1.26611	-1.71075	-1.03937	-0.955587	-1.24296	DEG	down	103
1901	S1PR1	M1	-1.31346	-1.25737	-1.23302	-1.29182	-1.27392	DEG	down	20
51181	DCXR	M1	-1.48032	-1.57325	-1.12224	-1.46902	-1.41121	DEG_HC	down	184
5313	PKLR	M1	-1.75968	-2.18078	-1.29357	-0.627995	-1.46551	DEG	down	56
113235	SLC46A1	M1	-1.34942	-1.36256	-1.38748	-2.13463	-1.55852	DEG	down	29
50486	G0S2	M1	-2.04951	-2.99917	-1.37898	-2.4318	-2.21486	DEG	down	138
1329	COX5B	M1	null	null	null	null	null	null	null	null
1801	DPH1	M1	null	null	null	null	null	null	null	null
2098	ESD	M1	null	null	null	null	null	null	null	null
3033	HADH	M1	null	null	null	null	null	null	null	null
3323	HSP90AA4P	M1	null	null	null	null	null	null	null	null
4287	ATXN3	M1	null	null	null	null	null	null	null	null
4601	MXI1	M1	null	null	null	null	null	null	null	null
4684	NCAM1	M1	null	null	null	null	null	null	null	null
5684	PSMA3	M1	null	null	null	null	null	null	null	null
6156	RPL30	M1	null	null	null	null	null	null	null	null
6193	RPS5	M1	null	null	null	null	null	null	null	null
6206	RPS12	M1	null	null	null	null	null	null	null	null
6310	ATXN1	M1	null	null	null	null	null	null	null	null
7186	TRAF2	M1	null	null	null	null	null	null	null	null
7189	TRAF6	M1	null	null	null	null	null	null	null	null
7316	UBC	M1	null	null	null	null	null	null	null	null
9641	IKBKE	M1	null	null	null	null	null	null	null	null
9960	USP3	M1	null	null	null	null	null	null	null	null
10409	BASP1	M1	null	null	null	null	null	null	null	null
10514	MYBBP1A	M1	null	null	null	null	null	null	null	null
11120	BTN2A1	M1	null	null	null	null	null	null	null	null
11237	RNF24	M1	null	null	null	null	null	null	null	null
23331	TTC28	M1	null	null	null	null	null	null	null	null
25836	NIPBL	M1	null	null	null	null	null	null	null	null
51188	SS18L2	M1	null	null	null	null	null	null	null	null
51547	SIRT7	M1	null	null	null	null	null	null	null	null
51669	TMEM66	M1	null	null	null	null	null	null	null	null
54764	ZRANB1	M1	null	null	null	null	null	null	null	null
55593	OTUD5	M1	null	null	null	null	null	null	null	null
84262	PSMG3	M1	null	null	null	null	null	null	null	null
84640	USP38	M1	null	null	null	null	null	null	null	null
171586	ABHD3	M1	null	null	null	null	null	null	null	null
201780	SLC10A4	M1	null	null	null	null	null	null	null	null
404093	CUEDC1	M1	null	null	null	null	null	null	null	null
8507	ENC1	M2	3.19752	3.35856	2.50918	3.49876	3.141	DEG	up	58
5327	PLAT	M2	2.95221	2.94071	2.51235	1.9274	2.58317	DEG_HC	up	68
57142	RTN4	M2	2.3461	2.12402	2.32387	1.96329	2.18932	DEG	up	61
25819	CCRN4L	M2	0.609784	2.41562	1.60301	3.53294	2.04034	DEG	up	84
1026	CDKN1A	M2	1.52424	2.31888	0.590339	3.6423	2.01894	DEG_HC	up	5
3856	KRT8	M2	2.189	2.30676	2.32633	0.621687	1.86094	DEG_HC	up	5
51201	ZDHHC2	M2	1.69122	1.97689	2.44035	1.23492	1.83584	DEG	up	8
3475	IFRD1	M2	1.40481	1.76705	1.40254	2.45421	1.75716	DEG	up	58
4283	CXCL9	M2	-0.00779981	0.533144	3.20672	3.2567	1.74719	DEG_HC	up	123
597	BCL2A1	M2	1.36391	1.12179	1.67836	2.81049	1.74364	DEG_HC	up	2
64114	TMBIM1	M2	1.89284	1.79184	1.51808	1.64598	1.71219	DEG_HC	up	5
2274	FHL2	M2	2.16309	1.39095	1.31421	1.96939	1.70941	DEG_HC	up	98
26471	NUPR1	M2	2.02264	2.01383	1.43494	1.27161	1.68576	DEG	up	50
1410	CRYAB	M2	1.32959	1.83799	1.6545	1.81999	1.66052	DEG_HC	up	5
80824	DUSP16	M2	2.00378	1.54	1.39319	1.31723	1.56355	DEG	up	58
3875	KRT18	M2	1.70528	1.69594	1.76605	0.679472	1.46168	DEG_HC	up	5
1303	COL12A1	M2	1.40975	1.15162	1.59225	1.62258	1.44405	HC	up	68
467	ATF3	M2	-0.278986	1.04414	1.44272	2.99181	1.29992	DEG	up	16
222643	UNC5CL	M2	2.1423	1.64818	1.04305	0.00323685	1.20919	DEG	up	42
64333	ARHGAP9	M2	0.81891	0.915894	1.13904	1.95936	1.2083	HC	up	2
968	CD68	M2	0.75519	1.14245	1.20239	1.72896	1.20725	HC	up	6
595	CCND1	M2	1.47827	1.21684	0.677071	1.40008	1.19306	-	-	72
122953	JDP2	M2	0.929725	1.10206	1.22907	1.28583	1.13667	HC	up	89
81606	LBH	M2	1.45422	1.0794	0.826563	1.17551	1.13392	HC	up	2
8805	TRIM24	M2	0.636191	1.95196	1.31964	0.546096	1.11347	DEG	up	163
6659	SOX4	M2	1.64866	1.96958	1.21858	-0.436555	1.10007	HC	up	31
1052	CEBPD	M2	1.34673	1.23045	0.42206	1.32968	1.08223	HC	up	89
3304	HSPA1B	M2	-0.753047	1.13481	3.03553	0.889219	1.07663	DEG	up	154
890	CCNA2	M2	-0.347556	-0.120734	2.03973	2.73324	1.07617	DEG	up	3
4332	MNDA	M2	1.07085	0.470297	0.688554	1.82784	1.01439	HC	up	2
4644	MYO5A	M2	0.706845	0.635252	0.889226	1.70211	0.983358	HC	up	68
983	CDK1	M2	-0.443026	0.0404943	1.64133	2.68166	0.980115	DEG	up	3
5880	RAC2	M2	0.551456	0.449399	1.16624	1.74358	0.97767	HC	up	2
4794	NFKBIE	M2	1.14884	1.44243	0.987322	0.326784	0.976345	HC	up	123
286827	TRIM59	M2	-0.163216	0.0929026	1.3478	2.40795	0.921361	DEG	up	3
64332	NFKBIZ	M2	1.61027	0.583909	-0.0612007	1.53425	0.916807	HC	up	89
133418	EMB	M2	0.565583	0.697035	0.851841	1.51841	0.908216	HC	up	2
51382	ATP6V1D	M2	0.321782	0.840442	0.821597	1.53228	0.879026	HC	up	5
26060	APPL1	M2	0.5081	0.906483	1.06055	0.862944	0.834518	HC	up	5
3394	IRF8	M2	0.508088	0.455469	1.00247	1.17584	0.785468	HC	up	6
1326	MAP3K8	M2	0.881243	0.806081	0.506032	0.924699	0.779514	HC	up	89
57648	KIAA1522	M2	0.853119	0.592215	1.02777	0.582949	0.764013	HC	up	5
11262	SP140	M2	0.351705	0.571634	0.872678	1.20798	0.750999	HC	up	2
2273	FHL1	M2	0.442845	0.588166	0.698478	1.26882	0.749578	HC	up	98
317	APAF1	M2	0.50673	0.552523	1.06248	0.866692	0.747105	HC	up	2
9133	CCNB2	M2	-0.775684	-0.398614	1.45473	2.66882	0.737313	DEG	up	3
5341	PLEK	M2	0.387694	0.210932	0.577062	1.76282	0.734626	HC	up	2
10783	NEK6	M2	1.07705	0.865383	0.207658	0.757638	0.726933	HC	up	5
409	ARRB2	M2	0.577732	0.904177	0.574737	0.806644	0.715822	HC	up	2
8682	PEA15	M2	0.732607	0.680908	0.585164	0.637331	0.659003	HC	up	31
1488	CTBP2	M2	0.856991	0.836421	0.552694	0.375297	0.655351	HC	up	6
9839	ZEB2	M2	1.22082	0.739102	0.283134	0.33445	0.644376	HC	up	2
170954	PPP1R18	M2	0.566195	0.570814	0.645425	0.731634	0.628517	HC	up	2
598	BCL2L1	M2	0.616059	0.231012	0.229466	1.21571	0.573062	-	-	43
79689	STEAP4	M2	1.53613	1.08385	-0.635723	0.270573	0.563706	HC	up	89
7980	TFPI2	M2	0.902	0.499709	0.202108	0.624475	0.557073	HC	up	89
27077	B9D1	M2	0.699681	0.803624	0.6355	-0.0957168	0.510772	HC	up	5
6092	ROBO2	M2	0.540221	0.506147	0.0498792	0.886735	0.495746	HC	up	98
644	BLVRA	M2	0.0586202	0.118053	0.662144	1.12836	0.491794	HC	up	2
581	BAX	M2	0.169896	0.424696	0.6037	0.720842	0.479783	HC	up	5
823	CAPN1	M2	0.839124	0.828748	0.301545	-0.0990312	0.467597	-	-	17
57659	ZBTB4	M2	0.725071	0.839219	0.651149	-0.381119	0.45858	HC	up	176
9612	NCOR2	M2	0.649307	0.661704	0.572958	-0.128967	0.438751	HC	up	98
6925	TCF4	M2	0.49433	0.402653	0.55481	0.262511	0.428576	HC	up	6
64400	AKTIP	M2	0.541377	0.802133	0.269032	-0.0444068	0.392034	HC	up	5
3320	HSP90AA1	M2	0.401474	0.348545	0.521286	0.18819	0.364874	-	-	180
6942	TCF20	M2	0.613327	0.711092	0.380023	-0.384194	0.330062	HC	up	176
6868	ADAM17	M2	0.273672	0.177504	0.252145	0.543776	0.311774	HC	up	2
85440	DOCK7	M2	0.235047	0.211033	0.47718	0.242454	0.291428	HC	up	5
665	BNIP3L	M2	0.225782	0.323477	0.518632	0.0609209	0.282203	-	-	22
6599	SMARCC1	M2	0.176387	0.126699	0.186294	0.59093	0.270077	HC	up	5
7157	TP53	M2	0.392571	0.457807	0.207954	-0.0143787	0.260988	-	-	24
5106	PCK2	M2	0.444565	0.506251	0.165121	-0.0791294	0.259202	HC	up	5
6016	RIT1	M2	0.169422	0.245086	0.222582	0.390537	0.256907	HC	up	5
4089	SMAD4	M2	0.0445298	0.302797	0.155716	0.407178	0.227555	-	-	38
5594	MAPK1	M2	0.104234	0.30546	0.210187	0.259539	0.219855	-	-	21
840	CASP7	M2	-0.291029	-0.12316	0.309336	0.809471	0.176154	HC	up	123
8291	DYSF	M2	0.237561	0.287112	0.0855802	-0.0589011	0.137838	HC	up	6
3309	HSPA5	M2	0.379734	-0.0391405	0.0298935	0.122597	0.123271	-	-	130
207	AKT1	M2	-0.0219963	0.428275	0.161468	-0.202685	0.0912655	-	-	24
3164	NR4A1	M2	-0.848889	0.75936	-0.202412	0.612834	0.0802236	-	-	16
7046	TGFBR1	M2	-0.289479	0.0191002	-0.125862	0.712949	0.0791772	-	-	70
7376	NR1H2	M2	0.0416053	0.0308135	0.134688	-0.202492	0.00115367	-	-	54
64750	SMURF2	M2	-0.147032	-0.0304812	0.357914	-0.339389	-0.0397474	-	-	11
3725	JUN	M2	-0.832351	0.331798	-0.189051	0.488518	-0.0502715	-	-	16
4086	SMAD1	M2	-0.170644	0.0761916	0.212383	-0.517384	-0.0998633	-	-	104
599	BCL2L2	M2	0.14921	0.350545	-0.0985278	-0.824221	-0.105749	-	-	33
1432	MAPK14	M2	0.049091	-0.0438298	-0.115038	-0.393983	-0.12594	-	-	209
6612	SUMO3	M2	-0.302703	-0.0699865	-0.0426025	-0.112258	-0.131888	-	-	115
2353	FOS	M2	-2.58982	1.35899	1.12408	-0.464811	-0.14289	DEG	up	16
2308	FOXO1	M2	-0.426239	-0.399551	0.112986	0.133155	-0.144912	-	-	12
25898	RCHY1	M2	-0.320304	-0.194711	-0.0608679	-0.174177	-0.187515	-	-	167
22933	SIRT2	M2	-0.124494	0.0881906	-0.132782	-0.665166	-0.208563	-	-	24
90	ACVR1	M2	-0.0813987	-0.0881547	-0.241227	-0.429315	-0.210024	-	-	171
9935	MAFB	M2	-0.682728	-0.357313	-0.0347774	0.173602	-0.225304	-	-	160
6776	STAT5A	M2	-0.188364	-0.302985	-0.229668	-0.222814	-0.235958	-	-	15
367	AR	M2	-0.335132	-0.433856	-0.182727	-0.105154	-0.264217	-	-	26
208	AKT2	M2	-0.549993	-0.263883	-0.136907	-0.222393	-0.293294	-	-	9
3066	HDAC2	M2	-0.299896	-0.389501	-0.567444	-0.741923	-0.499691	-	-	136
5934	RBL2	M2	-0.679798	-0.461171	-0.38514	-0.769129	-0.573809	HC	down	184
51295	ECSIT	M2	-0.506122	-0.51419	-0.433505	-0.868824	-0.58066	-	-	27
5925	RB1	M2	-0.847725	-0.975009	-0.940024	-0.916524	-0.91982	-	-	91
185	AGTR1	M2	-0.860528	-1.15941	-1.21131	-0.787639	-1.00472	DEG	down	29
23024	PDZRN3	M2	-1.09571	-1.31984	-1.04552	-0.741038	-1.05053	DEG	down	62
9104	RGN	M2	-1.15062	-1.75727	-0.853664	-0.673419	-1.10874	DEG	down	88
90627	STARD13	M2	-0.487437	-1.05988	-1.29373	-1.7187	-1.13994	DEG_HC	down	162
3170	FOXA2	M2	-0.762616	-0.335679	-0.980213	-2.66916	-1.18692	DEG	down	121
6414	SEPP1	M2	-1.21802	-1.42568	-1.17583	-0.998861	-1.2046	DEG	down	106
1644	DDC	M2	-2.47533	-1.18488	-0.824733	-0.466912	-1.23796	DEG	down	56
3626	INHBC	M2	-1.31151	-1.58943	-1.2905	-0.760634	-1.23802	DEG	down	53
58473	PLEKHB1	M2	-0.908772	-1.94937	-1.28904	-1.55788	-1.42627	DEG	down	53
5998	RGS3	M2	-1.10985	-1.2802	-1.3054	-2.13147	-1.45673	DEG	down	15
79660	PPP1R3B	M2	-0.850895	-1.82291	-1.07695	-2.34453	-1.52382	DEG	down	160
4223	MEOX2	M2	-1.91186	-1.50813	-1.16619	-1.97077	-1.63924	DEG	down	107
2538	G6PC	M2	-2.66259	-0.785013	-1.6932	-1.44081	-1.6454	DEG	down	103
90427	BMF	M2	-1.72347	-1.81058	-1.48288	-1.8218	-1.70968	DEG	down	94
9027	NAT8	M2	-1.80992	-2.57696	-2.6973	-2.16007	-2.31106	DEG	down	174
64241	ABCG8	M2	-3.20931	-3.26274	-2.60089	-1.22417	-2.57428	DEG	down	158
596	BCL2	M2	null	null	null	null	null	null	null	null
2033	EP300	M2	null	null	null	null	null	null	null	null
2099	ESR1	M2	null	null	null	null	null	null	null	null
4087	SMAD2	M2	null	null	null	null	null	null	null	null
4088	SMAD3	M2	null	null	null	null	null	null	null	null
4155	MBP	M2	null	null	null	null	null	null	null	null
4654	MYOD1	M2	null	null	null	null	null	null	null	null
4790	NFKB1	M2	null	null	null	null	null	null	null	null
5241	PGR	M2	null	null	null	null	null	null	null	null
5394	EXOSC10	M2	null	null	null	null	null	null	null	null
5499	PPP1CA	M2	null	null	null	null	null	null	null	null
5599	MAPK8	M2	null	null	null	null	null	null	null	null
5600	MAPK11	M2	null	null	null	null	null	null	null	null
5900	RALGDS	M2	null	null	null	null	null	null	null	null
5970	RELA	M2	null	null	null	null	null	null	null	null
6613	SUMO2	M2	null	null	null	null	null	null	null	null
7067	THRA	M2	null	null	null	null	null	null	null	null
7273	TTN	M2	null	null	null	null	null	null	null	null
7849	PAX8	M2	null	null	null	null	null	null	null	null
8648	NCOA1	M2	null	null	null	null	null	null	null	null
9459	ARHGEF6	M2	null	null	null	null	null	null	null	null
10013	HDAC6	M2	null	null	null	null	null	null	null	null
10155	TRIM28	M2	null	null	null	null	null	null	null	null
10549	PRDX4	M2	null	null	null	null	null	null	null	null
25822	DNAJB5	M2	null	null	null	null	null	null	null	null
145258	GSC	M2	null	null	null	null	null	null	null	null
2919	CXCL1	M3	3.11392	2.78776	0.775692	2.29566	2.24326	DEG	up	50
934	null	M3	3.12391	2.93129	1.86438	0.582644	2.12556	DEG_HC	up	98
3956	LGALS1	M3	1.47845	1.5762	2.40223	2.87369	2.08264	DEG_HC	up	68
2770	GNAI1	M3	2.56719	2.14678	1.70222	1.78563	2.05045	DEG_HC	up	5
84525	HOPX	M3	1.6434	1.33329	1.30723	3.4922	1.94403	DEG_HC	up	2
8490	RGS5	M3	2.2227	2.41226	1.1963	1.5338	1.84126	DEG	up	50
6503	SLA	M3	1.3034	1.03443	1.76287	2.68238	1.69577	DEG_HC	up	2
7430	EZR	M3	1.85913	1.49924	1.61322	1.79006	1.69041	DEG_HC	up	68
963	CD53	M3	1.38098	1.12679	1.55101	2.44147	1.62507	DEG_HC	up	2
301	ANXA1	M3	1.36364	1.19346	1.73224	2.19834	1.62192	HC	up	68
80824	DUSP16	M3	2.00378	1.54	1.39319	1.31723	1.56355	DEG	up	58
5154	PDGFA	M3	2.01184	1.70769	1.40247	0.893034	1.50376	DEG_HC	up	5
5788	PTPRC	M3	1.23582	0.995212	1.42267	2.23185	1.47139	HC	up	2
56952	PRTFDC1	M3	1.61563	1.61401	1.68189	0.938949	1.46262	DEG	up	61
3627	CXCL10	M3	0.188166	0.729957	1.30781	3.39921	1.40628	DEG	up	66
3084	NRG1	M3	1.08217	1.5805	1.15159	1.53469	1.33724	HC	up	5
3561	IL2RG	M3	0.713364	0.299036	1.43724	2.89875	1.3371	DEG_HC	up	2
6368	CCL23	M3	0.631805	1.07254	1.18522	2.32041	1.30249	HC	up	2
7305	TYROBP	M3	1.11864	1.26894	1.24393	1.5468	1.29458	HC	up	2
83442	SH3BGRL3	M3	1.1043	1.08931	1.2112	1.56967	1.24362	HC	up	2
952	CD38	M3	0.69836	0.94522	1.10908	2.14022	1.22322	HC	up	2
3683	ITGAL	M3	0.985603	0.776456	0.982982	1.95611	1.17529	HC	up	2
2207	FCER1G	M3	0.950869	0.72532	1.20524	1.77575	1.1643	HC	up	2
2793	GNGT2	M3	0.924053	0.935071	1.01998	1.72049	1.1499	HC	up	2
57007	CXCR7	M3	0.172021	0.656457	1.43584	2.28863	1.13824	HC	up	89
1436	CSF1R	M3	1.09548	0.844152	0.939494	1.60131	1.12011	HC	up	6
3055	HCK	M3	0.66305	0.603325	1.24769	1.86901	1.09577	HC	up	2
9404	LPXN	M3	0.546533	0.697187	1.13028	2.00355	1.09439	HC	up	2
3459	IFNGR1	M3	0.922814	0.910507	0.994793	1.54154	1.09241	HC	up	2
2214	FCGR3A	M3	0.299134	0.185251	1.4801	2.39375	1.08956	HC	up	2
84419	C15orf48	M3	0.644032	0.400732	0.482258	2.82124	1.08707	HC	up	2
23643	LY96	M3	0.615208	0.850909	1.21714	1.43547	1.02968	HC	up	2
4239	MFAP4	M3	1.72717	1.41091	1.09135	-0.146498	1.02073	HC	up	31
79026	AHNAK	M3	1.04979	1.03737	0.998549	0.991933	1.01941	HC	up	98
942	CD86	M3	0.370037	0.636176	1.09711	1.96946	1.0182	HC	up	89
3575	IL7R	M3	0.969609	0.584617	1.50887	1.00043	1.01588	HC	up	2
3689	ITGB2	M3	0.801392	0.902715	0.961611	1.35325	1.00474	HC	up	2
2771	GNAI2	M3	0.988335	0.990415	1.25882	0.7202	0.989442	HC	up	2
962	CD48	M3	0.783792	0.622099	0.600948	1.85189	0.964683	HC	up	6
2209	FCGR1A	M3	0.690654	0.635961	0.931133	1.49772	0.938868	HC	up	6
5742	PTGS1	M3	0.636894	0.72024	0.549794	1.79921	0.926534	HC	up	6
1894	ECT2	M3	-0.537413	0.0134391	1.75524	2.47469	0.92649	DEG	up	3
8935	SKAP2	M3	0.656257	0.450419	0.856864	1.48357	0.861778	HC	up	68
26469	PTPN18	M3	0.769376	0.591698	0.660079	1.35023	0.842845	HC	up	2
2782	GNB1	M3	0.726778	0.817143	0.88031	0.806207	0.80761	HC	up	5
50856	CLEC4A	M3	0.804229	0.127359	1.06422	1.20906	0.801216	HC	up	2
2534	FYN	M3	0.534816	0.343019	0.729076	1.56401	0.792731	HC	up	31
3717	JAK2	M3	0.587213	0.545028	0.682047	1.11825	0.733133	HC	up	2
9051	PSTPIP1	M3	0.580793	0.736747	0.606475	0.991579	0.728899	HC	up	2
56937	PMEPA1	M3	1.19054	0.886007	0.349146	0.423939	0.712408	HC	up	98
3937	LCP2	M3	0.29109	0.635438	0.497408	1.39436	0.704575	HC	up	2
2268	FGR	M3	0.857233	0.612807	0.626445	0.590398	0.671721	HC	up	2
9342	SNAP29	M3	0.706736	1.01763	0.769997	-0.150175	0.586047	HC	up	5
7456	WIPF1	M3	0.620569	0.548148	0.507936	0.666535	0.585797	HC	up	6
3635	INPP5D	M3	0.520045	0.591219	0.438865	0.765313	0.57886	HC	up	2
7409	VAV1	M3	0.317729	0.217993	0.488674	1.19761	0.555502	HC	up	2
4067	LYN	M3	0.288418	0.346222	0.501879	1.03681	0.543332	-	-	43
1193	CLIC2	M3	0.385871	0.789791	0.546257	0.179253	0.475293	HC	up	2
7099	TLR4	M3	0.167209	0.309665	0.150587	1.22893	0.464097	HC	up	2
59345	GNB4	M3	0.14645	-0.00453467	0.268262	1.24171	0.412972	HC	up	2
9111	NMI	M3	0.267225	0.106151	0.486071	0.762216	0.405416	HC	up	123
4734	NEDD4	M3	0.143568	0.481929	0.339155	0.534445	0.374774	-	-	9
3320	HSP90AA1	M3	0.401474	0.348545	0.521286	0.18819	0.364874	-	-	180
51454	GULP1	M3	0.441966	0.652003	0.222358	0.128434	0.36119	HC	up	6
1398	CRK	M3	0.101382	0.366965	0.0880983	0.858399	0.353711	-	-	38
3636	INPPL1	M3	0.38154	0.21466	0.546574	0.192212	0.333747	HC	up	6
5580	PRKCD	M3	0.179825	0.179648	0.48219	0.342129	0.295948	HC	up	89
245812	CNPY4	M3	0.228136	0.408306	0.218386	0.209878	0.266176	HC	up	6
613	BCR	M3	0.442732	0.42758	0.407281	-0.243935	0.258415	HC	up	68
51375	SNX7	M3	0.114628	0.248686	0.288217	0.295141	0.236668	HC	up	5
52	ACP1	M3	0.306922	0.187493	0.424504	-0.000863	0.229514	HC	up	5
5156	PDGFRA	M3	0.905691	0.403727	-0.258347	-0.645045	0.101507	HC	up	89
3560	IL2RB	M3	-0.366149	-0.309395	0.480593	0.600018	0.101267	HC	up	6
9630	GNA14	M3	0.132778	0.410609	-0.0428769	-0.106479	0.0985078	HC	up	98
9094	UNC119	M3	-0.218392	-0.132197	0.229871	0.258088	0.0343424	-	-	56
4924	NUCB1	M3	-0.0693578	0.179206	0.132476	-0.149203	0.0232804	-	-	17
924	CD7	M3	-0.287423	-0.620169	0.501762	0.344576	-0.0153137	HC	up	6
11230	PRAF2	M3	-0.199883	-0.122625	0.299658	-0.0516019	-0.018613	HC	up	6
9479	MAPK8IP1	M3	-0.0922597	-0.000301	0.153638	-0.387106	-0.0815073	-	-	182
3001	GZMA	M3	-0.874572	-0.740842	0.29743	0.949982	-0.0920003	HC	up	6
1803	DPP4	M3	0.155385	0.198005	0.372734	-1.15582	-0.107425	-	-	105
2321	FLT1	M3	-0.359498	-0.12838	-0.19117	0.0916345	-0.146853	-	-	206
3430	IFI35	M3	-0.349953	-0.503608	-0.138742	0.114461	-0.21946	HC	up	123
6776	STAT5A	M3	-0.188364	-0.302985	-0.229668	-0.222814	-0.235958	-	-	15
3308	HSPA4	M3	-0.28399	-0.122172	0.159117	-0.703966	-0.237753	-	-	117
4035	LRP1	M3	-0.0813231	-0.22777	-0.618804	-0.506572	-0.358617	-	-	53
4233	MET	M3	-0.426827	-0.201718	-0.370757	-0.471135	-0.367609	-	-	189
6352	CCL5	M3	-0.263735	-0.697388	0.256214	-0.791504	-0.374104	HC	up	6
1956	EGFR	M3	-0.158954	-0.785992	-0.316964	-0.561333	-0.455811	-	-	62
5295	PIK3R1	M3	-1.64581	-0.873392	-0.291762	-0.663081	-0.868512	-	-	92
65018	PINK1	M3	-0.785096	-0.742156	-0.873178	-1.24116	-0.910397	-	-	65
10563	CXCL13	M3	-0.991801	-0.893225	-0.759585	-1.14085	-0.946365	HC	up	31
9963	SLC23A1	M3	-1.7431	-1.61983	-0.70257	-0.985254	-1.26269	DEG	down	56
18	ABAT	M3	-1.64309	-1.9455	-1.50108	-0.71566	-1.45134	DEG_HC	down	184
6387	CXCL12	M3	-1.18245	-1.52354	-1.6735	-1.65792	-1.50935	DEG	down	87
1950	EGF	M3	-1.77392	-1.92618	-1.96027	-1.62423	-1.82115	DEG_HC	down	184
50507	NOX4	M3	-2.01317	-2.29244	-2.76016	-2.65766	-2.43086	DEG	down	136
64240	ABCG5	M3	-4.40717	-4.46346	-3.8497	-1.69124	-3.60289	DEG	down	158
27	ABL2	M3	null	null	null	null	null	null	null	null
920	CD4	M3	null	null	null	null	null	null	null	null
1230	CCR1	M3	null	null	null	null	null	null	null	null
1232	CCR3	M3	null	null	null	null	null	null	null	null
1234	CCR5	M3	null	null	null	null	null	null	null	null
1493	CTLA4	M3	null	null	null	null	null	null	null	null
1511	CTSG	M3	null	null	null	null	null	null	null	null
1795	DOCK3	M3	null	null	null	null	null	null	null	null
2064	ERBB2	M3	null	null	null	null	null	null	null	null
2885	GRB2	M3	null	null	null	null	null	null	null	null
3480	IGF1R	M3	null	null	null	null	null	null	null	null
3565	IL4	M3	null	null	null	null	null	null	null	null
3577	CXCR1	M3	null	null	null	null	null	null	null	null
3690	ITGB3	M3	null	null	null	null	null	null	null	null
3815	KIT	M3	null	null	null	null	null	null	null	null
4690	NCK1	M3	null	null	null	null	null	null	null	null
5335	PLCG1	M3	null	null	null	null	null	null	null	null
5599	MAPK8	M3	null	null	null	null	null	null	null	null
5602	MAPK10	M3	null	null	null	null	null	null	null	null
5777	PTPN6	M3	null	null	null	null	null	null	null	null
6403	SELP	M3	null	null	null	null	null	null	null	null
6772	STAT1	M3	null	null	null	null	null	null	null	null
6850	SYK	M3	null	null	null	null	null	null	null	null
7535	ZAP70	M3	null	null	null	null	null	null	null	null
7852	CXCR4	M3	null	null	null	null	null	null	null	null
9146	HGS	M3	null	null	null	null	null	null	null	null
9187	SLC24A1	M3	null	null	null	null	null	null	null	null
10013	HDAC6	M3	null	null	null	null	null	null	null	null
23542	MAPK8IP2	M3	null	null	null	null	null	null	null	null
302	ANXA2	M4	2.33717	2.64782	2.65186	2.81346	2.61258	DEG_HC	up	68
26136	TES	M4	2.83699	2.64231	2.64388	1.90405	2.5068	DEG_HC	up	68
92369	SPSB4	M4	2.7067	1.77507	1.1605	2.82849	2.11769	DEG	up	58
6277	S100A6	M4	2.17778	1.89084	2.10695	2.19534	2.09273	DEG_HC	up	68
113277	TMEM106A	M4	2.26975	2.47867	2.14357	1.37751	2.06737	DEG_HC	up	123
7431	VIM	M4	1.91328	1.83427	2.02458	2.29582	2.01699	DEG_HC	up	68
22885	ABLIM3	M4	2.4281	2.91564	0.993671	1.58555	1.98074	DEG	up	163
5997	RGS2	M4	1.68195	1.93474	1.66235	2.33833	1.90435	DEG_HC	up	89
26227	PHGDH	M4	2.30506	1.60892	1.47998	1.76087	1.78871	DEG	up	155
1536	CYBB	M4	1.04623	1.19826	1.67571	2.86012	1.69508	DEG_HC	up	2
7430	EZR	M4	1.85913	1.49924	1.61322	1.79006	1.69041	DEG_HC	up	68
57692	MAGEE1	M4	1.62859	1.92805	1.56963	1.367	1.62332	DEG_HC	up	5
1192	CLIC1	M4	1.56928	1.30669	1.49841	1.8509	1.55632	HC	up	68
59	ACTA2	M4	0.962346	0.952506	1.49262	2.56525	1.49318	DEG	up	164
6001	RGS10	M4	1.1362	1.23801	1.43685	2.00776	1.4547	HC	up	2
728	C5AR1	M4	0.987642	1.06467	1.23699	2.51887	1.45204	HC	up	2
7168	TPM1	M4	1.67855	1.62327	1.45124	1.04765	1.45018	DEG_HC	up	5
10095	ARPC1B	M4	1.25645	1.34734	1.4687	1.5426	1.40377	HC	up	2
3985	LIMK2	M4	1.15458	1.6895	1.36773	1.40067	1.40312	DEG	up	58
6280	S100A9	M4	1.96824	1.52099	0.386693	1.6383	1.37856	DEG	up	42
2149	F2R	M4	1.27809	0.736475	1.30596	1.96067	1.3203	HC	up	5
8826	IQGAP1	M4	1.24522	1.13201	1.28381	1.60978	1.3177	HC	up	2
2744	GLS	M4	1.15265	1.17047	0.932491	1.85698	1.27815	HC	up	2
4288	MKI67	M4	-0.186408	0.44396	1.95161	2.88472	1.27347	DEG	up	3
6709	SPTAN1	M4	1.27254	1.50679	1.2625	0.809182	1.21275	HC	up	5
87	ACTN1	M4	1.13001	1.13755	1.3394	1.0548	1.16544	HC	up	2
5800	PTPRO	M4	0.787334	1.11788	0.919489	1.68021	1.12623	HC	up	68
4478	MSN	M4	0.775772	0.899134	1.16432	1.58695	1.10654	HC	up	2
10971	YWHAQ	M4	0.975106	1.02927	0.921738	1.48553	1.10291	HC	up	5
7905	REEP5	M4	1.18404	1.37636	1.15611	0.572597	1.07228	HC	up	5
2697	GJA1	M4	1.71114	1.42603	0.457205	0.667394	1.06544	HC	up	89
9332	CD163	M4	1.46927	1.44376	1.15783	0.143407	1.05357	HC	up	6
7408	VASP	M4	1.00981	1.13991	0.962694	1.00819	1.03015	HC	up	2
5579	PRKCB	M4	0.66121	0.625861	1.04017	1.77567	1.02573	HC	up	6
54518	APBB1IP	M4	0.809578	0.759026	1.06497	1.44122	1.0187	HC	up	2
3689	ITGB2	M4	0.801392	0.902715	0.961611	1.35325	1.00474	HC	up	2
983	CDK1	M4	-0.443026	0.0404943	1.64133	2.68166	0.980115	DEG	up	3
5880	RAC2	M4	0.551456	0.449399	1.16624	1.74358	0.97767	HC	up	2
7170	TPM3	M4	0.819533	0.967342	1.18924	0.86161	0.959431	HC	up	5
817	CAMK2D	M4	0.827112	0.783079	0.973507	1.23918	0.955719	HC	up	6
397	ARHGDIB	M4	0.55597	0.527604	0.871821	1.54032	0.873929	HC	up	2
1072	CFL1	M4	0.773716	0.854398	1.0213	0.834588	0.871001	HC	up	5
4542	MYO1F	M4	0.672877	0.376438	0.683736	1.45274	0.796449	HC	up	2
1033	CDKN3	M4	-0.905192	-0.440941	1.51942	2.95299	0.781567	DEG	up	3
2650	GCNT1	M4	0.557771	0.647172	0.517499	1.33063	0.763267	HC	up	6
2037	EPB41L2	M4	0.599563	0.441544	0.679773	1.3174	0.75957	HC	up	98
10544	PROCR	M4	0.282782	0.339933	0.80955	1.59485	0.756777	HC	up	89
4255	MGMT	M4	0.148888	0.270074	1.10526	1.47816	0.750597	HC	up	5
83937	RASSF4	M4	0.294502	0.230313	0.782052	1.64344	0.737577	HC	up	2
7534	YWHAZ	M4	0.645452	0.904067	0.716099	0.655972	0.730398	HC	up	5
5724	PTAFR	M4	0.788732	0.601852	0.45774	1.06633	0.728663	HC	up	2
409	ARRB2	M4	0.577732	0.904177	0.574737	0.806644	0.715822	HC	up	2
2313	FLI1	M4	0.326154	0.230823	0.710059	1.55975	0.706697	HC	up	2
3267	AGFG1	M4	0.425452	0.561295	0.760671	0.944614	0.673008	HC	up	5
6041	RNASEL	M4	0.365753	0.428178	0.591428	1.19715	0.645627	HC	up	2
51762	RAB8B	M4	0.4565	0.483135	0.703482	0.912474	0.638898	HC	up	176
7791	ZYX	M4	0.500484	0.714958	0.511317	0.729445	0.614051	-	-	84
23433	RHOQ	M4	0.618206	0.78677	0.747791	0.268551	0.60533	HC	up	176
5216	PFN1	M4	0.515002	0.558861	0.680336	0.523126	0.569331	HC	up	5
801	CALM1	M4	0.214687	0.428985	0.759085	0.674954	0.519428	HC	up	5
123	PLIN2	M4	0.395391	0.701997	0.121206	0.718342	0.484234	HC	up	6
4005	LMO2	M4	0.342231	0.207645	0.397021	0.943048	0.472486	HC	up	6
60	ACTB	M4	0.417252	0.430201	0.485423	0.500178	0.458264	-	-	43
3384	ICAM2	M4	0.256254	0.338077	0.234317	0.838574	0.416805	HC	up	6
6788	STK3	M4	0.32599	0.35322	0.460949	0.41166	0.387955	-	-	120
2934	GSN	M4	0.470907	0.215274	0.484403	0.371953	0.385634	HC	up	98
4001	LMNB1	M4	0.0417816	0.137305	0.550614	0.632739	0.34061	-	-	3
752	FMNL1	M4	0.335203	-0.0269524	0.526749	0.460446	0.323861	HC	up	2
10267	RAMP1	M4	0.41417	0.41795	-0.224937	0.663307	0.317622	HC	up	31
1003	CDH5	M4	0.096184	0.0974708	0.376928	0.516945	0.271882	HC	up	31
839	CASP6	M4	-0.0298377	0.0319866	0.174584	0.298116	0.118712	-	-	110
8065	CUL5	M4	-0.0701842	0.0693441	0.16858	0.150663	0.0796006	-	-	183
120	ADD3	M4	-0.441245	-0.123704	0.369505	0.354519	0.0397684	HC	up	31
7283	TUBG1	M4	-0.0812723	0.000223	0.264058	-0.347063	-0.0410137	-	-	34
140	ADORA3	M4	0.0634908	-0.143147	-0.0784241	-0.280517	-0.109649	HC	up	6
9636	ISG15	M4	-0.963268	-1.14348	0.223418	1.35067	-0.133166	-	-	28
91614	DEPDC7	M4	-0.594514	-0.688441	-0.388765	-0.79241	-0.616033	HC	down	162
5348	FXYD1	M4	-0.372345	-0.570249	-0.431086	-1.41519	-0.697217	-	-	157
5566	PRKACA	M4	-0.604086	-0.475963	-0.549655	-1.52829	-0.789498	-	-	13
23189	KANK1	M4	-1.26447	-0.810366	-0.853057	-1.89594	-1.20596	DEG	down	152
2638	GC	M4	-1.77074	-1.42254	-0.686213	-0.96365	-1.21079	DEG	down	29
8325	FZD8	M4	-1.13574	-1.17135	-1.56063	-1.36224	-1.30749	DEG	down	59
8835	SOCS2	M4	-1.39109	-1.06403	-1.14027	-1.6499	-1.31132	DEG	down	16
7433	VIPR1	M4	-0.935875	-0.800185	-2.33289	-1.9092	-1.49454	DEG	down	81
147	ADRA1B	M4	-1.56986	-1.55187	-1.40894	-1.83198	-1.59066	DEG	down	29
10966	RAB40B	M4	-2.64245	-2.40744	-1.68099	-1.43019	-2.04027	DEG	down	56
58	ACTA1	M4	null	null	null	null	null	null	null	null
70	ACTC1	M4	null	null	null	null	null	null	null	null
324	APC	M4	null	null	null	null	null	null	null	null
375	ARF1	M4	null	null	null	null	null	null	null	null
382	ARF6	M4	null	null	null	null	null	null	null	null
799	CALCR	M4	null	null	null	null	null	null	null	null
2078	ERG	M4	null	null	null	null	null	null	null	null
2776	GNAQ	M4	null	null	null	null	null	null	null	null
4155	MBP	M4	null	null	null	null	null	null	null	null
4653	MYOC	M4	null	null	null	null	null	null	null	null
4843	NOS2	M4	null	null	null	null	null	null	null	null
5578	PRKCA	M4	null	null	null	null	null	null	null	null
6093	ROCK1	M4	null	null	null	null	null	null	null	null
6640	SNTA1	M4	null	null	null	null	null	null	null	null
6921	TCEB1	M4	null	null	null	null	null	null	null	null
7341	SUMO1	M4	null	null	null	null	null	null	null	null
8943	AP3D1	M4	null	null	null	null	null	null	null	null
9266	CYTH2	M4	null	null	null	null	null	null	null	null
11202	KLK8	M4	null	null	null	null	null	null	null	null
22909	FAN1	M4	null	null	null	null	null	null	null	null
51466	EVL	M4	null	null	null	null	null	null	null	null
57592	ZNF687	M4	null	null	null	null	null	null	null	null
84790	TUBA1C	M4	null	null	null	null	null	null	null	null
120892	LRRK2	M4	null	null	null	null	null	null	null	null
3934	LCN2	M5	6.97746	5.74695	4.70768	5.51218	5.73607	DEG	up	42
1490	CTGF	M5	3.17681	3.6854	3.25657	3.56026	3.41976	DEG	up	84
3958	LGALS3	M5	2.55033	2.83338	2.72148	3.00392	2.77728	DEG_HC	up	68
7076	TIMP1	M5	3.26603	3.02351	2.23258	2.32918	2.71282	DEG_HC	up	68
5327	PLAT	M5	2.95221	2.94071	2.51235	1.9274	2.58317	DEG_HC	up	68
1277	COL1A1	M5	2.72263	2.22161	2.85782	2.19496	2.49926	DEG_HC	up	31
4502	MT2A	M5	1.25923	1.40275	2.21701	3.74017	2.15479	DEG	up	110
3484	IGFBP1	M5	2.00417	2.54966	1.08135	2.5574	2.04814	DEG	up	84
4060	LUM	M5	2.23627	2.31474	2.20168	0.934139	1.92171	DEG_HC	up	98
1278	COL1A2	M5	2.05117	1.63269	2.01282	1.94136	1.90951	DEG_HC	up	31
3485	IGFBP2	M5	2.42342	1.63548	1.33566	1.93147	1.83151	DEG	up	134
5328	PLAU	M5	1.65953	1.79423	1.51362	1.87843	1.71145	DEG_HC	up	2
1290	COL5A2	M5	1.70292	1.36748	1.76823	1.62707	1.61642	HC	up	31
1282	COL4A1	M5	1.71102	1.28332	1.39752	2.02265	1.60363	HC	up	31
1535	CYBA	M5	1.13598	1.33163	1.42651	2.08718	1.49532	HC	up	2
4256	MGP	M5	2.11664	1.63623	1.15594	0.88412	1.44823	DEG_HC	up	98
226	ALDOA	M5	1.15574	1.41753	1.2916	1.75975	1.40616	DEG_HC	up	5
2316	FLNA	M5	1.34607	1.27139	1.38947	1.51548	1.3806	HC	up	68
900	CCNG1	M5	0.890415	0.992627	1.43727	2.16429	1.37115	HC	up	5
10226	PLIN3	M5	1.3899	1.57913	1.75935	0.438796	1.29179	DEG_HC	up	5
5641	LGMN	M5	1.23237	1.37406	1.19575	1.1683	1.24262	HC	up	2
2200	FBN1	M5	1.33286	0.927748	1.08211	1.54888	1.2229	HC	up	31
4811	NID1	M5	1.42168	1.13577	0.91716	1.37376	1.21209	HC	up	31
5355	PLP2	M5	1.03862	1.44529	1.44614	0.886307	1.20409	DEG	up	72
6768	ST14	M5	1.63729	1.34722	0.987982	0.769021	1.18538	HC	up	2
3688	ITGB1	M5	0.826192	1.18514	1.23464	1.19532	1.11032	HC	up	5
922	CD5L	M5	1.12828	1.17032	1.17175	0.848685	1.07976	HC	up	6
1284	COL4A2	M5	1.24754	0.832291	0.95401	1.02655	1.0151	HC	up	31
7077	TIMP2	M5	0.916956	0.81604	1.06378	1.20899	1.00144	HC	up	2
2896	GRN	M5	0.754708	1.06902	1.11073	1.06004	0.998621	HC	up	2
25800	SLC39A6	M5	0.61713	0.651792	0.677048	1.86048	0.951614	HC	up	5
10491	CRTAP	M5	0.961045	1.22629	1.06485	0.313298	0.891371	HC	up	5
1292	COL6A2	M5	1.38005	0.901667	0.937379	0.106939	0.831509	HC	up	31
4015	LOX	M5	1.11265	0.475698	1.41185	0.207896	0.802023	HC	up	31
11167	FSTL1	M5	0.678002	0.574672	0.59884	1.34801	0.799882	HC	up	31
3482	IGF2R	M5	0.844599	1.22457	0.925625	0.193424	0.797055	HC	up	5
5732	PTGER2	M5	0.790381	0.174108	0.521071	1.5568	0.760589	HC	up	2
7837	PXDN	M5	1.07183	0.831842	0.591303	0.52314	0.754527	HC	up	31
1509	CTSD	M5	0.46971	0.760179	0.727104	0.941647	0.72466	-	-	17
4313	MMP2	M5	0.913683	0.826599	0.577474	0.52287	0.710157	HC	up	31
1291	COL6A1	M5	1.19168	0.709988	0.642394	0.235567	0.694907	HC	up	31
7043	TGFB3	M5	0.475418	0.510894	0.359634	1.33785	0.670948	HC	up	98
1289	COL5A1	M5	0.77125	0.43545	0.781643	0.60155	0.647473	HC	up	31
6443	SGCB	M5	0.520068	0.801751	0.413078	0.741926	0.619206	HC	up	5
26270	FBXO6	M5	0.510605	0.706685	0.8771	0.35394	0.612083	-	-	129
4052	LTBP1	M5	0.816593	0.777813	0.248814	0.590637	0.608464	HC	up	98
7428	VHL	M5	0.639175	0.415684	0.633394	0.721447	0.602425	-	-	41
1281	COL3A1	M5	0.983039	0.519768	0.6712	0.169995	0.586	HC	up	31
3082	HGF	M5	0.594401	0.518333	0.0813481	1.1399	0.583494	-	-	18
3490	IGFBP7	M5	0.706397	0.503322	0.482087	0.5041	0.548976	HC	up	31
6678	SPARC	M5	0.890281	0.629517	0.377254	0.214244	0.527824	HC	up	31
335	APOA1	M5	0.419788	0.663591	0.456132	0.564685	0.526049	-	-	129
27306	HPGDS	M5	0.533792	0.473236	0.544056	0.527519	0.519651	HC	up	6
2280	FKBP1A	M5	0.232718	0.329486	0.540588	0.432651	0.383861	HC	up	5
80031	SEMA6D	M5	0.617615	0.223839	0.0163783	0.460398	0.329558	HC	up	89
2219	FCN1	M5	0.514815	0.154387	0.409007	0.0709018	0.287278	HC	up	6
64777	RMND5B	M5	0.226636	0.397605	0.187488	0.178463	0.247548	HC	up	5
4089	SMAD4	M5	0.0445298	0.302797	0.155716	0.407178	0.227555	-	-	38
8434	RECK	M5	0.117846	0.126008	0.15526	0.477434	0.219137	HC	up	98
7052	TGM2	M5	0.344241	0.00791566	0.292285	0.195325	0.209942	-	-	17
633	BGN	M5	0.384565	0.224573	0.000148	0.218929	0.207054	HC	up	31
5156	PDGFRA	M5	0.905691	0.403727	-0.258347	-0.645045	0.101507	HC	up	89
7046	TGFBR1	M5	-0.289479	0.0191002	-0.125862	0.712949	0.0791772	-	-	70
79003	MIS12	M5	-0.312835	-0.142934	-0.00166961	0.553186	0.0239369	HC	up	89
22795	NID2	M5	0.0735	-0.292343	-0.0926148	0.365798	0.0135851	HC	up	31
3479	IGF1	M5	-0.594176	-0.880493	-0.466434	-0.237206	-0.544577	-	-	88
3674	ITGA2B	M5	-0.542174	-0.661253	-0.508154	-0.506671	-0.554563	HC	down	162
650	BMP2	M5	-1.14547	-0.846893	-0.153376	-1.38907	-0.883702	-	-	170
27329	ANGPTL3	M5	-1.77547	-1.80145	-0.960061	-0.325061	-1.21551	DEG_HC	down	184
1893	ECM1	M5	-0.351013	-0.613497	-2.33253	-2.30905	-1.40152	DEG	down	81
3483	IGFALS	M5	-1.9178	-1.98945	-1.04061	-1.51554	-1.61585	DEG	down	94
3486	IGFBP3	M5	-1.32457	-1.6033	-2.53457	-1.65935	-1.78045	DEG	down	81
959	CD40LG	M5	null	null	null	null	null	null	null	null
2192	FBLN1	M5	null	null	null	null	null	null	null	null
2335	FN1	M5	null	null	null	null	null	null	null	null
3101	HK3	M5	null	null	null	null	null	null	null	null
3480	IGF1R	M5	null	null	null	null	null	null	null	null
3481	IGF2	M5	null	null	null	null	null	null	null	null
3685	ITGAV	M5	null	null	null	null	null	null	null	null
3690	ITGB3	M5	null	null	null	null	null	null	null	null
4318	MMP9	M5	null	null	null	null	null	null	null	null
4653	MYOC	M5	null	null	null	null	null	null	null	null
5361	PLXNA1	M5	null	null	null	null	null	null	null	null
5730	PTGDS	M5	null	null	null	null	null	null	null	null
6442	SGCA	M5	null	null	null	null	null	null	null	null
6462	SHBG	M5	null	null	null	null	null	null	null	null
6696	SPP1	M5	null	null	null	null	null	null	null	null
7018	TF	M5	null	null	null	null	null	null	null	null
7040	TGFB1	M5	null	null	null	null	null	null	null	null
7042	TGFB2	M5	null	null	null	null	null	null	null	null
7448	VTN	M5	null	null	null	null	null	null	null	null
56547	MMP26	M5	null	null	null	null	null	null	null	null
10457	GPNMB	M6	2.52095	3.13528	3.23406	4.4181	3.3271	DEG_HC	up	68
286343	LURAP1L	M6	3.03912	2.51126	1.55639	1.7352	2.21049	DEG	up	41
55332	DRAM1	M6	1.50022	1.8096	1.78427	3.01398	2.02702	DEG_HC	up	2
2	A2M	M6	2.71112	1.91936	0.153837	3.17406	1.98959	DEG	up	50
351	APP	M6	1.48965	2.54634	1.80616	1.80124	1.91085	DEG	up	86
2940	GSTA3	M6	1.43043	1.40136	2.32599	2.48477	1.91064	DEG	up	57
4023	LPL	M6	2.31827	2.1195	1.51965	1.31729	1.81868	DEG	up	58
10592	SMC2	M6	1.17931	1.37061	1.8643	2.51537	1.7324	DEG	up	3
4069	LYZ	M6	1.60875	1.17431	1.35681	2.66233	1.70055	DEG_HC	up	2
10261	IGSF6	M6	1.34871	1.40539	1.29097	2.55002	1.64877	DEG_HC	up	2
822	CAPG	M6	1.1318	1.14994	1.6896	2.45118	1.60563	DEG_HC	up	2
7056	THBD	M6	1.26526	1.56743	1.36558	0.851207	1.26237	DEG_HC	up	89
3957	LGALS2	M6	0.854033	0.780675	1.24338	1.52383	1.10048	HC	up	98
3764	KCNJ8	M6	1.08257	1.00954	0.897376	1.30992	1.07485	HC	up	68
3606	IL18	M6	0.825962	1.04249	0.999716	1.19759	1.01644	HC	up	6
9450	LY86	M6	0.502023	0.332349	1.2672	1.88897	0.997634	HC	up	2
81035	COLEC12	M6	1.14746	0.468575	1.14583	1.19955	0.990354	HC	up	2
834	CASP1	M6	0.681725	0.589811	0.589966	2.03029	0.972948	HC	up	2
5321	PLA2G4A	M6	0.945218	0.724386	0.93206	1.12635	0.932003	HC	up	6
64853	AIDA	M6	0.588937	0.884203	1.01675	1.11953	0.902354	HC	up	5
29108	PYCARD	M6	0.724596	0.439518	0.803484	1.50578	0.868345	HC	up	2
7357	UGCG	M6	0.834634	1.05672	0.933671	0.518839	0.835965	HC	up	5
837	CASP4	M6	1.15137	0.827138	0.710597	0.620228	0.827333	HC	up	123
4324	MMP15	M6	1.26385	1.49396	0.993539	-0.77775	0.743399	HC	up	176
123920	CMTM3	M6	0.687424	0.717996	0.745259	0.809671	0.740088	HC	up	6
114793	FMNL2	M6	0.838321	0.920734	0.35295	0.619621	0.682906	HC	up	6
84735	CNDP1	M6	0.574123	1.03388	0.619142	0.280119	0.626816	HC	up	6
339	APOBEC1	M6	0.387126	0.478395	0.699325	0.915567	0.620103	HC	up	2
5360	PLTP	M6	0.726857	0.486179	0.680318	0.530942	0.606074	HC	up	6
54440	SASH3	M6	0.441095	0.373266	0.434063	0.905313	0.538434	HC	up	6
12	SERPINA3	M6	0.977557	0.593	0.251496	0.266537	0.522147	-	-	50
64781	CERK	M6	0.584557	0.452392	0.59735	0.381502	0.503951	HC	up	6
10057	ABCC5	M6	0.277264	0.550341	0.510365	0.621921	0.489973	HC	up	2
10068	IL18BP	M6	-0.26315	-0.298515	0.330224	1.5474	0.32899	HC	up	2
10659	CELF2	M6	0.204067	0.181041	0.0936955	0.782545	0.315337	HC	up	6
4837	NNMT	M6	-0.333649	0.378062	-0.220782	0.412236	0.0589667	-	-	71
50618	ITSN2	M6	0.121678	-0.135758	0.443116	-0.235948	0.0482719	-	-	90
5663	PSEN1	M6	-0.0761893	0.0753102	0.0427803	0.077959	0.0299651	-	-	93
84266	ALKBH7	M6	-0.218476	-0.115383	0.247763	-0.252378	-0.0846186	-	-	113
1741	DLG3	M6	-0.389138	-0.0850034	-0.12405	-0.17464	-0.193208	-	-	9
83608	C18orf21	M6	-0.260386	-0.144953	-0.170973	-0.373834	-0.237536	-	-	117
4035	LRP1	M6	-0.0813231	-0.22777	-0.618804	-0.506572	-0.358617	-	-	53
55679	LIMS2	M6	-0.137469	-0.173211	-0.160063	-1.1523	-0.40576	-	-	152
8573	CASK	M6	-0.446158	-0.129117	-0.59273	-0.553454	-0.430365	-	-	136
6690	SPINK1	M6	0.256559	-1.00227	-1.08175	0.0245819	-0.450718	DEG	down	53
51295	ECSIT	M6	-0.506122	-0.51419	-0.433505	-0.868824	-0.58066	-	-	27
183	AGT	M6	-0.547727	-0.640279	-0.60787	-0.528219	-0.581024	-	-	15
83719	YPEL3	M6	-0.489718	-0.470501	-0.656611	-0.760945	-0.594444	HC	down	184
63826	SRR	M6	-0.622713	-0.700458	-0.559603	-0.787449	-0.667556	HC	down	184
285172	FAM126B	M6	-0.965195	-0.857206	-0.604459	-0.706112	-0.783243	-	-	59
79777	ACBD4	M6	-0.82458	-0.818876	-0.731509	-0.823924	-0.799723	HC	down	162
2028	ENPEP	M6	-1.23035	-1.0955	-0.84839	-1.02161	-1.04896	DEG	down	56
1990	CELA1	M6	-0.0262564	0.184233	-1.04035	-3.71866	-1.15026	DEG	down	145
5267	SERPINA4	M6	-1.50553	-1.48199	-0.880104	-0.758105	-1.15643	DEG_HC	down	184
622	BDH1	M6	-1.35724	-2.23792	-0.989194	-0.229191	-1.20338	DEG	down	88
27165	GLS2	M6	-1.43471	-0.855712	-1.20573	-1.50808	-1.25106	DEG_HC	down	184
58526	MID1IP1	M6	-1.37465	-1.21472	-0.634681	-2.04388	-1.31698	DEG	down	138
8825	LIN7A	M6	-1.28836	-1.73685	-1.34299	-1.26969	-1.40947	DEG	down	18
1562	CYP2C18	M6	-3.676	-4.79067	-1.68219	-1.49647	-2.91133	DEG	down	91
320	APBA1	M6	null	null	null	null	null	null	null	null
348	APOE	M6	null	null	null	null	null	null	null	null
1511	CTSG	M6	null	null	null	null	null	null	null	null
1740	DLG2	M6	null	null	null	null	null	null	null	null
1742	DLG4	M6	null	null	null	null	null	null	null	null
3759	KCNJ2	M6	null	null	null	null	null	null	null	null
3817	KLK2	M6	null	null	null	null	null	null	null	null
4440	MSI1	M6	null	null	null	null	null	null	null	null
5624	PROC	M6	null	null	null	null	null	null	null	null
8347	HIST1H2BC	M6	null	null	null	null	null	null	null	null
10880	ACTL7B	M6	null	null	null	null	null	null	null	null
10881	ACTL7A	M6	null	null	null	null	null	null	null	null
11330	CTRC	M6	null	null	null	null	null	null	null	null
23397	NCAPH	M6	null	null	null	null	null	null	null	null
55815	TSNAXIP1	M6	null	null	null	null	null	null	null	null
55876	GSDMB	M6	null	null	null	null	null	null	null	null
83595	SOX7	M6	null	null	null	null	null	null	null	null
83853	ROPN1L	M6	null	null	null	null	null	null	null	null
84077	C3orf20	M6	null	null	null	null	null	null	null	null
222171	PRR15	M6	null	null	null	null	null	null	null	null
257169	C9orf43	M6	null	null	null	null	null	null	null	null
440248	HERC2P9	M6	null	null	null	null	null	null	null	null
58191	CXCL16	M7	2.50625	3.00686	2.87167	2.06363	2.6121	DEG_HC	up	68
9334	B4GALT5	M7	2.97924	2.85558	2.35212	1.14546	2.3331	DEG_HC	up	5
56892	C8orf4	M7	2.10492	2.58946	1.96215	2.2939	2.23761	DEG	up	84
1525	CXADR	M7	2.73897	2.62998	2.66115	0.166515	2.04915	DEG_HC	up	5
54491	FAM105A	M7	1.75767	1.56321	1.88407	2.20875	1.85343	DEG_HC	up	2
54463	FAM134B	M7	1.74584	1.80519	1.34224	1.91555	1.7022	DEG	up	12
22856	CHSY1	M7	1.93487	1.41716	1.07286	1.8235	1.5621	HC	up	89
91663	MYADM	M7	1.69671	2.07172	1.32842	0.635979	1.43321	DEG	up	114
1396	CRIP1	M7	1.22649	1.1417	1.53975	1.66897	1.39423	HC	up	68
7805	LAPTM5	M7	1.21301	1.10672	1.24548	1.88644	1.36291	HC	up	2
81622	UNC93B1	M7	1.14726	1.09323	1.4435	1.76381	1.36195	HC	up	2
317649	EIF4E3	M7	0.648826	1.03632	1.45383	1.56493	1.17598	HC	up	2
8905	AP1S2	M7	0.74581	0.516584	1.17121	1.93526	1.09222	HC	up	6
9619	ABCG1	M7	0.576477	0.819813	0.873612	1.56657	0.959117	HC	up	2
9308	CD83	M7	0.701948	0.698158	1.21527	0.937544	0.88823	HC	up	2
81552	VOPP1	M7	0.45869	0.34876	1.03536	1.54525	0.847016	HC	up	2
23670	TMEM2	M7	0.819404	1.06394	0.755186	0.736548	0.843769	HC	up	89
56882	CDC42SE1	M7	0.735508	0.785932	0.790874	1.05784	0.842539	HC	up	5
11031	RAB31	M7	0.497893	0.682565	0.692995	1.14285	0.754076	HC	up	98
51026	GOLT1B	M7	0.685473	0.714345	0.332016	1.02253	0.688592	-	-	114
22797	TFEC	M7	0.227902	0.419785	0.334682	1.76885	0.687804	HC	up	2
126308	MOB3A	M7	0.630647	0.633472	0.696319	0.645824	0.651566	HC	up	176
196527	ANO6	M7	0.594409	0.72404	0.770227	0.402487	0.622791	HC	up	2
3315	HSPB1	M7	0.875387	-0.32092	1.28581	0.590627	0.607725	-	-	58
157378	TMEM65	M7	0.456598	0.406736	0.596385	0.801397	0.565279	HC	up	176
282991	BLOC1S2	M7	0.52511	0.810296	0.318041	0.438168	0.522904	HC	up	5
8773	SNAP23	M7	0.212857	0.481315	0.613812	0.459718	0.441926	HC	up	68
124935	SLC43A2	M7	0.620905	0.252537	0.121009	0.230967	0.306354	HC	up	6
5199	CFP	M7	0.48366	0.374135	0.175974	0.131577	0.291336	HC	up	6
1650	DDOST	M7	0.302821	0.338809	0.216286	0.136407	0.248581	-	-	47
9522	SCAMP1	M7	0.201708	0.398151	0.219807	0.0960917	0.228939	-	-	110
79871	RPAP2	M7	-0.0993506	-0.00449108	0.357405	-0.155927	0.024409	-	-	75
1994	ELAVL1	M7	0.066319	-0.139147	0.0229725	-0.366887	-0.104186	-	-	104
55290	BRF2	M7	-0.122803	-0.111184	-0.0855493	-0.371676	-0.172803	-	-	10
222068	TMED4	M7	-0.552758	0.13281	-0.355338	-0.088843	-0.216032	-	-	202
550	AUP1	M7	-0.11332	-0.168134	-0.0919898	-0.819007	-0.298113	-	-	140
9249	DHRS3	M7	-0.809864	-0.988223	-0.0684472	-0.331221	-0.549439	HC	down	162
55156	ARMC1	M7	-0.646987	-0.717449	-0.792572	-0.806924	-0.740983	-	-	79
157506	RDH10	M7	-0.830518	-0.917744	-0.862312	-1.07074	-0.920329	HC	down	162
3070	HELLS	M7	-1.31037	-1.32946	-0.613767	-0.665445	-0.979761	DEG_HC	down	162
11276	SYNRG	M7	-1.26432	-1.30811	-1.78777	-0.348032	-1.17706	DEG	down	103
60481	ELOVL5	M7	-1.7161	-1.72958	-1.20275	-0.705536	-1.33849	DEG	down	88
6715	SRD5A1	M7	-1.43428	-1.69903	-1.34292	-1.0108	-1.37176	DEG	down	100
10560	SLC19A2	M7	-1.54434	-1.52188	-1.18879	-1.59027	-1.46132	DEG	down	62
83729	INHBE	M7	-1.0688	-1.70346	-1.28239	-2.02166	-1.51908	DEG	down	29
5507	PPP1R3C	M7	-2.25043	-2.80983	-1.05455	-1.04287	-1.78942	DEG	down	160
9315	NREP	M7	-2.51359	-3.12465	-2.30034	-2.43468	-2.59332	DEG	down	88
1633	DCK	M7	null	null	null	null	null	null	null	null
1977	EIF4E	M7	null	null	null	null	null	null	null	null
1982	EIF4G2	M7	null	null	null	null	null	null	null	null
4105	MAGEA6	M7	null	null	null	null	null	null	null	null
8906	AP1G2	M7	null	null	null	null	null	null	null	null
23163	GGA3	M7	null	null	null	null	null	null	null	null
23557	SNAPIN	M7	null	null	null	null	null	null	null	null
51643	TMBIM4	M7	null	null	null	null	null	null	null	null
79888	LPCAT1	M7	null	null	null	null	null	null	null	null
83786	FRMD8	M7	null	null	null	null	null	null	null	null
90736	FAM104B	M7	null	null	null	null	null	null	null	null
6281	S100A10	M8	2.42285	2.67643	2.05349	2.10224	2.31375	DEG_HC	up	68
3117	HLA-DQA1	M8	1.62108	1.25574	2.35629	3.31501	2.13703	DEG_HC	up	6
310	ANXA7	M8	2.02721	2.27389	2.27556	1.39681	1.99337	DEG	up	8
2634	GBP2	M8	0.764864	0.605017	2.19063	4.14977	1.92757	DEG_HC	up	2
3108	HLA-DMA	M8	1.47825	1.63759	1.82773	2.63357	1.89428	DEG	up	71
5315	PKM	M8	1.59976	1.72544	1.44873	2.74159	1.87888	DEG_HC	up	68
3122	HLA-DRA	M8	1.78267	0.9194	2.25951	2.54517	1.87669	DEG_HC	up	6
3109	HLA-DMB	M8	1.41618	1.4766	1.73487	2.45653	1.77105	DEG_HC	up	2
5272	SERPINB9	M8	1.58172	1.36941	1.82402	2.15776	1.73323	HC	up	2
972	CD74	M8	1.58974	0.844072	2.11843	2.11035	1.66565	HC	up	6
967	CD63	M8	1.2696	1.56666	1.3101	1.59706	1.43585	DEG_HC	up	89
3123	HLA-DRB1	M8	1.08952	0.559681	1.74452	2.09934	1.37327	HC	up	6
713	C1QB	M8	1.09683	1.17582	1.22274	1.60925	1.27616	HC	up	6
871	SERPINH1	M8	1.16538	0.776469	1.57829	1.16755	1.17192	HC	up	31
306	ANXA3	M8	0.887632	0.800857	1.08824	1.87008	1.1617	HC	up	6
8612	PPAP2C	M8	1.39456	1.29009	1.26045	0.585095	1.13255	HC	up	5
714	C1QC	M8	1.07515	1.19773	1.08139	1.10228	1.11414	HC	up	6
481	ATP1B1	M8	0.907312	1.25544	1.39142	0.724075	1.06956	-	-	12
5764	PTN	M8	1.89558	0.941712	1.34179	0.0533082	1.0581	HC	up	98
712	C1QA	M8	0.871148	0.960137	1.11451	1.22676	1.04314	HC	up	6
64094	SMOC2	M8	1.50507	0.817932	1.0531	0.706851	1.02074	HC	up	31
55577	NAGK	M8	0.743967	0.897287	1.11562	0.886747	0.910906	HC	up	5
1510	CTSE	M8	0.92754	0.911578	0.525506	1.02571	0.847585	HC	up	2
7114	TMSB4X	M8	0.73389	0.693401	0.975472	0.973322	0.844021	HC	up	6
56944	OLFML3	M8	0.593018	0.720816	0.449358	0.969022	0.683053	HC	up	31
9804	TOMM20	M8	0.459618	0.622504	0.454235	0.883253	0.604903	-	-	60
5552	SRGN	M8	0.434217	-0.142357	0.543003	1.57416	0.602255	HC	up	6
53826	FXYD6	M8	0.167646	0.292257	0.895831	0.930489	0.571556	HC	up	31
51582	AZIN1	M8	0.362546	0.166901	0.163977	0.96227	0.413923	-	-	156
266812	NAP1L5	M8	0.0797672	0.665527	0.116281	0.33102	0.298149	HC	up	98
26012	NSMF	M8	0.292955	0.349533	0.00265767	0.332488	0.244408	HC	up	98
55183	RIF1	M8	0.232052	0.315722	-0.00173513	0.423893	0.242483	-	-	96
8815	BANF1	M8	0.215277	0.0616278	0.305226	0.227817	0.202487	-	-	116
10406	WFDC2	M8	0.254693	0.375201	0.726521	-0.696566	0.164962	HC	up	6
7917	BAG6	M8	0.10219	0.23409	0.15408	-0.141064	0.087324	-	-	24
9094	UNC119	M8	-0.218392	-0.132197	0.229871	0.258088	0.0343424	-	-	56
29979	UBQLN1	M8	-0.0334248	-0.176164	-0.125937	-0.21511	-0.137659	-	-	125
9969	MED13	M8	-0.372337	-0.226583	-0.0291099	-0.267693	-0.223931	-	-	111
5174	PDZK1	M8	-0.818249	-0.543529	-0.934493	-0.487229	-0.695875	-	-	105
1244	ABCC2	M8	-1.31776	-0.919722	-0.943719	-0.120578	-0.825445	DEG	down	107
8424	BBOX1	M8	-1.63951	-1.51065	-0.9806	-0.0974609	-1.05706	DEG	down	160
6720	SREBF1	M8	-1.61519	-1.70068	-0.341896	-0.876841	-1.13365	DEG	down	56
5009	OTC	M8	-1.74095	-1.55029	-0.689788	-0.574091	-1.13878	DEG_HC	down	184
57447	NDRG2	M8	-1.19346	-1.64275	-1.05359	-0.814857	-1.17616	DEG	down	94
6568	SLC17A1	M8	-2.39107	-1.96667	-0.180192	-0.590896	-1.28221	DEG	down	57
51141	INSIG2	M8	-1.19797	-1.47834	-1.48451	-1.2257	-1.34663	DEG	down	14
7849	PAX8	M8	null	null	null	null	null	null	null	null
8988	HSPB3	M8	null	null	null	null	null	null	null	null
79165	LENG1	M8	null	null	null	null	null	null	null	null
5935	RBM3	M9	1.98957	2.27758	1.94218	2.83663	2.26149	DEG	up	114
51316	PLAC8	M9	0.89855	0.850829	1.38451	3.46088	1.64869	DEG_HC	up	2
27314	RAB30	M9	0.596155	1.22781	1.77241	2.53047	1.53171	DEG	up	1
115761	ARL11	M9	0.937621	1.2	1.36759	2.44518	1.4876	DEG_HC	up	89
1520	CTSS	M9	1.31066	1.44087	1.12979	1.77259	1.41348	HC	up	6
10397	NDRG1	M9	1.0491	0.827645	0.814392	2.0935	1.19616	HC	up	89
5831	PYCR1	M9	1.37853	0.862447	1.37726	0.316442	0.983671	HC	up	5
27067	STAU2	M9	0.815659	0.988781	1.05926	0.446362	0.827514	HC	up	5
100506736	SLFN12L	M9	0.561419	0.39534	0.650194	1.53426	0.785304	HC	up	2
8778	SIGLEC5	M9	1.19992	0.397734	0.929133	0.250361	0.694288	HC	up	6
55858	TMEM165	M9	0.541053	0.73324	0.6299	0.46357	0.591941	HC	up	176
8611	PPAP2A	M9	0.556685	0.830473	0.541078	0.358059	0.571574	HC	up	89
55216	C11orf57	M9	0.46348	0.575439	0.557056	0.557642	0.538405	HC	up	5
25816	TNFAIP8	M9	0.059437	0.355365	0.470686	0.905918	0.447851	HC	up	2
90293	KLHL13	M9	0.497172	0.341808	0.473532	0.214399	0.381728	HC	up	6
8836	GGH	M9	-0.192145	0.234623	0.261723	0.605078	0.22732	HC	up	6
3326	HSP90AB1	M9	0.386884	0.40443	0.48953	-0.444195	0.209162	-	-	10
8452	CUL3	M9	0.230039	-0.0211341	0.0543845	-0.107085	0.0390511	-	-	23
26054	SENP6	M9	-0.0427651	-0.0682776	0.137034	-0.0866631	-0.015168	-	-	104
80013	FAM188A	M9	-0.31972	-0.482159	-0.488133	-0.742477	-0.508122	HC	down	162
26268	FBXO9	M9	-0.718873	-0.714556	-0.507437	-0.581437	-0.630576	HC	down	162
178	AGL	M9	-0.962145	-0.902223	-0.517513	-1.09626	-0.869536	HC	down	162
38	ACAT1	M9	-1.16766	-1.62399	-1.22964	-0.160268	-1.04539	DEG	down	1
28970	C11orf54	M9	-1.46488	-1.41438	-0.760806	-1.16684	-1.20173	DEG	down	158
23464	GCAT	M9	-1.50766	-1.35924	-0.76929	-1.4877	-1.28097	DEG	down	4
81889	FAHD1	M9	-1.05952	-1.35175	-1.34982	-1.54523	-1.32658	DEG	down	157
10110	SGK2	M9	-0.976898	-1.09807	-1.57121	-1.72598	-1.34304	DEG	down	20
1610	DAO	M9	-2.3278	-1.90878	-0.696955	-1.045	-1.49463	DEG_HC	down	162
90865	IL33	M9	-1.50185	-1.93737	-1.69709	-1.27964	-1.60399	DEG	down	106
632	BGLAP	M9	null	null	null	null	null	null	null	null
1446	CSN1S1	M9	null	null	null	null	null	null	null	null
2318	FLNC	M9	null	null	null	null	null	null	null	null
4311	MME	M9	null	null	null	null	null	null	null	null
5565	PRKAB2	M9	null	null	null	null	null	null	null	null
6317	SERPINB3	M9	null	null	null	null	null	null	null	null
8139	GAN	M9	null	null	null	null	null	null	null	null
8349	HIST2H2BE	M9	null	null	null	null	null	null	null	null
8451	CUL4A	M9	null	null	null	null	null	null	null	null
8969	HIST1H2AG	M9	null	null	null	null	null	null	null	null
9319	TRIP13	M9	null	null	null	null	null	null	null	null
10987	COPS5	M9	null	null	null	null	null	null	null	null
56648	EIF5A2	M9	null	null	null	null	null	null	null	null
57626	KLHL1	M9	null	null	null	null	null	null	null	null
91807	MYLK3	M9	null	null	null	null	null	null	null	null
257240	KLHL34	M9	null	null	null	null	null	null	null	null
374875	HSD11B1L	M9	null	null	null	null	null	null	null	null
302	ANXA2	M10	2.33717	2.64782	2.65186	2.81346	2.61258	DEG_HC	up	68
5327	PLAT	M10	2.95221	2.94071	2.51235	1.9274	2.58317	DEG_HC	up	68
5352	PLOD2	M10	2.52888	2.2458	2.20856	3.15702	2.53507	DEG_HC	up	68
9168	TMSB10	M10	2.22954	2.75452	2.7986	2.00073	2.44585	DEG	up	61
3162	HMOX1	M10	2.03189	2.1068	1.67549	3.06063	2.2187	DEG	up	41
57142	RTN4	M10	2.3461	2.12402	2.32387	1.96329	2.18932	DEG	up	61
308	ANXA5	M10	2.26161	2.01756	1.70703	1.08535	1.76789	DEG_HC	up	5
6646	SOAT1	M10	0.992266	1.24671	1.50152	3.04023	1.69518	DEG_HC	up	89
307	ANXA4	M10	1.14487	1.50138	1.61396	1.24841	1.37715	DEG_HC	up	5
23406	COTL1	M10	1.3099	1.06388	1.35463	1.60434	1.33319	HC	up	2
5214	PFKP	M10	0.970413	0.887573	1.16378	2.04672	1.26712	HC	up	2
3945	LDHB	M10	0.844258	0.717248	1.01089	1.5153	1.02192	HC	up	2
100	ADA	M10	0.277066	0.348314	0.951894	1.19633	0.693401	HC	up	2
29087	THYN1	M10	0.426126	0.547848	0.743658	0.637921	0.588888	HC	up	5
6596	HLTF	M10	-0.193394	0.0222669	0.733735	0.907003	0.367403	-	-	3
3178	HNRNPA1	M10	0.439812	0.281406	0.24064	0.502777	0.366159	-	-	32
3200	HOXA3	M10	0.272784	0.216748	-0.105477	0.222994	0.151762	HC	up	98
7023	TFAP4	M10	0.115578	0.126979	0.0143863	0.119275	0.0940546	-	-	110
54386	TERF2IP	M10	0.0577708	0.199042	0.292269	-0.245425	0.0759142	-	-	167
1632	ECI1	M10	0.770817	0.468575	-0.86519	-0.228285	0.0364791	-	-	1
25913	POT1	M10	-0.269282	-0.260977	0.217976	0.108922	-0.05084	-	-	143
65057	ACD	M10	-0.270757	0.0593131	0.15893	-0.228054	-0.070142	-	-	75
7705	ZNF146	M10	-0.249649	-0.259533	-0.0284669	-0.0728631	-0.152628	-	-	122
56257	MEPCE	M10	-0.0759684	-0.0358439	-0.345472	-0.260353	-0.179409	-	-	69
7013	TERF1	M10	-0.311269	-0.244878	-0.169534	-0.170618	-0.224075	-	-	85
10078	TSSC4	M10	-0.347269	-0.33194	-0.267262	-0.577778	-0.381062	-	-	198
26277	TINF2	M10	-0.298825	-0.452687	-0.149907	-0.697284	-0.399676	-	-	27
10614	HEXIM1	M10	-1.0734	-0.872202	-0.610975	-1.08075	-0.909331	HC	down	184
6819	SULT1C2	M10	-0.453847	-1.28703	-1.38961	-1.31094	-1.11035	DEG	down	87
4190	MDH1	M10	-1.25385	-1.17	-0.964048	-1.21969	-1.1519	DEG	down	160
3029	HAGH	M10	-1.23701	-1.47391	-1.21889	-0.678992	-1.1522	DEG	down	157
10643	IGF2BP3	M10	-0.590519	-0.899582	-1.22359	-2.19732	-1.22775	DEG	down	118
3712	IVD	M10	-1.32762	-1.32958	-1.10554	-1.44445	-1.3018	DEG	down	103
7014	TERF2	M10	null	null	null	null	null	null	null	null
10549	PRDX4	M10	null	null	null	null	null	null	null	null
10594	PRPF8	M10	null	null	null	null	null	null	null	null
24144	TFIP11	M10	null	null	null	null	null	null	null	null
26015	RPAP1	M10	null	null	null	null	null	null	null	null
51466	EVL	M10	null	null	null	null	null	null	null	null
55291	PPP6R3	M10	null	null	null	null	null	null	null	null
5359	PLSCR1	M11	2.46416	2.63617	2.51574	2.28955	2.47641	DEG_HC	up	123
3929	LBP	M11	2.96891	2.80503	2.07098	0.82266	2.1669	DEG	up	42
81579	PLA2G12A	M11	1.95862	2.2495	1.87915	2.10533	2.04815	DEG	up	185
6717	SRI	M11	1.44655	2.22815	1.53617	1.7122	1.73077	DEG_HC	up	5
3880	KRT19	M11	2.7901	1.70775	1.39956	0.181835	1.51981	DEG_HC	up	98
9961	MVP	M11	1.40027	1.59141	1.93653	1.01295	1.48529	DEG_HC	up	123
56654	NPDC1	M11	1.77031	1.85624	1.71659	0.558744	1.47547	DEG_HC	up	5
1149	CIDEA	M11	1.89888	1.54848	1.79233	0.290793	1.38262	DEG	up	116
64115	C10orf54	M11	0.970067	0.932368	0.911739	1.22415	1.00958	HC	up	2
54458	PRR13	M11	0.872561	0.879348	0.933123	1.15179	0.959205	HC	up	68
79801	SHCBP1	M11	-0.179339	-0.0497607	1.39606	2.52836	0.923829	DEG	up	3
54	ACP5	M11	0.449863	1.26522	1.10115	0.700287	0.879131	HC	up	2
55861	DBNDD2	M11	0.970644	0.857893	0.853753	0.641449	0.830935	HC	up	5
84557	MAP1LC3A	M11	0.650973	0.767903	0.728972	0.471651	0.654875	HC	up	5
9910	RABGAP1L	M11	0.351849	0.462822	1.04593	0.73203	0.648158	HC	up	176
7532	YWHAG	M11	0.855436	0.763507	0.677172	0.12669	0.605701	HC	up	5
10129	FRY	M11	0.30298	0.572854	0.406623	0.831253	0.528427	HC	up	2
23158	TBC1D9	M11	0.286418	0.489822	0.412963	0.469486	0.414672	HC	up	2
3092	HIP1	M11	0.38058	0.302891	0.303032	0.143053	0.282389	HC	up	6
29896	TRA2A	M11	0.253697	0.364813	-0.0905883	-0.364552	0.0408424	-	-	99
26036	ZNF451	M11	-0.154026	0.0592411	0.237934	-0.0974305	0.0114295	-	-	36
27332	ZNF638	M11	-0.0310065	0.130505	0.0937304	-0.65937	-0.116535	-	-	179
90693	CCDC126	M11	-1.47168	-0.951483	-1.74509	-1.68491	-1.46329	DEG	down	16
8644	AKR1C3	M11	-2.85477	-3.0584	-2.40217	-0.487179	-2.20063	DEG	down	157
3064	HTT	M11	null	null	null	null	null	null	null	null
3227	HOXC11	M11	null	null	null	null	null	null	null	null
4110	MAGEA11	M11	null	null	null	null	null	null	null	null
5108	PCM1	M11	null	null	null	null	null	null	null	null
7704	ZBTB16	M11	null	null	null	null	null	null	null	null
8733	GPAA1	M11	null	null	null	null	null	null	null	null
10241	CALCOCO2	M11	null	null	null	null	null	null	null	null
83755	KRTAP4-12	M11	null	null	null	null	null	null	null	null
84859	LRCH3	M11	null	null	null	null	null	null	null	null
91056	AP5B1	M11	null	null	null	null	null	null	null	null
