# Supplementary material for: Systems Level Analysis and Identification of Pathways and Networks Associated with Liver Fibrosis
Source: PLoS One. 2014 Nov 7;9(11):e112193. doi: 10.1371/journal.pone.0112193 (PMC4224449; doi:10.1371/journal.pone.0112193)
Supplement: Table S7 — List of 28 fibrosis-relevant genes collected from literature. (XLSX) [file pone.0112193.s010.xlsx]

## Sheet: 28_Fibrosis_relevant_genes
Symbol	Human entrez gene id
A2M	2
AGTR	185
APOA1	335
FASLG	356
C5	727
CD14	929
CDKN1A	1026
CHI3L1	1116
CTGF	1490
CTSB	1508
NOX2	1536
DBH	1621
FGF1	2246
FGF2	2247
FGFR4	2264
LEPTIN	3952
LGALS3	3958
SMAD3	4088
MMP2	4313
MMP13	4322
CCL2	6347
TGFB1	7040
TIMP1	7076
TLR4	7099
TNFR1	7132
NOX1	27035
NOX4	50507
NOX3	50508
