# Supplementary material for: Systems Level Analysis and Identification of Pathways and Networks Associated with Liver Fibrosis
Source: PLoS One. 2014 Nov 7;9(11):e112193. doi: 10.1371/journal.pone.0112193 (PMC4224449; doi:10.1371/journal.pone.0112193)
Supplement: Table S8 — List of 126 experimental liver cirrhosis-relevant genes collected from the Comparative Toxicogenomics Database (CTD). (XLSX) [file pone.0112193.s011.xlsx]

## Sheet: Liver_Cirrhosis_experimental_CT
Gene Symbol	Entrez gene ID	Disease Name	Disease ID	Direct Evidence	Inference Network	Inference Score	Reference Count
TIMP1	7076	Liver Cirrhosis, Experimental	MESH:D008106	marker/mechanism	2-phenyl-4-(3-pyridin-2-yl-1H-pyrazol-4-yl)pyridine|6-ethylchenodeoxycholic acid|arginyl-glycyl-aspartic acid|Estradiol|bicyclol|Capsaicin|Carbon Tetrachloride|Curcumin|Cystamine|Cysteine|Dexamethasone|Diethylnitrosamine|Dimethylnitrosamine|Doxorubicin|Drugs, Chinese Herbal|epigallocatechin gallate|Ethanol|fasudil|Fenofibrate|Genistein|halofuginone|Indomethacin|Lipopolysaccharides|Lisinopril|Losa…	155.35	247
TNF	7124	Liver Cirrhosis, Experimental	MESH:D008106	marker/mechanism	1,3-dimethylthiourea|17-alpha-hydroxy-progesterone caproate|6-ethylchenodeoxycholic acid|Adenosine|S-Adenosylmethionine|allyl alcohol|atorvastatin|Azathioprine|baicalin|Bee Venoms|Estradiol|bicyclol|calpain inhibitor III|Capsaicin|Carbon Tetrachloride|Carnitine|cis-9, trans-11-conjugated linoleic acid|Curcumin|Cysteine|Dalteparin|Dexamethasone|Diethylnitrosamine|Dimethylnitrosamine|Dimethyl Sulfo…	143.21	257
MMP2	4313	Liver Cirrhosis, Experimental	MESH:D008106	marker/mechanism	2-(4-(quinolin-2-yl-methoxy)phenyl)-2-cyclopentylacetic acid|4-(5-(4-chlorophenyl)-3-(trifluoromethyl)-1H-pyrazol-1-yl)benzenesulfonamide|6-ethylchenodeoxycholic acid|atorvastatin|Estradiol|Capsaicin|Carbon Tetrachloride|Curcumin|Cysteine|Dexamethasone|Diethylnitrosamine|Dimethylnitrosamine|Doxorubicin|Drugs, Chinese Herbal|epigallocatechin gallate|Ethanol|farnesylthiosalicylic acid|Genistein|Glu…	124.63	245
PTGS2	5743	Liver Cirrhosis, Experimental	MESH:D008106	marker/mechanism	1,3-dimethylthiourea|4-(4-cyclohexyl-2-methyloxazol-5-yl)-2-fluorobenzenesulfonamide|4-(5-(4-chlorophenyl)-3-(trifluoromethyl)-1H-pyrazol-1-yl)benzenesulfonamide|allyl alcohol|atorvastatin|baicalin|Bee Venoms|Estradiol|Capsaicin|Carbon Tetrachloride|Chenodeoxycholic Acid|Curcumin|Dexamethasone|Diethylnitrosamine|Dimethyl Sulfoxide|Doxorubicin|Drugs, Chinese Herbal|Enalapril|epigallocatechin galla…	118.82	206
GPT	2875	Liver Cirrhosis, Experimental	MESH:D008106	marker/mechanism	allyl alcohol|baicalin|Estradiol|bicyclol|BP 2-94|Capsaicin|Carbon Tetrachloride|Curcumin|Diethylnitrosamine|Dimethylnitrosamine|Drugs, Chinese Herbal|Ethanol|gadolinium chloride|Genistein|lingzhi|Lipopolysaccharides|Losartan|Melatonin|Methionine|Oleanolic Acid|oxymatrine|Phenobarbital|pioglitazone|pirinixic acid|Plant Extracts|Plant Preparations|Progesterone|resveratrol|Sirolimus|Tamoxifen|Tauri…	118.23	237
IL1B	3553	Liver Cirrhosis, Experimental	MESH:D008106	marker/mechanism	1,3-dimethylthiourea|17-alpha-hydroxy-progesterone caproate|S-Adenosylmethionine|allyl alcohol|atorvastatin|Bee Venoms|Estradiol|Capsaicin|Carbon Tetrachloride|Curcumin|Dexamethasone|Diethylnitrosamine|Dimethylnitrosamine|Dimethyl Sulfoxide|Doxorubicin|Drugs, Chinese Herbal|Enalapril|epigallocatechin gallate|Ethanol|Fenofibrate|gadolinium chloride|Genistein|Glutathione|Glycyrrhetinic Acid|imatini…	117.93	252
COL3A1	1281	Liver Cirrhosis, Experimental	MESH:D008106	marker/mechanism	2-phenyl-4-(3-pyridin-2-yl-1H-pyrazol-4-yl)pyridine|Estradiol|Capsaicin|Carbon Tetrachloride|Curcumin|Dexamethasone|Diethylnitrosamine|Dimethylnitrosamine|Doxorubicin|Drugs, Chinese Herbal|Emodin|Enalapril|epigallocatechin gallate|Ethanol|fasudil|Genistein|inchinko-to|Indomethacin|Lipopolysaccharides|Losartan|Methionine|Pentoxifylline|Perindopril|pirinixic acid|Plant Extracts|Progesterone|Puromyc…	115.43	243
AGT	183	Liver Cirrhosis, Experimental	MESH:D008106	marker/mechanism	atorvastatin|Estradiol|candesartan cilexetil|Carbon Tetrachloride|Dexamethasone|Diethylnitrosamine|Dimethylnitrosamine|Doxorubicin|Drugs, Chinese Herbal|Enalapril|Ethanol|F2-Isoprostanes|Fosinopril|Glutathione|Heparin|Indomethacin|Lipopolysaccharides|Lisinopril|Losartan|Malondialdehyde|Melatonin|Nitric Oxide|Perindopril|Dinoprostone|pioglitazone|pirinixic acid|Plant Extracts|Progesterone|Puromyci…	102.97	244
CCL2	6347	Liver Cirrhosis, Experimental	MESH:D008106	marker/mechanism	1,3-dimethylthiourea|4-(5-(4-chlorophenyl)-3-(trifluoromethyl)-1H-pyrazol-1-yl)benzenesulfonamide|allyl alcohol|atorvastatin|Estradiol|Capsaicin|Carbon Tetrachloride|Chenodeoxycholic Acid|Curcumin|Dexamethasone|Diethylnitrosamine|Dimethylnitrosamine|Dimethyl Sulfoxide|Doxorubicin|Enalapril|epigallocatechin gallate|Ethanol|Fenofibrate|Genistein|Heparin|imatinib|Indomethacin|Lipopolysaccharides|Los…	100.59	244
MMP9	4318	Liver Cirrhosis, Experimental	MESH:D008106	marker/mechanism	atorvastatin|Bee Venoms|Estradiol|Capsaicin|Carbon Tetrachloride|Curcumin|Dexamethasone|Diethylnitrosamine|Dimethylnitrosamine|Dimethyl Sulfoxide|Doxorubicin|epigallocatechin gallate|Ethanol|farnesylthiosalicylic acid|Fenofibrate|gadolinium chloride|Genistein|Glutathione|Heparin|Indomethacin|Lipopolysaccharides|Losartan|Melatonin|morin|Nitric Oxide|Perindopril|Dinoprostone|pioglitazone|Plant Extr…	95.05	241
NOS3	4846	Liver Cirrhosis, Experimental	MESH:D008106	marker/mechanism	atorvastatin|Estradiol|candesartan cilexetil|Capsaicin|Carbon Tetrachloride|Carnitine|Curcumin|Dexamethasone|Dimethylnitrosamine|Doxorubicin|Drugs, Chinese Herbal|Enalapril|epigallocatechin gallate|Ethanol|Fenofibrate|Fosinopril|Genistein|Indomethacin|Lipopolysaccharides|Losartan|Melatonin|Nitric Oxide|pirinixic acid|Plant Extracts|Plant Preparations|Progesterone|Propolis|Puromycin Aminonucleosid…	89.14	239
PDGFRB	5159	Liver Cirrhosis, Experimental	MESH:D008106	marker/mechanism	Estradiol|Carbon Tetrachloride|Curcumin|Cysteine|Dexamethasone|Diethylnitrosamine|Emodin|epigallocatechin gallate|Ethanol|Genistein|imatinib|inchinko-to|Indomethacin|Lipopolysaccharides|Losartan|Methionine|Phenobarbital|pirinixic acid|Progesterone|resveratrol|rosiglitazone|Tetrachlorodibenzodioxin|tetrathiomolybdate|Thalidomide|Thioacetamide|Tretinoin|Vitamin E	83.41	167
ALB	213	Liver Cirrhosis, Experimental	MESH:D008106	marker/mechanism	1,3-dimethylthiourea|Azathioprine|Estradiol|Capsaicin|Carbon Tetrachloride|Curcumin|Dexamethasone|Dicarbethoxydihydrocollidine|Diethylnitrosamine|Dimethylnitrosamine|Dimethyl Sulfoxide|Doxorubicin|Ethanol|Fenofibrate|ferulic acid|Glutathione|Glycyrrhetinic Acid|Indomethacin|lingzhi|Lipopolysaccharides|Malondialdehyde|Melatonin|Perindopril|Phenobarbital|pirinixic acid|Plant Extracts|Progesterone|P…	80.55	238
LEP	3952	Liver Cirrhosis, Experimental	MESH:D008106	marker/mechanism	S-Adenosylmethionine|atorvastatin|Estradiol|Capsaicin|Carbon Tetrachloride|Dexamethasone|Dimethylnitrosamine|Drugs, Chinese Herbal|Enalapril|Ethanol|Genistein|Indomethacin|Lipopolysaccharides|Melatonin|Nitric Oxide|Oleanolic Acid|Perindopril|Dinoprostone|Phenobarbital|Phosphatidylcholines|pioglitazone|pirinixic acid|Plant Extracts|Plant Preparations|Progesterone|Quercetin|resveratrol|rosiglitazon…	77.81	237
ABCB1	5243	Liver Cirrhosis, Experimental	MESH:D008106	marker/mechanism	atorvastatin|Azathioprine|Estradiol|Capsaicin|Carbon Tetrachloride|Curcumin|Dexamethasone|Diethylnitrosamine|Dimethylnitrosamine|Dimethyl Sulfoxide|Doxorubicin|epigallocatechin gallate|Fenofibrate|Genistein|imatinib|oltipraz|Phenobarbital|Phosphatidylcholines|pirinixic acid|Plant Extracts|Plant Preparations|Progesterone|pyrrolidine dithiocarbamic acid|Quercetin|resveratrol|Sirolimus|Tamoxifen|Tet…	67.73	233
CYP1A2	1544	Liver Cirrhosis, Experimental	MESH:D008106	marker/mechanism	allyl alcohol|Estradiol|Capsaicin|Carbon Tetrachloride|Curcumin|Dexamethasone|Diethylnitrosamine|Dimethylnitrosamine|Dimethyl Sulfoxide|Doxorubicin|Drugs, Chinese Herbal|Emodin|epigallocatechin gallate|Fenofibrate|ferulic acid|gadolinium chloride|Genistein|Glutathione|Glycyrrhetinic Acid|Indomethacin|Lipopolysaccharides|Melatonin|naringenin|Oleanolic Acid|oltipraz|Pentoxifylline|Phenobarbital|Pho…	66.57	240
GOT1	2805	Liver Cirrhosis, Experimental	MESH:D008106	marker/mechanism	baicalin|Estradiol|Capsaicin|Carbon Tetrachloride|Curcumin|Diethylnitrosamine|Dimethylnitrosamine|Doxorubicin|Ethanol|Genistein|halofuginone|Lipopolysaccharides|Phenobarbital|pioglitazone|pirinixic acid|Plant Extracts|Progesterone|Quercetin|Tamoxifen|Tetrachlorodibenzodioxin|Thioacetamide|Zinc	65.81	228
SLC10A1	6554	Liver Cirrhosis, Experimental	MESH:D008106	marker/mechanism	6-ethylchenodeoxycholic acid|allyl alcohol|Estradiol|Carbon Tetrachloride|Chenodeoxycholic Acid|Dexamethasone|Diethylnitrosamine|Dimethylnitrosamine|epigallocatechin gallate|Ethanol|Genistein|Lipopolysaccharides|Oleanolic Acid|oltipraz|Phenobarbital|pirinixic acid|Progesterone|Tetrachlorodibenzodioxin|Thioacetamide|Ursodeoxycholic Acid|Zinc	64.62	230
IGFBP1	3484	Liver Cirrhosis, Experimental	MESH:D008106	marker/mechanism	Estradiol|Carbon Tetrachloride|Chenodeoxycholic Acid|Dexamethasone|Diethylnitrosamine|Dimethylnitrosamine|Enalapril|Ethanol|Genistein|halofuginone|Lipopolysaccharides|Lisinopril|Methionine|Phenobarbital|pirinixic acid|Progesterone|Quercetin|resveratrol|Sirolimus|Tamoxifen|Tetrachlorodibenzodioxin|Thioacetamide|Ursodeoxycholic Acid|Zinc	64.49	228
PCK1	5105	Liver Cirrhosis, Experimental	MESH:D008106	marker/mechanism	Estradiol|Carbon Tetrachloride|Curcumin|Dexamethasone|Diethylnitrosamine|Dimethylnitrosamine|epigallocatechin gallate|Ethanol|Lipopolysaccharides|Phenobarbital|pirinixic acid|Plant Extracts|Progesterone|Quercetin|resveratrol|rosiglitazone|Sirolimus|Tetrachlorodibenzodioxin|Thioacetamide|Tretinoin|Vitamin A|Zinc	59.58	228
ALDH1A1	216	Liver Cirrhosis, Experimental	MESH:D008106	marker/mechanism	Carbon Tetrachloride|Dexamethasone|Diethylnitrosamine|Dimethylnitrosamine|Dimethyl Sulfoxide|Doxorubicin|Ethanol|Glutathione|Lipopolysaccharides|Malondialdehyde|oltipraz|Phenobarbital|pirinixic acid|Plant Preparations|Progesterone|Quercetin|resveratrol|Retinaldehyde|rosiglitazone|Silymarin|Tetrachlorodibenzodioxin|Thioacetamide|Tretinoin|Vitamin A|Zinc	59.37	232
GSTA2	2939	Liver Cirrhosis, Experimental	MESH:D008106	marker/mechanism	1,3-dimethylthiourea|Azathioprine|Estradiol|Carbon Tetrachloride|Curcumin|Cysteine|Dexamethasone|Diethylnitrosamine|Dimethylnitrosamine|Ethanol|Fenofibrate|Glutathione|Lipopolysaccharides|oltipraz|Phenobarbital|pioglitazone|pirinixic acid|Plant Extracts|Progesterone|Quercetin|resveratrol|rosiglitazone|Tamoxifen|Tetrachlorodibenzodioxin|Thioacetamide|Ursodeoxycholic Acid	58.7	230
ALDH2	217	Liver Cirrhosis, Experimental	MESH:D008106	marker/mechanism	Estradiol|Betaine|Carbon Tetrachloride|Dexamethasone|Doxorubicin|Ethanol|imatinib|Malondialdehyde|Methionine|Nitric Oxide|Phenobarbital|pirinixic acid|pyrrolidine dithiocarbamic acid|Quercetin|resveratrol|Retinaldehyde|rosiglitazone|Tetrachlorodibenzodioxin|Thioacetamide|Tretinoin|Vitamin B 12|Zinc	55.3	165
KRT18	3875	Liver Cirrhosis, Experimental	MESH:D008106	marker/mechanism	Estradiol|Carbon Tetrachloride|Diethylnitrosamine|Dimethylnitrosamine|Doxorubicin|Ethanol|Fenofibrate|Genistein|Glutathione|Heparin|Octreotide|Phenobarbital|pirinixic acid|Plant Extracts|Progesterone|Tetrachlorodibenzodioxin|Thioacetamide|Tretinoin|Ursodeoxycholic Acid|Vitamin A	54.37	231
LBP	3929	Liver Cirrhosis, Experimental	MESH:D008106	marker/mechanism	Estradiol|Carbon Tetrachloride|Curcumin|Dexamethasone|Diethylnitrosamine|Dimethylnitrosamine|Doxorubicin|Ethanol|Genistein|Lipopolysaccharides|Phenobarbital|pirinixic acid|Progesterone|resveratrol|rosiglitazone|Tetrachlorodibenzodioxin|Tretinoin	53.5	191
SMAD2	4087	Liver Cirrhosis, Experimental	MESH:D008106	marker/mechanism	Estradiol|Carbon Tetrachloride|Diethylnitrosamine|Dimethylnitrosamine|Doxorubicin|Enalapril|Ethanol|Leu-Ser-Lys-Leu peptide|Lipopolysaccharides|Phenobarbital|Progesterone|resveratrol|rosiglitazone|Tamoxifen|Tetrachlorodibenzodioxin|Thioacetamide|Tretinoin|Zinc	52.72	230
AFP	174	Liver Cirrhosis, Experimental	MESH:D008106	marker/mechanism	S-Adenosylmethionine|allyl alcohol|Estradiol|Carbon Tetrachloride|Dicarbethoxydihydrocollidine|Diethylnitrosamine|Dimethylnitrosamine|Drugs, Chinese Herbal|Methionine|naringenin|Phenobarbital|pirinixic acid|Plant Extracts|Progesterone|Quercetin|Tamoxifen|Tetrachlorodibenzodioxin|Thioacetamide|Tretinoin|Vitamin A	52.41	231
GHR	2690	Liver Cirrhosis, Experimental	MESH:D008106	marker/mechanism	Estradiol|Capsaicin|Carbon Tetrachloride|Dexamethasone|Diethylnitrosamine|Dimethylnitrosamine|Doxorubicin|Ethanol|Genistein|Methionine|Phenobarbital|pirinixic acid|Progesterone|Tamoxifen|Tetrachlorodibenzodioxin|Thioacetamide|Tretinoin|Zinc	51.95	230
FGF2	2247	Liver Cirrhosis, Experimental	MESH:D008106	marker/mechanism	Estradiol|Capsaicin|Carbon Tetrachloride|Curcumin|Dexamethasone|Drugs, Chinese Herbal|epigallocatechin gallate|Genistein|Heparin|Indomethacin|Nitric Oxide|Plant Extracts|Progesterone|resveratrol|silybin|Tamoxifen|Tetrachlorodibenzodioxin|tetrathiomolybdate|Thalidomide|Tretinoin|Vitamin E|Zinc	50.3	145
CDO1	1036	Liver Cirrhosis, Experimental	MESH:D008106	marker/mechanism	Estradiol|Carbon Tetrachloride|Cysteine|Dexamethasone|Dimethylnitrosamine|Glutathione|Methionine|Phenobarbital|pirinixic acid|Progesterone|Quercetin|rosiglitazone|Tamoxifen|Tetrachlorodibenzodioxin|Thioacetamide|Tretinoin	49.83	228
NR0B2	8431	Liver Cirrhosis, Experimental	MESH:D008106	marker/mechanism	6-ethylchenodeoxycholic acid|Chenodeoxycholic Acid|Dexamethasone|Diethylnitrosamine|Dimethylnitrosamine|epigallocatechin gallate|Fenofibrate|Glutathione|Lipopolysaccharides|Methionine|Phenobarbital|pirinixic acid|Quercetin|Tamoxifen|Tetrachlorodibenzodioxin|Thioacetamide|Tretinoin|Ursodeoxycholic Acid	49.5	134
ENPP2	5168	Liver Cirrhosis, Experimental	MESH:D008106	marker/mechanism	Estradiol|Capsaicin|Carbon Tetrachloride|Dexamethasone|Diethylnitrosamine|Dimethylnitrosamine|Dimethyl Sulfoxide|Ethanol|Genistein|Phenobarbital|Progesterone|Quercetin|rosiglitazone|Tamoxifen|Tetrachlorodibenzodioxin|Thioacetamide|Tretinoin	49.38	229
IGFBP2	3485	Liver Cirrhosis, Experimental	MESH:D008106	marker/mechanism	Estradiol|Dexamethasone|Diethylnitrosamine|Dimethylnitrosamine|Doxorubicin|Ethanol|Phenobarbital|pirinixic acid|Progesterone|Quercetin|resveratrol|Tamoxifen|Tetrachlorodibenzodioxin|Thioacetamide|Tretinoin|Vitamin E|Zinc	48.63	135
KRT8	3856	Liver Cirrhosis, Experimental	MESH:D008106	marker/mechanism	Estradiol|Carbon Tetrachloride|Dexamethasone|Diethylnitrosamine|Dimethylnitrosamine|Ethanol|Fenofibrate|Genistein|Methionine|Phenobarbital|pirinixic acid|Progesterone|Quercetin|Tamoxifen|Tetrachlorodibenzodioxin|Thioacetamide|Tretinoin|Vitamin A|Zinc	48.43	227
ADH4	127	Liver Cirrhosis, Experimental	MESH:D008106	marker/mechanism	Estradiol|Diethylnitrosamine|Dimethylnitrosamine|Drugs, Chinese Herbal|Ethanol|halofuginone|Phenobarbital|pirinixic acid|Quercetin|Retinaldehyde|Tetrachlorodibenzodioxin|Thioacetamide|Tretinoin|Vitamin A|Zinc	48.39	134
ADM	133	Liver Cirrhosis, Experimental	MESH:D008106	marker/mechanism	Estradiol|Carbon Tetrachloride|Dexamethasone|Drugs, Chinese Herbal|epigallocatechin gallate|Lipopolysaccharides|Nitric Oxide|Dinoprostone|Phenobarbital|pioglitazone|Progesterone|Quercetin|resveratrol|rosiglitazone|Tamoxifen|Tetrachlorodibenzodioxin|Tretinoin|Zinc	47.49	141
MT1A	4489	Liver Cirrhosis, Experimental	MESH:D008106	marker/mechanism	Estradiol|Carbon Tetrachloride|Curcumin|Dexamethasone|Diethylnitrosamine|Dimethylnitrosamine|Doxorubicin|Ethanol|Glutathione|Nitric Oxide|Oleanolic Acid|Phenobarbital|pirinixic acid|Progesterone|Quercetin|rosiglitazone|Tetrachlorodibenzodioxin|Thioacetamide|Vitamin E|Zinc	47.18	228
AGTR1A	11607	Liver Cirrhosis, Experimental	MESH:D008106	marker/mechanism	candesartan cilexetil|Capsaicin|Carbon Tetrachloride|Dexamethasone|Diethylnitrosamine|Enalapril|Lipopolysaccharides|Losartan|Nitric Oxide|Perindopril|pirinixic acid|Plant Extracts|Quercetin|Tetrachlorodibenzodioxin|Thioacetamide|valsartan	47.02	165
LCN2	3934	Liver Cirrhosis, Experimental	MESH:D008106	marker/mechanism	Estradiol|Carbon Tetrachloride|Curcumin|Dexamethasone|Diethylnitrosamine|Dimethylnitrosamine|Doxorubicin|Ethanol|Genistein|Lipopolysaccharides|Phenobarbital|pirinixic acid|Progesterone|Puromycin Aminonucleoside|rosiglitazone|Sirolimus|Tamoxifen|Tetrachlorodibenzodioxin|Tretinoin	46.66	193
CYP3A11	13112	Liver Cirrhosis, Experimental	MESH:D008106	marker/mechanism	atorvastatin|Carbon Tetrachloride|Dexamethasone|Diethylnitrosamine|Dimethylnitrosamine|Indomethacin|Lipopolysaccharides|Melatonin|Phenobarbital|pirinixic acid|Plant Extracts|Quercetin|resveratrol|Tamoxifen|Tetrachlorodibenzodioxin|Thioacetamide|Tretinoin|Ursodeoxycholic Acid	45.45	230
HPSE	10855	Liver Cirrhosis, Experimental	MESH:D008106	marker/mechanism	1,3-dimethylthiourea|Estradiol|Carbon Tetrachloride|Dexamethasone|Doxorubicin|halofuginone|Heparin|Lisinopril|Progesterone|Puromycin Aminonucleoside|Tetrachlorodibenzodioxin|Thioacetamide|Tretinoin	44.61	160
RNASE4	6038	Liver Cirrhosis, Experimental	MESH:D008106	marker/mechanism	Estradiol|Carbon Tetrachloride|Diethylnitrosamine|Dimethylnitrosamine|Ethanol|Methionine|Phenobarbital|pirinixic acid|Progesterone|Quercetin|rosiglitazone|Tetrachlorodibenzodioxin|Thioacetamide|Zinc	43.23	225
FMO1	2326	Liver Cirrhosis, Experimental	MESH:D008106	marker/mechanism	Estradiol|Carbon Tetrachloride|Dexamethasone|Diethylnitrosamine|Dimethylnitrosamine|Ethanol|Fenofibrate|Lipopolysaccharides|Phenobarbital|pirinixic acid|Progesterone|Quercetin|rosiglitazone|Tamoxifen|Tetrachlorodibenzodioxin|Thioacetamide	42.6	226
GSTM1	2944	Liver Cirrhosis, Experimental	MESH:D008106	marker/mechanism	Azathioprine|Carbon Tetrachloride|Chenodeoxycholic Acid|Cysteine|Dexamethasone|Diethylnitrosamine|Dimethyl Sulfoxide|Doxorubicin|Ethanol|Glutathione|Indomethacin|Lipopolysaccharides|Melatonin|Nitric Oxide|oltipraz|Phenobarbital|pirinixic acid|Plant Extracts|resveratrol|rosiglitazone|Tetrachlorodibenzodioxin|Thioacetamide|Tretinoin	42.45	168
SULT2A1	6822	Liver Cirrhosis, Experimental	MESH:D008106	marker/mechanism	Estradiol|Chenodeoxycholic Acid|Dexamethasone|Diethylnitrosamine|Dimethylnitrosamine|Ethanol|ferulic acid|Genistein|Phenobarbital|pirinixic acid|Plant Extracts|Quercetin|Tamoxifen|Tetrachlorodibenzodioxin|Tretinoin|Ursodeoxycholic Acid	42.45	89
BDH1	622	Liver Cirrhosis, Experimental	MESH:D008106	marker/mechanism	Estradiol|Carbon Tetrachloride|Diethylnitrosamine|Dimethylnitrosamine|Doxorubicin|Fenofibrate|pirinixic acid|Progesterone|Quercetin|rosiglitazone|Tetrachlorodibenzodioxin|Thioacetamide|Zinc	41.73	227
CYP17A1	1586	Liver Cirrhosis, Experimental	MESH:D008106	marker/mechanism	Estradiol|Chenodeoxycholic Acid|Dexamethasone|Diethylnitrosamine|Dimethylnitrosamine|Genistein|Lipopolysaccharides|Dinoprostone|Phenobarbital|pioglitazone|pirinixic acid|Plant Extracts|Progesterone|Quercetin|resveratrol|rosiglitazone|Tamoxifen|Tetrachlorodibenzodioxin|tetrathiomolybdate|Tretinoin	41.38	94
ACHE	43	Liver Cirrhosis, Experimental	MESH:D008106	marker/mechanism	Estradiol|Carbon Tetrachloride|Chenodeoxycholic Acid|Curcumin|Dexamethasone|Drugs, Chinese Herbal|Ethanol|Glucosides|Lipopolysaccharides|Lisinopril|Melatonin|naringenin|Pentoxifylline|Phenobarbital|pirinixic acid|Plant Extracts|Plant Preparations|Propolis|Quercetin|resveratrol|Silymarin|Tetrachlorodibenzodioxin|Tretinoin|Vitamin E	40.72	151
LGALS3	3958	Liver Cirrhosis, Experimental	MESH:D008106	marker/mechanism	Estradiol|Carbon Tetrachloride|Dexamethasone|Diethylnitrosamine|Dimethylnitrosamine|Doxorubicin|Genistein|Methionine|Phenobarbital|pirinixic acid|Progesterone|Quercetin|Tamoxifen|Tetrachlorodibenzodioxin|Thioacetamide|Tretinoin	40.66	228
HSD17B2	3294	Liver Cirrhosis, Experimental	MESH:D008106	marker/mechanism	Estradiol|Carbon Tetrachloride|Dexamethasone|Diethylnitrosamine|Dimethylnitrosamine|Phenobarbital|pirinixic acid|Progesterone|Quercetin|resveratrol|Tamoxifen|Tetrachlorodibenzodioxin|Tretinoin|Zinc	40.37	187
CPS1	1373	Liver Cirrhosis, Experimental	MESH:D008106	marker/mechanism	Estradiol|Carbon Tetrachloride|Dexamethasone|Diethylnitrosamine|Drugs, Chinese Herbal|Ethanol|Lipopolysaccharides|Nitric Oxide|Phenobarbital|pirinixic acid|Tetrachlorodibenzodioxin|Tretinoin|Zinc	40.28	137
SULT1E1	6783	Liver Cirrhosis, Experimental	MESH:D008106	marker/mechanism	Estradiol|Dexamethasone|Diethylnitrosamine|Dimethylnitrosamine|Ethanol|Fenofibrate|Genistein|Phenobarbital|pirinixic acid|Progesterone|Quercetin|resveratrol|Tetrachlorodibenzodioxin|Thioacetamide	39.65	130
MME	4311	Liver Cirrhosis, Experimental	MESH:D008106	marker/mechanism	Estradiol|Carbon Tetrachloride|Curcumin|Diethylnitrosamine|Doxorubicin|Lipopolysaccharides|Phenobarbital|Progesterone|Puromycin Aminonucleoside|resveratrol|Tamoxifen|Tetrachlorodibenzodioxin|Thioacetamide|Tretinoin	39.48	162
NT5E	4907	Liver Cirrhosis, Experimental	MESH:D008106	marker/mechanism	Adenosine|Estradiol|Carbon Tetrachloride|Dexamethasone|Ethanol|Indomethacin|Methionine|Phenobarbital|pirinixic acid|Progesterone|Quercetin|Tetrachlorodibenzodioxin|Thioacetamide	38.38	155
GCK	2645	Liver Cirrhosis, Experimental	MESH:D008106	marker/mechanism	1,3-dimethylthiourea|Estradiol|Carbon Tetrachloride|Dexamethasone|Diethylnitrosamine|Dimethylnitrosamine|imatinib|Phenobarbital|pirinixic acid|resveratrol|rosiglitazone|Tamoxifen|Tetrachlorodibenzodioxin|Thioacetamide	37.86	227
ABCB1A	18671	Liver Cirrhosis, Experimental	MESH:D008106	marker/mechanism	Estradiol|Capsaicin|Carbon Tetrachloride|Dexamethasone|Diethylnitrosamine|Dimethylnitrosamine|Doxorubicin|Lipopolysaccharides|Phenobarbital|pirinixic acid|Tamoxifen|Tetrachlorodibenzodioxin|tetrandrine|Thioacetamide|Ursodeoxycholic Acid|Vitamin A	37.11	229
DIO1	1733	Liver Cirrhosis, Experimental	MESH:D008106	marker/mechanism	Estradiol|Diethylnitrosamine|Dimethylnitrosamine|Ethanol|Glutathione|Phenobarbital|pirinixic acid|Quercetin|Sulfasalazine|Tamoxifen|Tetrachlorodibenzodioxin|Thioacetamide|Zinc	36.9	128
SERPINH1	871	Liver Cirrhosis, Experimental	MESH:D008106	marker/mechanism	Estradiol|Carbon Tetrachloride|Dimethylnitrosamine|Doxorubicin|Drugs, Chinese Herbal|Ethanol|pirinixic acid|Progesterone|Tamoxifen|Tetrachlorodibenzodioxin|Tretinoin|Vitamin B 12|Zinc	36.39	193
CYP2C	100328933	Liver Cirrhosis, Experimental	MESH:D008106	marker/mechanism	Carbon Tetrachloride|Dexamethasone|Diethylnitrosamine|Dimethylnitrosamine|Fenofibrate|Phenobarbital|pirinixic acid|Plant Extracts|Plant Preparations|Tetrachlorodibenzodioxin|Tretinoin	34.16	185
ILK	3611	Liver Cirrhosis, Experimental	MESH:D008106	marker/mechanism	Estradiol|Carbon Tetrachloride|Phenobarbital|pirinixic acid|Plant Extracts|Puromycin Aminonucleoside|Tamoxifen|Tetrachlorodibenzodioxin|Tretinoin|Vitamin E|Zinc	33.72	122
AQP7	364	Liver Cirrhosis, Experimental	MESH:D008106	marker/mechanism	Dexamethasone|Diethylnitrosamine|Dimethylnitrosamine|Methionine|pirinixic acid|rosiglitazone|Tamoxifen|Tetrachlorodibenzodioxin|Thioacetamide|Tretinoin	31.91	126
FABP7	2173	Liver Cirrhosis, Experimental	MESH:D008106	marker/mechanism	Diethylnitrosamine|Dimethylnitrosamine|Doxorubicin|Methionine|pirinixic acid|resveratrol|Tamoxifen|Tetrachlorodibenzodioxin|Thioacetamide|Tretinoin|Zinc	31.4	126
HSD17B6	8630	Liver Cirrhosis, Experimental	MESH:D008106	marker/mechanism	Estradiol|Diethylnitrosamine|Dimethylnitrosamine|Ethanol|Phenobarbital|Progesterone|Quercetin|Tetrachlorodibenzodioxin|Thioacetamide|Ursodeoxycholic Acid	30.55	130
CES2	8824	Liver Cirrhosis, Experimental	MESH:D008106	marker/mechanism	Dexamethasone|Diethylnitrosamine|Dimethylnitrosamine|Doxorubicin|Lipopolysaccharides|Phenobarbital|pirinixic acid|Plant Preparations|Quercetin|rosiglitazone|Tamoxifen|Tetrachlorodibenzodioxin|Thioacetamide	30.33	129
HAO2	51179	Liver Cirrhosis, Experimental	MESH:D008106	marker/mechanism	Estradiol|Diethylnitrosamine|Dimethylnitrosamine|Doxorubicin|Ethanol|Genistein|Phenobarbital|pirinixic acid|Tetrachlorodibenzodioxin|Thioacetamide	30.14	127
ADORA2A	135	Liver Cirrhosis, Experimental	MESH:D008106	marker/mechanism	Adenosine|Estradiol|Carbon Tetrachloride|Ethanol|Lipopolysaccharides|Plant Preparations|Quercetin|resveratrol|rosiglitazone|Taurine|Tetrachlorodibenzodioxin|Thioacetamide	29.86	158
ITGB6	3694	Liver Cirrhosis, Experimental	MESH:D008106	marker/mechanism	Estradiol|Diethylnitrosamine|Genistein|Methionine|pirinixic acid|Progesterone|Tetrachlorodibenzodioxin|tetrathiomolybdate|Thioacetamide|Zinc	29.36	59
CYP3A13	13113	Liver Cirrhosis, Experimental	MESH:D008106	marker/mechanism	Dexamethasone|Diethylnitrosamine|Dimethylnitrosamine|Ethanol|Fenofibrate|Phenobarbital|pirinixic acid|Quercetin|Tetrachlorodibenzodioxin	29.22	80
INHBE	83729	Liver Cirrhosis, Experimental	MESH:D008106	marker/mechanism	Estradiol|Diethylnitrosamine|Dimethylnitrosamine|Drugs, Chinese Herbal|Lipopolysaccharides|Phenobarbital|pirinixic acid|Quercetin|Tamoxifen|Tetrachlorodibenzodioxin|Thioacetamide	28.15	131
ELA1	595061	Liver Cirrhosis, Experimental	MESH:D008106	marker/mechanism	Estradiol|Carbon Tetrachloride|Diethylnitrosamine|Dimethylnitrosamine|Genistein|Methionine|pirinixic acid|Tetrachlorodibenzodioxin	27.7	183
SMAD4	4089	Liver Cirrhosis, Experimental	MESH:D008106	marker/mechanism	Carbon Tetrachloride|Curcumin|Diethylnitrosamine|Doxorubicin|Fenofibrate|Nitric Oxide|Progesterone|resveratrol|Tetrachlorodibenzodioxin|Tretinoin	27.35	121
RGN	9104	Liver Cirrhosis, Experimental	MESH:D008106	marker/mechanism	Carbon Tetrachloride|Dexamethasone|Diethylnitrosamine|Dimethylnitrosamine|Ethanol|Phenobarbital|pirinixic acid|Quercetin|Tetrachlorodibenzodioxin|Tretinoin	25.33	186
SLC37A4	2542	Liver Cirrhosis, Experimental	MESH:D008106	marker/mechanism	Estradiol|Curcumin|Diethylnitrosamine|Dimethylnitrosamine|Phenobarbital|pirinixic acid|Progesterone|Tetrachlorodibenzodioxin|Thioacetamide	25.23	129
CNR1	1268	Liver Cirrhosis, Experimental	MESH:D008106	marker/mechanism	Estradiol|Capsaicin|Doxorubicin|Ethanol|Lipopolysaccharides|Methionine|Nitric Oxide|Progesterone|pyrrolidine dithiocarbamic acid|Tetrachlorodibenzodioxin|Thioacetamide|Tretinoin	25.12	61
SOCS1	8651	Liver Cirrhosis, Experimental	MESH:D008106	marker/mechanism	Estradiol|Dexamethasone|Lipopolysaccharides|Methionine|Poly I-C|Progesterone|rosiglitazone|Tetrachlorodibenzodioxin|Tretinoin	23.91	15
GULO	268756	Liver Cirrhosis, Experimental	MESH:D008106	marker/mechanism	Diethylnitrosamine|Dimethylnitrosamine|Nitric Oxide|Phenobarbital|pirinixic acid|Tetrachlorodibenzodioxin|Thioacetamide|Zinc	23.67	123
CSAD	51380	Liver Cirrhosis, Experimental	MESH:D008106	marker/mechanism	Carbon Tetrachloride|Cysteine|Dimethylnitrosamine|Phenobarbital|pirinixic acid|Tamoxifen|Tetrachlorodibenzodioxin|Thioacetamide	22.8	222
AMACR	23600	Liver Cirrhosis, Experimental	MESH:D008106	marker/mechanism	Estradiol|Diethylnitrosamine|Dimethylnitrosamine|Phenobarbital|pirinixic acid|Tetrachlorodibenzodioxin|Thioacetamide|Zinc	22.64	124
OBP3	259247	Liver Cirrhosis, Experimental	MESH:D008106	marker/mechanism	Dexamethasone|Diethylnitrosamine|Dimethylnitrosamine|Ethanol|pirinixic acid|Tetrachlorodibenzodioxin|Thioacetamide	21.91	122
SERPINA3K	20714	Liver Cirrhosis, Experimental	MESH:D008106	marker/mechanism	Carbon Tetrachloride|Diethylnitrosamine|Fenofibrate|Glutathione|Phenobarbital|pirinixic acid|Tetrachlorodibenzodioxin	21.49	114
CA3	761	Liver Cirrhosis, Experimental	MESH:D008106	marker/mechanism	Carbon Tetrachloride|Diethylnitrosamine|Dimethylnitrosamine|Ethanol|Phenobarbital|Tetrachlorodibenzodioxin|Tretinoin|Vitamin E	21.45	184
CES3	23491	Liver Cirrhosis, Experimental	MESH:D008106	marker/mechanism	Estradiol|Curcumin|Dexamethasone|Dimethylnitrosamine|Phenobarbital|pirinixic acid|resveratrol|Tetrachlorodibenzodioxin	20.67	80
ALDH1L1	10840	Liver Cirrhosis, Experimental	MESH:D008106	marker/mechanism	Carbon Tetrachloride|Ethanol|Phenobarbital|pirinixic acid|Progesterone|Tetrachlorodibenzodioxin|Thioacetamide	18.46	152
PC	5091	Liver Cirrhosis, Experimental	MESH:D008106	marker/mechanism	Carbon Tetrachloride|Dimethylnitrosamine|pirinixic acid|rosiglitazone|Tetrachlorodibenzodioxin|Thioacetamide|Tretinoin	17.86	225
ALDH1B1	219	Liver Cirrhosis, Experimental	MESH:D008106	marker/mechanism	Carbon Tetrachloride|Dexamethasone|Phenobarbital|Quercetin|resveratrol|Tetrachlorodibenzodioxin|Tretinoin	17.52	115
SELENBP2	20342	Liver Cirrhosis, Experimental	MESH:D008106	marker/mechanism	Carbon Tetrachloride|Diethylnitrosamine|pirinixic acid|Progesterone|Tetrachlorodibenzodioxin	17.13	113
MGAT5	4249	Liver Cirrhosis, Experimental	MESH:D008106	marker/mechanism	Carbon Tetrachloride|epigallocatechin gallate|Tetrachlorodibenzodioxin|Thioacetamide|Tretinoin	16.87	154
RDH2	107460	Liver Cirrhosis, Experimental	MESH:D008106	marker/mechanism	Dexamethasone|Dimethylnitrosamine|Glutathione|Tetrachlorodibenzodioxin	15.56	73
TRPV1	7442	Liver Cirrhosis, Experimental	MESH:D008106	marker/mechanism	Estradiol|Capsaicin|epigallocatechin gallate|Ethanol|Indomethacin|Lipopolysaccharides|Plant Extracts|Quercetin|Tamoxifen	14.78	14
SLC17A1	6568	Liver Cirrhosis, Experimental	MESH:D008106	marker/mechanism	Carbon Tetrachloride|Diethylnitrosamine|Dimethylnitrosamine|pirinixic acid|Tetrachlorodibenzodioxin	14.5	182
CML1	66116	Liver Cirrhosis, Experimental	MESH:D008106	marker/mechanism	Dimethylnitrosamine|Phenobarbital|pirinixic acid|Tetrachlorodibenzodioxin	11.99	74
SPIN2A	54466	Liver Cirrhosis, Experimental	MESH:D008106	marker/mechanism	Dimethylnitrosamine|Progesterone|Thioacetamide	10.58	120
TRF	22041	Liver Cirrhosis, Experimental	MESH:D008106	marker/mechanism	Estradiol|Carbon Tetrachloride|pirinixic acid|Tetrachlorodibenzodioxin	10.19	113
RPH3AL	9501	Liver Cirrhosis, Experimental	MESH:D008106	marker/mechanism	Estradiol|Dimethylnitrosamine|Tetrachlorodibenzodioxin	9.11	72
HPCL2	100302972	Liver Cirrhosis, Experimental	MESH:D008106	marker/mechanism	Dimethylnitrosamine|Tetrachlorodibenzodioxin	7.84	71
RGD1564865	498789	Liver Cirrhosis, Experimental	MESH:D008106	marker/mechanism	Dimethylnitrosamine|Tetrachlorodibenzodioxin	6.81	71
ES2	109579	Liver Cirrhosis, Experimental	MESH:D008106	marker/mechanism	Dimethylnitrosamine|Glutathione	6.78	71
RDH3	100305177	Liver Cirrhosis, Experimental	MESH:D008106	marker/mechanism	Dimethylnitrosamine	3.96	70
TGFB1	7040	Liver Cirrhosis, Experimental	MESH:D008106	marker/mechanism|therapeutic	2-phenyl-4-(3-pyridin-2-yl-1H-pyrazol-4-yl)pyridine|6-ethylchenodeoxycholic acid|S-Adenosylmethionine|allyl alcohol|baicalin|Bee Venoms|Estradiol|bicyclol|candesartan cilexetil|Capsaicin|Carbon Tetrachloride|Curcumin|Cysteine|Dalteparin|Dexamethasone|Diethylnitrosamine|Dimethylnitrosamine|Doxorubicin|Drugs, Chinese Herbal|Emodin|Enalapril|epigallocatechin gallate|Ethanol|F2-Isoprostanes|fasudil|F…	207.34	258
VEGFA	7422	Liver Cirrhosis, Experimental	MESH:D008106	marker/mechanism|therapeutic	Adenosine|Estradiol|Capsaicin|Carbon Tetrachloride|Curcumin|Dexamethasone|Diethylnitrosamine|Dimethylnitrosamine|Doxorubicin|Drugs, Chinese Herbal|Enalapril|epigallocatechin gallate|Ethanol|gadolinium chloride|Genistein|Glutathione|halofuginone|Heparin|imatinib|Indomethacin|Lipopolysaccharides|Lisinopril|Losartan|Melatonin|Methionine|Nitric Oxide|Octreotide|Pentoxifylline|Dinoprostone|Phenobarbit…	109.47	247
NOS2	4843	Liver Cirrhosis, Experimental	MESH:D008106	therapeutic	allyl alcohol|atorvastatin|Azathioprine|baicalin|Bee Venoms|Estradiol|bicyclol|calpain inhibitor III|candesartan cilexetil|Capsaicin|Carbon Tetrachloride|Curcumin|Cysteine|Dexamethasone|Diethylnitrosamine|Dimethylnitrosamine|Dimethyl Sulfoxide|Doxorubicin|Drugs, Chinese Herbal|Emodin|Enalapril|epigallocatechin gallate|Ethanol|Fenofibrate|ferulic acid|gadolinium chloride|Genistein|Glutathione|Indo…	137.8	245
IFNG	3458	Liver Cirrhosis, Experimental	MESH:D008106	therapeutic	Adenosine|atorvastatin|Estradiol|Capsaicin|Carbon Tetrachloride|Chenodeoxycholic Acid|Curcumin|Dexamethasone|Diethylnitrosamine|Dimethyl Sulfoxide|Doxorubicin|Drugs, Chinese Herbal|epigallocatechin gallate|Ethanol|Fenofibrate|gadolinium chloride|Genistein|Glutathione|imatinib|Indomethacin|Lipopolysaccharides|Malondialdehyde|Melatonin|Methionine|morin|Nitric Oxide|oxymatrine|Pentoxifylline|Dinopro…	100.75	169
HGF	3082	Liver Cirrhosis, Experimental	MESH:D008106	therapeutic	4-(5-(4-chlorophenyl)-3-(trifluoromethyl)-1H-pyrazol-1-yl)benzenesulfonamide|Estradiol|Carbon Tetrachloride|Chenodeoxycholic Acid|Curcumin|Dalteparin|Dexamethasone|Diethylnitrosamine|Dimethylnitrosamine|Doxorubicin|Drugs, Chinese Herbal|epigallocatechin gallate|Ethanol|Glutathione|Heparin|Lipopolysaccharides|Methionine|Dinoprostone|Phenobarbital|pirinixic acid|Progesterone|Quercetin|resveratrol|r…	99.56	240
HMOX1	3162	Liver Cirrhosis, Experimental	MESH:D008106	therapeutic	1,3-dimethylthiourea|atorvastatin|baicalin|Estradiol|Capsaicin|Carbon Tetrachloride|Chenodeoxycholic Acid|Curcumin|Cysteine|Dexamethasone|Diethylnitrosamine|Dimethylnitrosamine|Dimethyl Sulfoxide|Doxorubicin|Drugs, Chinese Herbal|Enalapril|epigallocatechin gallate|Ethanol|Genistein|Glutathione|imatinib|Indomethacin|Lipopolysaccharides|Losartan|Malondialdehyde|Melatonin|Methionine|naringenin|Nitri…	97.17	247
EDN1	1906	Liver Cirrhosis, Experimental	MESH:D008106	therapeutic	1,3-dimethylthiourea|17-alpha-hydroxy-progesterone caproate|atorvastatin|Estradiol|candesartan cilexetil|Capsaicin|Carbon Tetrachloride|Chenodeoxycholic Acid|Dexamethasone|Diethylnitrosamine|Doxorubicin|Drugs, Chinese Herbal|Enalapril|epigallocatechin gallate|Ethanol|Genistein|Heparin|Indomethacin|Lipopolysaccharides|Lisinopril|Losartan|Nitric Oxide|Dinoprostone|Phenobarbital|pioglitazone|Plant E…	96.13	194
IGF1	3479	Liver Cirrhosis, Experimental	MESH:D008106	therapeutic	Azathioprine|Estradiol|candesartan cilexetil|Capsaicin|Carbon Tetrachloride|Curcumin|Dexamethasone|Diethylnitrosamine|Doxorubicin|Drugs, Chinese Herbal|Enalapril|epigallocatechin gallate|Ethanol|gadolinium chloride|Genistein|Glutathione|imatinib|Indomethacin|Lipopolysaccharides|Melatonin|Methionine|Octreotide|Phenobarbital|Phosphatidylcholines|pirinixic acid|Plant Preparations|Poly I-C|Progestero…	92.13	193
NFE2L2	4780	Liver Cirrhosis, Experimental	MESH:D008106	therapeutic	S-Adenosylmethionine|Azathioprine|Estradiol|Capsaicin|Carbon Tetrachloride|Chenodeoxycholic Acid|Curcumin|Dexamethasone|Diethylnitrosamine|Doxorubicin|Drugs, Chinese Herbal|Enalapril|epigallocatechin gallate|Ethanol|Fenofibrate|Glutathione|Glycyrrhetinic Acid|halofuginone|Indomethacin|Lipopolysaccharides|Losartan|Melatonin|Methionine|Oleanolic Acid|oltipraz|Phenobarbital|pirinixic acid|Plant Extr…	86.43	195
IL10	3586	Liver Cirrhosis, Experimental	MESH:D008106	therapeutic	Adenosine|Estradiol|Capsaicin|Carbon Tetrachloride|Curcumin|Dexamethasone|Dimethylnitrosamine|Doxorubicin|Drugs, Chinese Herbal|Ethanol|gadolinium chloride|Genistein|Glutathione|Indomethacin|Lipopolysaccharides|Losartan|Melatonin|Nitric Oxide|oxymatrine|Pentoxifylline|Perindopril|Dinoprostone|Phosphatidylcholines|pirinixic acid|Plant Extracts|Poly I-C|Progesterone|pyrrolidine dithiocarbamic acid|…	83.81	248
MMP1	4312	Liver Cirrhosis, Experimental	MESH:D008106	therapeutic	arginyl-glycyl-aspartic acid|Estradiol|Capsaicin|Carbon Tetrachloride|Curcumin|Dexamethasone|Dimethylnitrosamine|Dimethyl Sulfoxide|Doxorubicin|Drugs, Chinese Herbal|epigallocatechin gallate|farnesylthiosalicylic acid|Genistein|Heparin|Indomethacin|Lipopolysaccharides|Phenobarbital|Plant Extracts|Plant Preparations|Progesterone|Quercetin|resveratrol|rofecoxib|Sirolimus|Sulfasalazine|Tamoxifen|Tet…	77.15	235
TGFBR2	7048	Liver Cirrhosis, Experimental	MESH:D008106	therapeutic	Estradiol|Carbon Tetrachloride|Curcumin|Cysteine|Dexamethasone|Diethylnitrosamine|Dimethylnitrosamine|Doxorubicin|Drugs, Chinese Herbal|epigallocatechin gallate|Genistein|Lipopolysaccharides|Methionine|Perindopril|Phenobarbital|pirinixic acid|Progesterone|Quercetin|resveratrol|salvianolic acid B|Tetrachlorodibenzodioxin|Thioacetamide|Tretinoin|valsartan|Vitamin A	73.08	233
MMP13	4322	Liver Cirrhosis, Experimental	MESH:D008106	therapeutic	Estradiol|Capsaicin|Carbon Tetrachloride|Curcumin|Dexamethasone|Diethylnitrosamine|Dimethylnitrosamine|Doxorubicin|epigallocatechin gallate|Ethanol|gadolinium chloride|halofuginone|Lipopolysaccharides|Methionine|Phenobarbital|pioglitazone|Plant Extracts|Progesterone|Quercetin|resveratrol|Sulfasalazine|Tetrachlorodibenzodioxin|Thioacetamide|Tretinoin	65.93	230
ADIPOQ	9370	Liver Cirrhosis, Experimental	MESH:D008106	therapeutic	atorvastatin|Estradiol|Capsaicin|Carbon Tetrachloride|Curcumin|Dexamethasone|Doxorubicin|Ethanol|Fenofibrate|Indomethacin|Lipopolysaccharides|Losartan|Melatonin|Phenobarbital|Phosphatidylcholines|pioglitazone|pirinixic acid|Plant Extracts|Plant Preparations|Progesterone|resveratrol|rosiglitazone|Tetrachlorodibenzodioxin|Thioacetamide	57.13	169
ID2	3398	Liver Cirrhosis, Experimental	MESH:D008106	therapeutic	Estradiol|Curcumin|Dexamethasone|Doxorubicin|epigallocatechin gallate|Fenofibrate|Lipopolysaccharides|Methionine|Phenobarbital|pioglitazone|pirinixic acid|Progesterone|Quercetin|rosiglitazone|Tamoxifen|Tetrachlorodibenzodioxin|Thioacetamide|Tretinoin|valsartan|Vitamin E|Zinc	53.49	76
GH1	2688	Liver Cirrhosis, Experimental	MESH:D008106	therapeutic	Estradiol|Capsaicin|Dexamethasone|Doxorubicin|Enalapril|Ethanol|Genistein|Lipopolysaccharides|Lisinopril|Melatonin|Octreotide|Phenobarbital|pirinixic acid|Progesterone|Tamoxifen|Tetrachlorodibenzodioxin|Thioacetamide|Tretinoin|Vitamin A|Zinc	51.56	71
CYGB	114757	Liver Cirrhosis, Experimental	MESH:D008106	therapeutic	Carbon Tetrachloride|Cysteine|Diethylnitrosamine|epigallocatechin gallate|Genistein|halofuginone|inchinko-to|Methionine|Propolis|Quercetin|resveratrol|Tetrachlorodibenzodioxin|Thioacetamide|Tretinoin	48.12	157
SPARC	6678	Liver Cirrhosis, Experimental	MESH:D008106	therapeutic	Estradiol|Carbon Tetrachloride|Curcumin|Diethylnitrosamine|Doxorubicin|Ethanol|halofuginone|Indomethacin|Losartan|Methionine|Phenobarbital|Progesterone|resveratrol|rosiglitazone|Tetrachlorodibenzodioxin|Thioacetamide|Tretinoin	45.95	163
KNG1	3827	Liver Cirrhosis, Experimental	MESH:D008106	therapeutic	Estradiol|Capsaicin|Carbon Tetrachloride|Dexamethasone|Doxorubicin|Enalapril|Indomethacin|Losartan|Nitric Oxide|Perindopril|Dinoprostone|pirinixic acid|Progesterone|Quercetin|Tetrachlorodibenzodioxin|valsartan	38.95	126
CSF3	1440	Liver Cirrhosis, Experimental	MESH:D008106	therapeutic	Estradiol|Carbon Tetrachloride|Chenodeoxycholic Acid|Dexamethasone|Dimethylnitrosamine|Doxorubicin|Heparin|Lipopolysaccharides|Progesterone|resveratrol|Tamoxifen|Tetrachlorodibenzodioxin|Thalidomide|Tretinoin|Zinc	34.98	189
POMC	5443	Liver Cirrhosis, Experimental	MESH:D008106	therapeutic	Estradiol|Capsaicin|Carbon Tetrachloride|Dexamethasone|Dimethyl Sulfoxide|epigallocatechin gallate|Ethanol|F2-Isoprostanes|Genistein|Indomethacin|Lipopolysaccharides|Melatonin|Nitric Oxide|Progesterone|Tetrachlorodibenzodioxin|Thioacetamide|Tretinoin|Vitamin A	32.69	163
MMP8	4317	Liver Cirrhosis, Experimental	MESH:D008106	therapeutic	Carbon Tetrachloride|Indomethacin|Lipopolysaccharides|Methionine|Phenobarbital|pirinixic acid|Progesterone|Tetrachlorodibenzodioxin|Thioacetamide|Zinc	30.34	154
BMP7	655	Liver Cirrhosis, Experimental	MESH:D008106	therapeutic	Estradiol|Ethanol|Octreotide|Progesterone|Puromycin Aminonucleoside|resveratrol|Tamoxifen|Tetrachlorodibenzodioxin|Tretinoin|valsartan	26.22	19
PLG	5340	Liver Cirrhosis, Experimental	MESH:D008106	therapeutic	Estradiol|Carbon Tetrachloride|Dexamethasone|Heparin|Methionine|pirinixic acid|Tamoxifen|Tetrachlorodibenzodioxin|Thioacetamide|Zinc	24.74	157
IFNA1	3439	Liver Cirrhosis, Experimental	MESH:D008106	therapeutic	Carbon Tetrachloride|Curcumin|Diethylnitrosamine|Doxorubicin|pirinixic acid|Tamoxifen|Tetrachlorodibenzodioxin|Zinc	22.8	118
YBX1	4904	Liver Cirrhosis, Experimental	MESH:D008106	therapeutic	Carbon Tetrachloride|Tetrachlorodibenzodioxin|Tretinoin|Zinc	10.63	115
OSM	5008	Liver Cirrhosis, Experimental	MESH:D008106	therapeutic	Carbon Tetrachloride|Lipopolysaccharides|Sulfasalazine|Tretinoin	10.62	115
IFNA2	3440	Liver Cirrhosis, Experimental	MESH:D008106	therapeutic	Diethylnitrosamine|Emodin|Lipopolysaccharides|Progesterone|Tetrachlorodibenzodioxin	9.22	8
