# Supplementary material for: Systems Level Analysis and Identification of Pathways and Networks Associated with Liver Fibrosis
Source: PLoS One. 2014 Nov 7;9(11):e112193. doi: 10.1371/journal.pone.0112193 (PMC4224449; doi:10.1371/journal.pone.0112193)
Supplement: Table S9 — List of enriched gene ontology (GO) terms for the protein-protein interaction (PPI) network modules, M1-M11. (XLSX) [file pone.0112193.s012.xlsx]

## Sheet: Sheet1
Module	Category	Term	Count	%	PValue	Genes	List Total	Pop Hits	Pop Total	Fold Enrichment	Bonferroni	Benjamini	FDR
M1	GOTERM_BP_ALL	GO:0043123~positive regulation of I-kappaB kinase/NF-kappaB cascade	9	6.04027	2.25694e-06	7189, 389, 4050, 79971, 9641, 54503, 6574, 8717, 7132	126	97	14116	10.3947	0.00313898	0.00313898	0.00371634
M1	GOTERM_BP_ALL	GO:0043122~regulation of I-kappaB kinase/NF-kappaB cascade	9	6.04027	4.72841e-06	7189, 389, 4050, 79971, 9641, 54503, 6574, 8717, 7132	126	107	14116	9.42323	0.00656505	0.00328793	0.00778581
M1	GOTERM_BP_ALL	GO:0051436~negative regulation of ubiquitin-protein ligase activity during mitotic cell cycle	7	4.69799	2.30324e-05	7316, 5721, 5713, 5684, 5699, 5698, 5696	126	65	14116	12.065	0.0315752	0.0106378	0.0379198
M1	GOTERM_BP_ALL	GO:0031145~anaphase-promoting complex-dependent proteasomal ubiquitin-dependent protein catabolic process	7	4.69799	2.30324e-05	7316, 5721, 5713, 5684, 5699, 5698, 5696	126	65	14116	12.065	0.0315752	0.0106378	0.0379198
M1	GOTERM_BP_ALL	GO:0051352~negative regulation of ligase activity	7	4.69799	2.74291e-05	7316, 5721, 5713, 5684, 5699, 5698, 5696	126	67	14116	11.7048	0.0374885	0.00950683	0.0451568
M1	GOTERM_BP_ALL	GO:0051444~negative regulation of ubiquitin-protein ligase activity	7	4.69799	2.74291e-05	7316, 5721, 5713, 5684, 5699, 5698, 5696	126	67	14116	11.7048	0.0374885	0.00950683	0.0451568
M1	GOTERM_BP_ALL	GO:0051437~positive regulation of ubiquitin-protein ligase activity during mitotic cell cycle	7	4.69799	2.98673e-05	7316, 5721, 5713, 5684, 5699, 5698, 5696	126	68	14116	11.5327	0.0407522	0.00828664	0.04917
M1	GOTERM_BP_ALL	GO:0010647~positive regulation of cell communication	13	8.72483	3.50831e-05	4684, 7316, 857, 7132, 7189, 389, 4050, 79971, 9641, 54503, 54764, 6574, 8717	126	329	14116	4.42679	0.0476966	0.00811218	0.0577543
M1	GOTERM_BP_ALL	GO:0051443~positive regulation of ubiquitin-protein ligase activity	7	4.69799	3.52663e-05	7316, 5721, 5713, 5684, 5699, 5698, 5696	126	70	14116	11.2032	0.0479396	0.00699355	0.0580558
M1	GOTERM_BP_ALL	GO:0051439~regulation of ubiquitin-protein ligase activity during mitotic cell cycle	7	4.69799	3.82449e-05	7316, 5721, 5713, 5684, 5699, 5698, 5696	126	71	14116	11.0454	0.0518819	0.0066374	0.0629578
M1	GOTERM_BP_ALL	GO:0051351~positive regulation of ligase activity	7	4.69799	4.48073e-05	7316, 5721, 5713, 5684, 5699, 5698, 5696	126	73	14116	10.7428	0.0605099	0.00691134	0.0737569
M1	GOTERM_BP_ALL	GO:0031397~negative regulation of protein ubiquitination	7	4.69799	4.84108e-05	7316, 5721, 5713, 5684, 5699, 5698, 5696	126	74	14116	10.5976	0.0652141	0.00672109	0.0796863
M1	GOTERM_BP_ALL	GO:0009967~positive regulation of signal transduction	12	8.05369	6.18112e-05	7189, 389, 4050, 4684, 79971, 9641, 54503, 857, 54764, 6574, 8717, 7132	126	295	14116	4.55722	0.0825027	0.00779723	0.101733
M1	GOTERM_BP_ALL	GO:0051438~regulation of ubiquitin-protein ligase activity	7	4.69799	6.52149e-05	7316, 5721, 5713, 5684, 5699, 5698, 5696	126	78	14116	10.0541	0.0868429	0.00754203	0.107333
M1	GOTERM_BP_ALL	GO:0051340~regulation of ligase activity	7	4.69799	8.06398e-05	7316, 5721, 5713, 5684, 5699, 5698, 5696	126	81	14116	9.68176	0.106256	0.00860398	0.132704
M1	GOTERM_BP_ALL	GO:0031400~negative regulation of protein modification process	8	5.36913	8.89297e-05	7316, 5721, 857, 5713, 5684, 5699, 5698, 5696	126	119	14116	7.53155	0.116518	0.00880987	0.146336
M1	GOTERM_BP_ALL	GO:0019882~antigen processing and presentation	7	4.69799	9.24448e-05	7189, 3135, 6891, 6892, 51752, 5698, 5696	126	83	14116	9.44846	0.120834	0.00854869	0.152116
M1	GOTERM_BP_ALL	GO:0031398~positive regulation of protein ubiquitination	7	4.69799	9.88418e-05	7316, 5721, 5713, 5684, 5699, 5698, 5696	126	84	14116	9.33598	0.128634	0.00856892	0.162635
M1	GOTERM_BP_ALL	GO:0048002~antigen processing and presentation of peptide antigen	5	3.3557	0.000101767	7189, 3135, 6891, 6892, 51752	126	28	14116	20.0057	0.132178	0.00830469	0.167445
M1	GOTERM_BP_ALL	GO:0010740~positive regulation of protein kinase cascade	9	6.04027	0.000118032	7189, 389, 4050, 79971, 9641, 54503, 6574, 8717, 7132	126	167	14116	6.03764	0.151622	0.00909331	0.194182
M1	GOTERM_BP_ALL	GO:0043086~negative regulation of catalytic activity	11	7.38255	0.000175606	2644, 1901, 7316, 5721, 857, 5713, 5684, 5699, 7157, 5698, 5696	126	277	14116	4.44891	0.217014	0.0127933	0.288771
M1	GOTERM_BP_ALL	GO:0043085~positive regulation of catalytic activity	15	10.0671	0.000204574	2767, 1901, 7316, 5721, 857, 5713, 7157, 5684, 5696, 7189, 7186, 5576, 4609, 5699, 5698	126	520	14116	3.23168	0.247986	0.014149	0.336331
M1	GOTERM_BP_ALL	GO:0031396~regulation of protein ubiquitination	7	4.69799	0.000258355	7316, 5721, 5713, 5684, 5699, 5698, 5696	126	100	14116	7.84222	0.302278	0.0169937	0.424574
M1	GOTERM_BP_ALL	GO:0010498~proteasomal protein catabolic process	7	4.69799	0.000287675	7316, 5721, 5713, 5684, 5699, 5698, 5696	126	102	14116	7.68845	0.330209	0.0180528	0.472651
M1	GOTERM_BP_ALL	GO:0043161~proteasomal ubiquitin-dependent protein catabolic process	7	4.69799	0.000287675	7316, 5721, 5713, 5684, 5699, 5698, 5696	126	102	14116	7.68845	0.330209	0.0180528	0.472651
M1	GOTERM_BP_ALL	GO:0048518~positive regulation of biological process	34	22.8188	0.000303019	4684, 1316, 6891, 51752, 5713, 5684, 80381, 7189, 7187, 7186, 389, 4050, 79971, 54503, 54764, 8717, 5699, 5698, 51547, 6310, 1901, 7316, 476, 5721, 857, 7157, 7132, 5696, 51330, 440, 1675, 9641, 6574, 4609	126	2033	14116	1.87362	0.344377	0.0181878	0.497802
M1	GOTERM_BP_ALL	GO:0010627~regulation of protein kinase cascade	10	6.71141	0.000369829	7189, 389, 4050, 79971, 9641, 54503, 857, 6574, 8717, 7132	126	249	14116	4.49927	0.402659	0.0212406	0.607245
M1	GOTERM_BP_ALL	GO:0006955~immune response	17	11.4094	0.000384718	3135, 6891, 10581, 6892, 51752, 7157, 5696, 80381, 7132, 7189, 3936, 8942, 1675, 4050, 9641, 5699, 5698	126	690	14116	2.7602	0.414925	0.0212124	0.631618
M1	GOTERM_BP_ALL	GO:0002474~antigen processing and presentation of peptide antigen via MHC class I	4	2.68456	0.000420972	3135, 6891, 6892, 51752	126	17	14116	26.3604	0.44375	0.0223066	0.690946
M1	GOTERM_BP_ALL	GO:0044093~positive regulation of molecular function	15	10.0671	0.000679476	2767, 1901, 7316, 5721, 857, 5713, 7157, 5684, 5696, 7189, 7186, 5576, 4609, 5699, 5698	126	586	14116	2.86771	0.612032	0.0344601	1.11301
M1	GOTERM_BP_ALL	GO:0044092~negative regulation of molecular function	11	7.38255	0.000769041	2644, 1901, 7316, 5721, 857, 5713, 5684, 5699, 7157, 5698, 5696	126	334	14116	3.68967	0.657569	0.0375513	1.25885
M1	GOTERM_BP_ALL	GO:0051603~proteolysis involved in cellular protein catabolic process	15	10.0671	0.000854946	10537, 7316, 5721, 51752, 5713, 84640, 5684, 5696, 7189, 55593, 9960, 78990, 54764, 5699, 5698	126	600	14116	2.80079	0.696219	0.0402519	1.39854
M1	GOTERM_BP_ALL	GO:0044257~cellular protein catabolic process	15	10.0671	0.000897162	10537, 7316, 5721, 51752, 5713, 84640, 5684, 5696, 7189, 55593, 9960, 78990, 54764, 5699, 5698	126	603	14116	2.78686	0.713583	0.0408204	1.46712
M1	GOTERM_BP_ALL	GO:0032269~negative regulation of cellular protein metabolic process	8	5.36913	0.00109955	7316, 5721, 857, 5713, 5684, 5699, 5698, 5696	126	180	14116	4.97919	0.784009	0.0482341	1.79528
M1	GOTERM_BP_ALL	GO:0019885~antigen processing and presentation of endogenous peptide antigen via MHC class I	3	2.01342	0.00114004	6891, 6892, 51752	126	6	14116	56.0159	0.795866	0.0484428	1.86079
M1	GOTERM_BP_ALL	GO:0002483~antigen processing and presentation of endogenous peptide antigen	3	2.01342	0.00114004	6891, 6892, 51752	126	6	14116	56.0159	0.795866	0.0484428	1.86079
M1	GOTERM_BP_ALL	GO:0030163~protein catabolic process	15	10.0671	0.00120762	10537, 7316, 5721, 51752, 5713, 84640, 5684, 5696, 7189, 55593, 9960, 78990, 54764, 5699, 5698	126	622	14116	2.70173	0.814226	0.0497278	1.97007
M1	GOTERM_BP_ALL	GO:0048522~positive regulation of cellular process	30	20.1342	0.00132323	4684, 1316, 5713, 5684, 80381, 7189, 7187, 7186, 389, 4050, 79971, 54503, 54764, 8717, 5699, 5698, 51547, 6310, 1901, 7316, 5721, 857, 7157, 5696, 7132, 51330, 440, 9641, 6574, 4609	126	1847	14116	1.81968	0.841892	0.0528042	2.15676
M1	GOTERM_BP_ALL	GO:0031401~positive regulation of protein modification process	8	5.36913	0.00137118	7316, 5721, 857, 5713, 5684, 5699, 5698, 5696	126	187	14116	4.7928	0.852122	0.0531461	2.23409
M1	GOTERM_BP_ALL	GO:0051248~negative regulation of protein metabolic process	8	5.36913	0.00137118	7316, 5721, 857, 5713, 5684, 5699, 5698, 5696	126	187	14116	4.7928	0.852122	0.0531461	2.23409
M1	GOTERM_BP_ALL	GO:0006511~ubiquitin-dependent protein catabolic process	9	6.04027	0.00139645	9960, 7316, 5721, 84640, 5713, 5684, 5699, 5698, 5696	126	242	14116	4.16647	0.857243	0.0526366	2.27481
M1	GOTERM_BP_ALL	GO:0010604~positive regulation of macromolecule metabolic process	18	12.0805	0.00144686	51547, 1316, 6310, 1901, 7316, 857, 5721, 5713, 7157, 5684, 5696, 80381, 7132, 7189, 4050, 4609, 5699, 5698	126	857	14116	2.35306	0.866937	0.0530527	2.35602
M1	GOTERM_BP_ALL	GO:0019941~modification-dependent protein catabolic process	14	9.39597	0.00171642	10537, 7316, 5721, 5713, 84640, 5684, 5696, 7189, 55593, 9960, 78990, 54764, 5699, 5698	126	574	14116	2.73248	0.908647	0.0610324	2.78915
M1	GOTERM_BP_ALL	GO:0043632~modification-dependent macromolecule catabolic process	14	9.39597	0.00171642	10537, 7316, 5721, 5713, 84640, 5684, 5696, 7189, 55593, 9960, 78990, 54764, 5699, 5698	126	574	14116	2.73248	0.908647	0.0610324	2.78915
M1	GOTERM_BP_ALL	GO:0070271~protein complex biogenesis	13	8.72483	0.0017368	9329, 10844, 2644, 6891, 6892, 330, 857, 7157, 7132, 5621, 7186, 84617, 4609	126	505	14116	2.88399	0.911208	0.0602005	2.82182
M1	GOTERM_BP_ALL	GO:0006461~protein complex assembly	13	8.72483	0.0017368	9329, 10844, 2644, 6891, 6892, 330, 857, 7157, 7132, 5621, 7186, 84617, 4609	126	505	14116	2.88399	0.911208	0.0602005	2.82182
M1	GOTERM_BP_ALL	GO:0044265~cellular macromolecule catabolic process	16	10.7383	0.00185839	10537, 7316, 51752, 5721, 5713, 84640, 5684, 5696, 7189, 55593, 9960, 78990, 54764, 4609, 5699, 5698	126	725	14116	2.47242	0.925066	0.062725	3.01655
M1	GOTERM_BP_ALL	GO:0031325~positive regulation of cellular metabolic process	18	12.0805	0.00191942	51547, 1316, 6310, 1901, 7316, 857, 5721, 5713, 7157, 5684, 5696, 80381, 7132, 7189, 4050, 4609, 5699, 5698	126	880	14116	2.29156	0.931184	0.0631913	3.11415
M1	GOTERM_BP_ALL	GO:0019883~antigen processing and presentation of endogenous antigen	3	2.01342	0.00210349	6891, 6892, 51752	126	8	14116	42.0119	0.946776	0.0674562	3.40795
M1	GOTERM_BP_ALL	GO:0002376~immune system process	19	12.7517	0.00297768	3135, 6891, 1316, 10581, 51192, 6892, 51752, 7157, 5696, 80381, 7132, 7189, 3936, 8942, 4050, 1675, 9641, 5699, 5698	126	998	14116	2.13287	0.9843	0.0920872	4.79193
M1	GOTERM_BP_ALL	GO:0009893~positive regulation of metabolic process	18	12.0805	0.00308557	51547, 1316, 6310, 1901, 7316, 857, 5721, 5713, 7157, 5684, 5696, 80381, 7132, 7189, 4050, 4609, 5699, 5698	126	921	14116	2.18955	0.986497	0.0932037	4.96144
M1	GOTERM_BP_ALL	GO:0009892~negative regulation of metabolic process	16	10.7383	0.00372844	2644, 51547, 6310, 476, 7316, 857, 5721, 5713, 7157, 5684, 6282, 5696, 80381, 4609, 5699, 5698	126	780	14116	2.29809	0.994502	0.109197	5.9656
M1	GOTERM_BP_ALL	GO:0009057~macromolecule catabolic process	16	10.7383	0.00377315	10537, 7316, 51752, 5721, 5713, 84640, 5684, 5696, 7189, 55593, 9960, 78990, 54764, 4609, 5699, 5698	126	781	14116	2.29514	0.994835	0.108168	6.03507
M1	GOTERM_BP_ALL	GO:0002478~antigen processing and presentation of exogenous peptide antigen	3	2.01342	0.00406059	7189, 6891, 6892	126	11	14116	30.5541	0.996545	0.113606	6.48051
M1	GOTERM_BP_ALL	GO:0032270~positive regulation of cellular protein metabolic process	8	5.36913	0.00468831	7316, 5721, 857, 5713, 5684, 5699, 5698, 5696	126	233	14116	3.84658	0.998564	0.127488	7.44638
M1	GOTERM_BP_ALL	GO:0031399~regulation of protein modification process	9	6.04027	0.00472237	5576, 7316, 5721, 857, 5713, 5684, 5699, 5698, 5696	126	295	14116	3.41792	0.998631	0.125907	7.49853
M1	GOTERM_BP_ALL	GO:0006508~proteolysis	19	12.7517	0.00527713	29952, 4048, 10537, 7316, 51752, 5721, 5713, 84640, 5684, 5696, 7189, 55593, 1675, 5550, 9960, 78990, 54764, 5699, 5698	126	1054	14116	2.01955	0.99937	0.13706	8.34388
M1	GOTERM_BP_ALL	GO:0051247~positive regulation of protein metabolic process	8	5.36913	0.00587601	7316, 5721, 857, 5713, 5684, 5699, 5698, 5696	126	243	14116	3.68829	0.999728	0.148682	9.24833
M1	GOTERM_BP_ALL	GO:0006814~sodium ion transport	6	4.02685	0.00596466	201780, 486, 476, 9497, 6574, 8671	126	130	14116	5.1707	0.99976	0.14808	9.3815
M1	GOTERM_BP_ALL	GO:0051240~positive regulation of multicellular organismal process	8	5.36913	0.00600611	7189, 7186, 4050, 7316, 476, 857, 8717, 80381	126	244	14116	3.67317	0.999773	0.146436	9.4437
M1	GOTERM_BP_ALL	GO:0019884~antigen processing and presentation of exogenous antigen	3	2.01342	0.0066028	7189, 6891, 6892	126	14	14116	24.0068	0.999902	0.157088	10.3347
M1	GOTERM_BP_ALL	GO:0009056~catabolic process	21	14.094	0.00689751	9317, 10537, 7316, 51752, 5721, 5713, 84640, 5684, 5696, 7189, 8942, 55593, 9960, 5313, 10007, 78990, 54764, 1267, 4609, 5699, 5698	126	1253	14116	1.87763	0.999935	0.160795	10.7717
M1	GOTERM_BP_ALL	GO:0002711~positive regulation of T cell mediated immunity	3	2.01342	0.00757472	7189, 7186, 6891	126	15	14116	22.4063	0.999975	0.172328	11.7684
M1	GOTERM_BP_ALL	GO:0050790~regulation of catalytic activity	16	10.7383	0.00778252	2644, 2767, 1901, 7316, 857, 5721, 5713, 7157, 5684, 5696, 7189, 7186, 5576, 4609, 5699, 5698	126	846	14116	2.1188	0.999981	0.173816	12.0721
M1	GOTERM_BP_ALL	GO:0044271~nitrogen compound biosynthetic process	9	6.04027	0.00831118	2644, 8942, 440, 51547, 4144, 476, 526, 10165, 706	126	325	14116	3.10242	0.999991	0.181634	12.8404
M1	GOTERM_BP_ALL	GO:0044248~cellular catabolic process	18	12.0805	0.00878973	10537, 7316, 51752, 5721, 5713, 84640, 5684, 5696, 7189, 8942, 55593, 9960, 78990, 54764, 1267, 4609, 5699, 5698	126	1024	14116	1.96931	0.999995	0.188154	13.5304
M1	GOTERM_BP_ALL	GO:0006820~anion transport	6	4.02685	0.00883864	9497, 6574, 10165, 8671, 291, 706	126	143	14116	4.70063	0.999996	0.186261	13.6006
M1	GOTERM_BP_ALL	GO:0048523~negative regulation of cellular process	25	16.7785	0.0102457	330, 5713, 5684, 80381, 6282, 7189, 4050, 199, 5699, 5698, 51547, 6310, 1901, 476, 7316, 857, 5721, 7157, 5696, 291, 5621, 440, 4601, 9537, 4609	126	1660	14116	1.68723	0.999999	0.20957	15.5982
M1	GOTERM_BP_ALL	GO:0009303~rRNA transcription	3	2.01342	0.010848	9329, 51547, 7157	126	18	14116	18.672	1	0.217344	16.44
M1	GOTERM_BP_ALL	GO:0008219~cell death	14	9.39597	0.0111965	6310, 330, 7316, 7157, 7132, 7189, 51330, 7187, 7186, 4287, 4050, 8717, 4609, 706	126	719	14116	2.18142	1	0.220391	16.9235
M1	GOTERM_BP_ALL	GO:0031324~negative regulation of cellular metabolic process	14	9.39597	0.0113178	51547, 6310, 476, 7316, 5721, 857, 5713, 7157, 5684, 6282, 5696, 80381, 5699, 5698	126	720	14116	2.1784	1	0.21944	17.0912
M1	GOTERM_BP_ALL	GO:0022402~cell cycle process	12	8.05369	0.0115982	25836, 199, 51547, 7316, 5721, 5713, 5684, 5699, 7157, 4609, 5698, 5696	126	565	14116	2.37944	1	0.221208	17.4775
M1	GOTERM_BP_ALL	GO:0016265~death	14	9.39597	0.0118134	6310, 330, 7316, 7157, 7132, 7189, 51330, 7187, 7186, 4287, 4050, 8717, 4609, 706	126	724	14116	2.16636	1	0.221837	17.7729
M1	GOTERM_BP_ALL	GO:0016053~organic acid biosynthetic process	6	4.02685	0.0122351	6319, 8942, 4048, 440, 51547, 4144	126	155	14116	4.33671	1	0.225818	18.3487
M1	GOTERM_BP_ALL	GO:0046394~carboxylic acid biosynthetic process	6	4.02685	0.0122351	6319, 8942, 4048, 440, 51547, 4144	126	155	14116	4.33671	1	0.225818	18.3487
M1	GOTERM_BP_ALL	GO:0010605~negative regulation of macromolecule metabolic process	14	9.39597	0.0131266	51547, 6310, 7316, 5721, 857, 5713, 7157, 5684, 6282, 5696, 80381, 4609, 5699, 5698	126	734	14116	2.13685	1	0.237142	19.5538
M1	GOTERM_BP_ALL	GO:0002709~regulation of T cell mediated immunity	3	2.01342	0.0146344	7189, 7186, 6891	126	21	14116	16.0045	1	0.257423	21.554
M1	GOTERM_BP_ALL	GO:0065003~macromolecular complex assembly	13	8.72483	0.0148427	9329, 10844, 2644, 6891, 6892, 330, 857, 7157, 7132, 5621, 7186, 84617, 4609	126	665	14116	2.19009	1	0.257389	21.8266
M1	GOTERM_BP_ALL	GO:0048519~negative regulation of biological process	26	17.4497	0.0152934	2644, 330, 5713, 5684, 80381, 6282, 7189, 199, 4050, 5699, 5698, 51547, 6310, 1901, 476, 7316, 857, 5721, 7157, 5696, 291, 5621, 440, 4601, 9537, 4609	126	1812	14116	1.60752	1	0.260936	22.4135
M1	GOTERM_BP_ALL	GO:0008633~activation of pro-apoptotic gene products	3	2.01342	0.0160055	7186, 8717, 4609	126	22	14116	15.2771	1	0.268141	23.3322
M1	GOTERM_BP_ALL	GO:0000278~mitotic cell cycle	9	6.04027	0.0171005	25836, 51547, 7316, 5721, 5713, 5684, 5699, 5698, 5696	126	370	14116	2.7251	1	0.280455	24.725
M1	GOTERM_BP_ALL	GO:0006915~apoptosis	12	8.05369	0.0178367	7189, 51330, 7187, 7186, 4050, 7316, 330, 8717, 7157, 4609, 7132, 706	126	602	14116	2.23319	1	0.287371	25.6481
M1	GOTERM_BP_ALL	GO:0051259~protein oligomerization	6	4.02685	0.019264	2644, 330, 857, 7157, 7132, 5621	126	174	14116	3.86316	1	0.303221	27.4074
M1	GOTERM_BP_ALL	GO:0012501~programmed cell death	12	8.05369	0.0196764	7189, 51330, 7187, 7186, 4050, 7316, 330, 8717, 7157, 4609, 7132, 706	126	611	14116	2.2003	1	0.305278	27.9085
M1	GOTERM_BP_ALL	GO:0007049~cell cycle	14	9.39597	0.0199156	53918, 51547, 7316, 5721, 5713, 7157, 5684, 5696, 25836, 199, 50486, 4609, 5699, 5698	126	776	14116	2.02119	1	0.305058	28.1975
M1	GOTERM_BP_ALL	GO:0009966~regulation of signal transduction	15	10.0671	0.0232874	4684, 6310, 1901, 857, 7132, 7189, 389, 7186, 4050, 79971, 9641, 54503, 54764, 6574, 8717	126	878	14116	1.91398	1	0.343484	32.1588
M1	GOTERM_BP_ALL	GO:0043933~macromolecular complex subunit organization	13	8.72483	0.0234798	9329, 10844, 2644, 6891, 6892, 330, 857, 7157, 7132, 5621, 7186, 84617, 4609	126	710	14116	2.05129	1	0.342266	32.3785
M1	GOTERM_BP_ALL	GO:0065009~regulation of molecular function	16	10.7383	0.0241787	2644, 2767, 1901, 7316, 857, 5721, 5713, 7157, 5684, 5696, 7189, 7186, 5576, 4609, 5699, 5698	126	969	14116	1.84985	1	0.347005	33.171
M1	GOTERM_BP_ALL	GO:0032268~regulation of cellular protein metabolic process	10	6.71141	0.0249663	5576, 7316, 5721, 857, 5713, 6193, 5684, 5699, 5698, 5696	126	474	14116	2.36354	1	0.352612	34.0537
M1	GOTERM_BP_ALL	GO:0007017~microtubule-based process	7	4.69799	0.0250438	10844, 84617, 3796, 23299, 857, 1267, 3895	126	253	14116	3.09969	1	0.350048	34.14
M1	GOTERM_BP_ALL	GO:0022607~cellular component assembly	15	10.0671	0.0251468	9329, 10844, 2644, 6891, 6892, 330, 857, 7157, 7132, 5621, 3936, 7186, 199, 84617, 4609	126	887	14116	1.89456	1	0.347823	34.2544
M1	GOTERM_BP_ALL	GO:0019752~carboxylic acid metabolic process	11	7.38255	0.0258177	2180, 3033, 6319, 8942, 4048, 440, 51547, 2169, 4677, 4144, 7132	126	556	14116	2.21646	1	0.351937	34.9955
M1	GOTERM_BP_ALL	GO:0043436~oxoacid metabolic process	11	7.38255	0.0258177	2180, 3033, 6319, 8942, 4048, 440, 51547, 2169, 4677, 4144, 7132	126	556	14116	2.21646	1	0.351937	34.9955
M1	GOTERM_BP_ALL	GO:0006082~organic acid metabolic process	11	7.38255	0.0269507	2180, 3033, 6319, 8942, 4048, 440, 51547, 2169, 4677, 4144, 7132	126	560	14116	2.20062	1	0.360926	36.2293
M1	GOTERM_BP_ALL	GO:0032663~regulation of interleukin-2 production	3	2.01342	0.0287893	7189, 7186, 80381	126	30	14116	11.2032	1	0.376972	38.1848
M1	GOTERM_BP_ALL	GO:0002824~positive regulation of adaptive immune response based on somatic recombination of immune receptors built from immunoglobulin superfamily domains	3	2.01342	0.0287893	7189, 7186, 6891	126	30	14116	11.2032	1	0.376972	38.1848
M1	GOTERM_BP_ALL	GO:0042180~cellular ketone metabolic process	11	7.38255	0.0290188	2180, 3033, 6319, 8942, 4048, 440, 51547, 2169, 4677, 4144, 7132	126	567	14116	2.17346	1	0.37594	38.4248
M1	GOTERM_BP_ALL	GO:0019538~protein metabolic process	35	23.4899	0.0298335	29952, 4048, 9535, 2767, 6206, 51752, 5713, 5684, 7189, 7991, 1801, 4677, 54764, 5699, 5698, 53918, 10537, 51547, 3323, 7316, 5721, 84640, 5696, 6156, 55593, 908, 1675, 5550, 9960, 9641, 5875, 78990, 6193, 4609, 54863	126	2812	14116	1.39442	1	0.380869	39.27
M1	GOTERM_BP_ALL	GO:0002821~positive regulation of adaptive immune response	3	2.01342	0.0305995	7189, 7186, 6891	126	31	14116	10.8418	1	0.385173	40.0548
M1	GOTERM_BP_ALL	GO:0044085~cellular component biogenesis	16	10.7383	0.031112	9329, 10844, 2644, 10528, 6891, 6892, 330, 857, 7157, 7132, 5621, 3936, 7186, 199, 84617, 4609	126	1001	14116	1.79072	1	0.38688	40.5746
M1	GOTERM_BP_ALL	GO:0006631~fatty acid metabolic process	6	4.02685	0.0313801	2180, 3033, 6319, 4048, 2169, 7132	126	198	14116	3.3949	1	0.386181	40.8448
M1	GOTERM_BP_ALL	GO:0009267~cellular response to starvation	3	2.01342	0.0324536	440, 857, 7157	126	32	14116	10.503	1	0.393191	41.9151
M1	GOTERM_BP_ALL	GO:0042149~cellular response to glucose starvation	2	1.34228	0.0349567	440, 7157	126	4	14116	56.0159	1	0.413141	44.3407
M1	GOTERM_BP_ALL	GO:0002708~positive regulation of lymphocyte mediated immunity	3	2.01342	0.0362903	7189, 7186, 6891	126	34	14116	9.88515	1	0.421775	45.5937
M1	GOTERM_BP_ALL	GO:0002705~positive regulation of leukocyte mediated immunity	3	2.01342	0.0362903	7189, 7186, 6891	126	34	14116	9.88515	1	0.421775	45.5937
M1	GOTERM_BP_ALL	GO:0044267~cellular protein metabolic process	30	20.1342	0.0367271	9535, 2767, 6206, 51752, 5713, 5684, 7189, 7991, 1801, 4677, 54764, 5699, 5698, 53918, 10537, 51547, 3323, 7316, 5721, 84640, 5696, 6156, 55593, 908, 9641, 9960, 5875, 78990, 6193, 54863	126	2355	14116	1.42716	1	0.422285	45.9984
M1	GOTERM_BP_ALL	GO:0008152~metabolic process	79	53.0201	0.038195	29952, 2644, 1316, 6206, 5684, 7991, 6319, 57136, 54764, 706, 23137, 54625, 10537, 6310, 476, 84640, 26007, 5696, 6156, 7132, 51477, 4835, 55593, 8942, 440, 5550, 4601, 9960, 9641, 231, 5875, 5313, 10007, 78990, 6193, 10165, 4609, 54863, 9317, 4048, 10528, 9535, 493869, 2169, 219, 6892, 2767, 51752, 5713, 7189, 3033, 23350, 4050, 1801, 4677, 1267, 5699, 5698, 9329, 53918, 11120, 10514, 51547, 332…	126	7647	14116	1.15738	1	0.431689	47.3376
M1	GOTERM_BP_ALL	GO:0010646~regulation of cell communication	16	10.7383	0.0408523	4684, 6310, 1901, 7316, 857, 7132, 7189, 389, 7186, 4050, 79971, 9641, 54503, 54764, 6574, 8717	126	1038	14116	1.72689	1	0.450635	49.6829
M1	GOTERM_BP_ALL	GO:0060548~negative regulation of cell death	8	5.36913	0.0409779	7189, 440, 7316, 330, 7157, 4609, 291, 5621	126	360	14116	2.48959	1	0.448295	49.7913
M1	GOTERM_BP_ALL	GO:0050896~response to stimulus	41	27.5168	0.0413913	4048, 493869, 10581, 1316, 6891, 6892, 51192, 51752, 80381, 7189, 199, 4050, 1267, 1176, 5699, 5698, 23137, 3135, 51547, 6310, 3323, 476, 857, 7157, 5621, 7132, 5696, 2180, 3936, 8942, 440, 1675, 4287, 9537, 5576, 9641, 5313, 4144, 231, 10165, 4609	126	3502	14116	1.31162	1	0.448328	50.1465
M1	GOTERM_BP_ALL	GO:0008285~negative regulation of cell proliferation	8	5.36913	0.0414924	199, 4050, 9537, 4601, 857, 7157, 6282, 80381	126	361	14116	2.4827	1	0.445852	50.233
M1	GOTERM_BP_ALL	GO:0002726~positive regulation of T cell cytokine production	2	1.34228	0.0435048	7189, 7186	126	5	14116	44.8127	1	0.458529	51.9259
M1	GOTERM_BP_ALL	GO:0006873~cellular ion homeostasis	8	5.36913	0.0485668	10058, 6310, 2767, 1901, 857, 7157, 4609, 5621	126	374	14116	2.3964	1	0.493341	55.9481
M2	GOTERM_BP_ALL	GO:0010604~positive regulation of macromolecule metabolic process	44	30.7692	1.33621e-20	7849, 3725, 6599, 1432, 6659, 2033, 5970, 2099, 983, 8648, 6868, 2274, 10013, 367, 7067, 7376, 85440, 7046, 10155, 3170, 6925, 4654, 595, 596, 890, 2308, 9935, 90, 5925, 207, 208, 7157, 8805, 3164, 185, 4088, 6776, 4089, 3066, 4790, 2353, 4086, 5594, 4087	134	857	14116	5.40852	2.69113e-17	2.69113e-17	2.29925e-17
M2	GOTERM_BP_ALL	GO:0009893~positive regulation of metabolic process	45	31.4685	2.82336e-20	7849, 3725, 6599, 1432, 6659, 2033, 5970, 2099, 983, 8648, 6868, 2274, 3320, 10013, 367, 7067, 7376, 85440, 7046, 10155, 3170, 6925, 4654, 595, 596, 890, 2308, 9935, 90, 5925, 207, 208, 7157, 8805, 3164, 185, 4088, 6776, 4089, 3066, 4790, 2353, 4086, 5594, 4087	134	921	14116	5.14707	5.68625e-17	2.84312e-17	4.85822e-17
M2	GOTERM_BP_ALL	GO:0031325~positive regulation of cellular metabolic process	44	30.7692	3.67054e-20	7849, 3725, 6599, 1432, 6659, 2033, 5970, 983, 8648, 6868, 2274, 3320, 10013, 367, 7067, 7376, 85440, 7046, 10155, 3170, 6925, 4654, 595, 596, 890, 2308, 9935, 90, 5925, 207, 208, 7157, 8805, 3164, 185, 4088, 6776, 4089, 3066, 4790, 2353, 4086, 5594, 4087	134	880	14116	5.26716	7.39246e-17	2.46415e-17	6.31597e-17
M2	GOTERM_BP_ALL	GO:0009891~positive regulation of biosynthetic process	38	26.5734	1.76103e-18	7849, 3725, 6599, 1432, 6659, 2033, 5970, 8648, 2274, 3320, 367, 10013, 7067, 7376, 7046, 10155, 3170, 6925, 4654, 890, 2308, 9935, 90, 5925, 207, 208, 7157, 8805, 3164, 4088, 6776, 4089, 3066, 2353, 4790, 4086, 5594, 4087	134	695	14116	5.75978	3.54672e-15	8.8668e-16	3.03025e-15
M2	GOTERM_BP_ALL	GO:0010557~positive regulation of macromolecule biosynthetic process	37	25.8741	1.93064e-18	7849, 3725, 6599, 1432, 6659, 2033, 5970, 8648, 2274, 367, 10013, 7067, 7376, 7046, 10155, 3170, 6925, 4654, 890, 2308, 9935, 90, 5925, 207, 208, 7157, 8805, 3164, 4088, 6776, 4089, 3066, 2353, 4790, 4086, 5594, 4087	134	654	14116	5.95979	3.8883e-15	7.7766e-16	3.32209e-15
M2	GOTERM_BP_ALL	GO:0048522~positive regulation of cellular process	59	41.2587	2.45717e-18	3725, 7849, 6599, 6659, 9459, 2099, 983, 6868, 7067, 10155, 6925, 4654, 5880, 6092, 581, 5925, 207, 208, 4088, 6776, 4089, 4790, 4086, 5594, 4087, 5599, 823, 1432, 2033, 5970, 1026, 665, 8648, 3320, 2274, 10013, 367, 7376, 85440, 7046, 3170, 595, 596, 890, 598, 9935, 2308, 90, 5341, 9839, 7157, 8805, 3164, 467, 185, 26471, 3066, 2353, 10783	134	1847	14116	3.36505	4.94874e-15	8.2479e-16	4.2281e-15
M2	GOTERM_BP_ALL	GO:0010628~positive regulation of gene expression	35	24.4755	3.19276e-18	7849, 3725, 6599, 1432, 6659, 2033, 5970, 2099, 8648, 2274, 367, 7067, 7376, 10155, 7046, 3170, 6925, 4654, 890, 2308, 9935, 90, 5925, 7157, 8805, 3164, 4088, 6776, 4089, 3066, 2353, 4790, 4086, 5594, 4087	134	581	14116	6.34598	6.43021e-15	9.18601e-16	5.49384e-15
M2	GOTERM_BP_ALL	GO:0048519~negative regulation of biological process	58	40.5594	5.24393e-18	3725, 1410, 6659, 3875, 22933, 2099, 983, 6868, 7067, 122953, 10155, 6925, 4155, 1488, 145258, 3304, 9612, 581, 5925, 3309, 207, 3394, 208, 8682, 4088, 6776, 4089, 4790, 4086, 5594, 4087, 4794, 64750, 5599, 5970, 1026, 665, 10013, 7376, 7046, 3170, 595, 57142, 597, 596, 599, 598, 9935, 2308, 90, 5341, 9839, 7157, 5998, 8805, 26471, 3066, 64241	134	1812	14116	3.37192	1.05613e-14	1.32016e-15	9.02334e-15
M2	GOTERM_BP_ALL	GO:0031328~positive regulation of cellular biosynthetic process	37	25.8741	8.54917e-18	7849, 3725, 6599, 1432, 6659, 2033, 5970, 8648, 2274, 3320, 367, 7067, 7376, 10155, 7046, 3170, 6925, 4654, 890, 2308, 9935, 90, 5925, 207, 208, 7157, 8805, 3164, 4088, 6776, 4089, 3066, 2353, 4790, 4086, 5594, 4087	134	685	14116	5.69008	1.7218e-14	1.91311e-15	1.47107e-14
M2	GOTERM_BP_ALL	GO:0051173~positive regulation of nitrogen compound metabolic process	36	25.1748	9.46664e-18	7849, 3725, 6599, 1432, 6659, 2033, 5970, 8648, 2274, 3320, 367, 7067, 7376, 10155, 7046, 3170, 6925, 4654, 890, 2308, 9935, 90, 5925, 207, 7157, 8805, 3164, 4088, 6776, 4089, 3066, 2353, 4790, 4086, 5594, 4087	134	644	14116	5.88875	1.90658e-14	1.90658e-15	1.62894e-14
M2	GOTERM_BP_ALL	GO:0045941~positive regulation of transcription	34	23.7762	1.10123e-17	7849, 3725, 6599, 1432, 6659, 2033, 5970, 8648, 2274, 367, 7067, 7376, 10155, 7046, 3170, 6925, 4654, 890, 2308, 9935, 90, 5925, 7157, 8805, 3164, 4088, 6776, 4089, 3066, 2353, 4790, 4086, 5594, 4087	134	564	14116	6.35048	2.21788e-14	2.01626e-15	1.89491e-14
M2	GOTERM_BP_ALL	GO:0048523~negative regulation of cellular process	55	38.4615	1.41685e-17	3725, 1410, 6659, 3875, 22933, 2099, 983, 6868, 7067, 122953, 10155, 6925, 4155, 1488, 145258, 3304, 9612, 581, 5925, 3309, 207, 3394, 8682, 4088, 4089, 6776, 4790, 4086, 5594, 4087, 64750, 5599, 5970, 1026, 665, 10013, 7376, 7046, 3170, 595, 57142, 597, 596, 599, 598, 9935, 2308, 90, 5341, 9839, 7157, 5998, 8805, 26471, 3066	134	1660	14116	3.49029	2.85354e-14	2.37795e-15	2.43801e-14
M2	GOTERM_BP_ALL	GO:0045935~positive regulation of nucleobase, nucleoside, nucleotide and nucleic acid metabolic process	34	23.7762	2.17736e-16	7849, 3725, 6599, 1432, 6659, 2033, 5970, 8648, 2274, 367, 7067, 7376, 10155, 7046, 3170, 6925, 4654, 890, 2308, 9935, 90, 5925, 7157, 8805, 3164, 4088, 6776, 4089, 3066, 2353, 4790, 4086, 5594, 4087	134	624	14116	5.73986	4.47198e-13	3.44169e-14	3.77476e-13
M2	GOTERM_BP_ALL	GO:0048518~positive regulation of biological process	59	41.2587	3.3208e-16	3725, 7849, 6599, 6659, 9459, 2099, 983, 6868, 7067, 10155, 6925, 4654, 5880, 6092, 581, 5925, 207, 208, 4088, 6776, 4089, 4790, 4086, 5594, 4087, 5599, 823, 1432, 2033, 5970, 1026, 665, 8648, 3320, 2274, 10013, 367, 7376, 85440, 7046, 3170, 595, 596, 890, 598, 9935, 2308, 90, 5341, 9839, 7157, 8805, 3164, 467, 185, 26471, 3066, 2353, 10783	134	2033	14116	3.05718	6.70797e-13	4.79616e-14	5.77316e-13
M2	GOTERM_BP_ALL	GO:0043066~negative regulation of apoptosis	26	18.1818	2.52317e-15	1410, 5599, 6659, 5970, 3875, 2099, 1026, 665, 983, 6868, 7046, 3304, 597, 596, 599, 2308, 598, 581, 90, 3309, 207, 7157, 8682, 4088, 6776, 4790	134	354	14116	7.73708	5.14278e-12	3.42837e-13	4.39648e-12
M2	GOTERM_BP_ALL	GO:0043069~negative regulation of programmed cell death	26	18.1818	3.51348e-15	1410, 5599, 6659, 5970, 3875, 2099, 1026, 665, 983, 6868, 7046, 3304, 597, 596, 599, 2308, 598, 581, 90, 3309, 207, 7157, 8682, 4088, 6776, 4790	134	359	14116	7.62932	7.15517e-12	4.47198e-13	6.11733e-12
M2	GOTERM_BP_ALL	GO:0060548~negative regulation of cell death	26	18.1818	3.72399e-15	1410, 5599, 6659, 5970, 3875, 2099, 1026, 665, 983, 6868, 7046, 3304, 597, 596, 599, 2308, 598, 581, 90, 3309, 207, 7157, 8682, 4088, 6776, 4790	134	360	14116	7.60813	7.60236e-12	4.47198e-13	6.4948e-12
M2	GOTERM_BP_ALL	GO:0045893~positive regulation of transcription, DNA-dependent	29	20.2797	4.90959e-15	7849, 3725, 6599, 1432, 6659, 2033, 5970, 8648, 2274, 367, 7067, 7376, 10155, 3170, 6925, 4654, 2308, 9935, 5925, 7157, 3164, 4088, 4089, 3066, 6776, 2353, 4790, 4086, 4087	134	477	14116	6.40452	9.83835e-12	5.46563e-13	8.40439e-12
M2	GOTERM_BP_ALL	GO:0051254~positive regulation of RNA metabolic process	29	20.2797	6.14788e-15	7849, 3725, 6599, 1432, 6659, 2033, 5970, 8648, 2274, 367, 7067, 7376, 10155, 3170, 6925, 4654, 2308, 9935, 5925, 7157, 3164, 4088, 4089, 3066, 6776, 2353, 4790, 4086, 4087	134	481	14116	6.35126	1.22979e-11	6.4726e-13	1.05027e-11
M2	GOTERM_BP_ALL	GO:0042221~response to chemical stimulus	45	31.4685	8.03368e-15	3725, 1410, 5599, 1432, 2033, 5970, 26060, 2099, 1026, 9027, 6414, 6868, 2274, 3320, 10013, 367, 1644, 5327, 7067, 7273, 25822, 7046, 595, 3304, 5880, 596, 890, 598, 2308, 6092, 581, 207, 208, 7157, 4283, 2538, 26471, 4088, 6776, 4089, 3066, 2353, 4086, 5594, 4087	134	1281	14116	3.70058	1.60991e-11	8.04912e-13	1.37557e-11
M2	GOTERM_BP_ALL	GO:0048513~organ development	52	36.3636	1.48436e-14	3725, 7849, 1410, 840, 6599, 6659, 6868, 6414, 5327, 7067, 10155, 4654, 145258, 6092, 581, 5925, 207, 3394, 5499, 4088, 4089, 6776, 4223, 4086, 4087, 5594, 1432, 2033, 317, 5970, 1026, 2273, 367, 51295, 7273, 7046, 3170, 595, 57142, 596, 5241, 599, 890, 9935, 2308, 598, 90, 5341, 9839, 7157, 9133, 185	134	1738	14116	3.15181	2.99623e-11	1.42675e-12	2.56017e-11
M2	GOTERM_BP_ALL	GO:0042981~regulation of apoptosis	35	24.4755	6.04978e-14	3725, 1410, 5599, 6659, 9459, 317, 5970, 3875, 2099, 1026, 665, 983, 6868, 10013, 7046, 3304, 57142, 597, 596, 599, 598, 2308, 581, 90, 3309, 207, 7157, 90427, 8682, 3164, 26471, 4088, 6776, 4790, 5594	134	804	14116	4.58584	1.21861e-10	5.53912e-12	1.04117e-10
M2	GOTERM_BP_ALL	GO:0043067~regulation of programmed cell death	35	24.4755	8.05619e-14	3725, 1410, 5599, 6659, 9459, 317, 5970, 3875, 2099, 1026, 665, 983, 6868, 10013, 7046, 3304, 57142, 597, 596, 599, 598, 2308, 581, 90, 3309, 207, 7157, 90427, 8682, 3164, 26471, 4088, 6776, 4790, 5594	134	812	14116	4.54066	1.62333e-10	7.05791e-12	1.38689e-10
M2	GOTERM_BP_ALL	GO:0048856~anatomical structure development	62	43.3566	8.29962e-14	3725, 7849, 1410, 840, 6599, 6659, 3875, 6414, 6868, 5327, 7067, 10155, 4654, 4155, 145258, 6092, 581, 5925, 207, 3394, 5499, 4088, 6776, 4089, 4223, 4086, 5594, 4087, 5599, 1432, 2033, 317, 5970, 1026, 9027, 2273, 2274, 367, 51295, 7273, 85440, 7046, 3170, 595, 57142, 596, 5241, 599, 890, 598, 9935, 2308, 8507, 90, 3475, 1303, 7157, 5341, 9839, 9133, 185, 2353	134	2527	14116	2.5846	1.67252e-10	6.96887e-12	1.42897e-10
M2	GOTERM_BP_ALL	GO:0010941~regulation of cell death	35	24.4755	8.96045e-14	3725, 1410, 5599, 6659, 9459, 317, 5970, 3875, 2099, 1026, 665, 983, 6868, 10013, 7046, 3304, 57142, 597, 596, 599, 598, 2308, 581, 90, 3309, 207, 7157, 90427, 8682, 3164, 26471, 4088, 6776, 4790, 5594	134	815	14116	4.52394	1.80444e-10	7.21778e-12	1.54166e-10
M2	GOTERM_BP_ALL	GO:0065007~biological regulation	112	78.3217	1.18651e-13	3725, 1410, 10549, 9459, 3875, 2099, 6868, 122953, 7067, 10155, 1488, 90627, 6092, 1326, 207, 208, 90427, 8682, 3856, 409, 80824, 5934, 6016, 64400, 6776, 4223, 4790, 4794, 823, 1432, 5970, 317, 26060, 8648, 2273, 6942, 3320, 2274, 10013, 51295, 64333, 64332, 85440, 81606, 7046, 595, 57142, 597, 5241, 596, 599, 890, 598, 2308, 90, 5341, 185, 26471, 58473, 7849, 6599, 6659, 22933, 983, 9104, 1052,…	134	7484	14116	1.57649	2.39027e-10	9.19331e-12	2.04226e-10
M2	GOTERM_BP_ALL	GO:0050789~regulation of biological process	109	76.2238	1.18991e-13	3725, 1410, 10549, 9459, 3875, 2099, 6868, 122953, 7067, 10155, 1488, 90627, 6092, 1326, 207, 208, 90427, 8682, 3856, 409, 80824, 5934, 6016, 64400, 6776, 4223, 4790, 4794, 823, 1432, 5970, 317, 26060, 8648, 6942, 3320, 2274, 10013, 51295, 64333, 64332, 85440, 81606, 7046, 595, 57142, 597, 5241, 596, 599, 890, 598, 2308, 90, 5341, 185, 26471, 58473, 7849, 6599, 6659, 22933, 983, 9104, 1052, 5327,…	134	7106	14116	1.61588	2.39698e-10	8.87768e-12	2.04792e-10
M2	GOTERM_BP_ALL	GO:0006357~regulation of transcription from RNA polymerase II promoter	33	23.0769	1.31262e-13	7849, 3725, 6599, 1432, 2033, 5970, 8648, 2274, 367, 51295, 122953, 7067, 7376, 10155, 3170, 6925, 4654, 9612, 145258, 2308, 9935, 5925, 3394, 7157, 3164, 4088, 6776, 4089, 3066, 2353, 4790, 4086, 4087	134	727	14116	4.78174	2.64294e-10	9.43912e-12	2.25808e-10
M2	GOTERM_BP_ALL	GO:0048731~system development	59	41.2587	1.35963e-13	3725, 7849, 1410, 840, 6599, 6659, 6868, 6414, 5327, 7067, 10155, 4654, 4155, 145258, 6092, 581, 5925, 207, 3394, 5499, 4088, 6776, 4089, 4223, 4086, 5594, 4087, 5599, 1432, 2033, 317, 5970, 1026, 2273, 2274, 367, 51295, 7273, 85440, 7046, 3170, 595, 57142, 596, 5241, 599, 890, 598, 9935, 2308, 8507, 90, 1303, 5341, 9839, 7157, 9133, 185, 2353	134	2330	14116	2.66749	2.73909e-10	9.44511e-12	2.34024e-10
M2	GOTERM_BP_ALL	GO:0019222~regulation of metabolic process	75	52.4476	1.5769e-13	3725, 7849, 6599, 6659, 22933, 2099, 983, 6868, 1052, 122953, 7067, 10155, 6925, 4654, 1488, 9612, 145258, 5880, 581, 5925, 3394, 207, 208, 80824, 4088, 5934, 6776, 64400, 4089, 4223, 4790, 4086, 5594, 4087, 64750, 4332, 1432, 2033, 5970, 57659, 1026, 665, 8648, 6942, 3320, 2274, 367, 10013, 51295, 64332, 7273, 7376, 85440, 81606, 7046, 3170, 595, 596, 5241, 890, 598, 2308, 9935, 90, 7157, 9839, …	134	3621	14116	2.18192	3.1751e-10	1.05836e-11	2.71272e-10
M2	GOTERM_BP_ALL	GO:0050794~regulation of cellular process	106	74.1259	2.94911e-13	3725, 1410, 10549, 9459, 3875, 2099, 6868, 122953, 7067, 10155, 1488, 90627, 6092, 1326, 207, 208, 90427, 8682, 3856, 409, 80824, 5934, 6016, 6776, 4223, 4790, 4794, 823, 1432, 5970, 317, 26060, 8648, 6942, 3320, 2274, 10013, 51295, 64333, 64332, 85440, 7046, 81606, 595, 57142, 597, 5241, 596, 599, 890, 598, 2308, 90, 5341, 185, 26471, 58473, 7849, 6599, 6659, 22933, 983, 9104, 1052, 5327, 222643…	134	6819	14116	1.63754	5.93879e-10	1.91573e-11	5.07394e-10
M2	GOTERM_BP_ALL	GO:0045944~positive regulation of transcription from RNA polymerase II promoter	24	16.7832	5.90406e-13	7849, 3725, 1432, 9935, 2308, 2033, 5970, 5925, 7157, 8648, 3164, 367, 4088, 6776, 7067, 3066, 4089, 7376, 2353, 4790, 3170, 4086, 4087, 4654	134	371	14116	6.81466	1.1891e-09	3.71594e-11	1.01594e-09
M2	GOTERM_BP_ALL	GO:0006916~anti-apoptosis	19	13.2867	7.78466e-13	1410, 3304, 597, 596, 599, 598, 2308, 581, 5970, 2099, 3309, 665, 207, 983, 8682, 6868, 6776, 4790, 7046	134	206	14116	9.71613	1.56788e-09	4.75113e-11	1.33956e-09
M2	GOTERM_BP_ALL	GO:0031323~regulation of cellular metabolic process	71	49.6503	2.59049e-12	3725, 7849, 6599, 6659, 22933, 2099, 983, 6868, 1052, 122953, 7067, 10155, 6925, 4654, 1488, 9612, 145258, 5880, 581, 5925, 207, 3394, 208, 80824, 4088, 5934, 6776, 4089, 4223, 4790, 4086, 5594, 4087, 64750, 4332, 1432, 2033, 5970, 1026, 57659, 8648, 6942, 3320, 2274, 367, 10013, 51295, 64332, 7273, 7376, 85440, 81606, 7046, 3170, 595, 596, 5241, 890, 2308, 9935, 90, 7157, 9839, 5341, 5998, 8805,…	134	3464	14116	2.15917	5.21723e-09	1.53448e-10	4.4575e-09
M2	GOTERM_BP_ALL	GO:0010033~response to organic substance	31	21.6783	3.72002e-12	3725, 1410, 1432, 2033, 5970, 26060, 2099, 1026, 6868, 2274, 3320, 367, 10013, 7067, 25822, 7046, 595, 3304, 596, 890, 598, 2308, 207, 208, 4088, 3066, 6776, 2353, 4086, 5594, 4087	134	721	14116	4.52932	7.49213e-09	2.14061e-10	6.40112e-09
M2	GOTERM_BP_ALL	GO:0060255~regulation of macromolecule metabolic process	68	47.5524	5.36588e-12	3725, 7849, 6599, 6659, 22933, 2099, 983, 6868, 1052, 122953, 7067, 10155, 6925, 4654, 1488, 9612, 145258, 581, 5925, 207, 3394, 208, 4088, 5934, 6776, 64400, 4089, 4223, 4790, 4086, 5594, 4087, 64750, 4332, 1432, 2033, 5970, 57659, 665, 8648, 6942, 2274, 367, 10013, 51295, 64332, 7376, 85440, 81606, 7046, 3170, 595, 596, 5241, 890, 598, 2308, 9935, 90, 7157, 9839, 8805, 3164, 2538, 467, 185, 306…	134	3259	14116	2.19802	1.0807e-08	3.00194e-10	9.23327e-09
M2	GOTERM_BP_ALL	GO:0007275~multicellular organismal development	62	43.3566	2.39156e-11	3725, 7849, 1410, 840, 6599, 6659, 6414, 6868, 5327, 7067, 10155, 4654, 4155, 145258, 6092, 581, 5925, 207, 3394, 5499, 4088, 6776, 4089, 4223, 4086, 5594, 4087, 5599, 1432, 2033, 317, 5970, 1026, 9027, 2273, 2274, 367, 51295, 7273, 85440, 81606, 7046, 3170, 595, 57142, 596, 5241, 599, 890, 598, 9935, 2308, 8507, 90, 3475, 1303, 5341, 9839, 7157, 9133, 185, 2353	134	2865	14116	2.27968	4.81661e-08	1.30179e-09	4.11522e-08
M2	GOTERM_BP_ALL	GO:0009719~response to endogenous stimulus	23	16.0839	2.6922e-11	595, 1410, 596, 890, 598, 2308, 2033, 5970, 26060, 2099, 1026, 207, 208, 6868, 2274, 367, 10013, 6776, 7067, 2353, 7046, 4086, 5594	134	405	14116	5.98246	5.42209e-08	1.42687e-09	4.63253e-08
M2	GOTERM_BP_ALL	GO:0006950~response to stress	46	32.1678	2.71229e-11	3725, 4332, 1410, 5599, 1432, 2033, 9459, 317, 5970, 1026, 665, 983, 6414, 6868, 3320, 10013, 51295, 5327, 64332, 25822, 7046, 3170, 595, 3304, 596, 5600, 890, 598, 581, 90, 3309, 207, 5341, 7157, 4283, 7980, 26471, 4088, 4089, 3066, 4790, 2353, 11262, 4086, 5594, 8291	134	1685	14116	2.87584	5.46254e-08	1.40065e-09	4.66709e-08
M2	GOTERM_BP_ALL	GO:0045595~regulation of cell differentiation	25	17.4825	2.88721e-11	3725, 1432, 5970, 7376, 7046, 3170, 4155, 595, 57142, 596, 9935, 581, 6092, 90, 5925, 207, 7157, 185, 4088, 4089, 6776, 4790, 4086, 4087, 5594	134	492	14116	5.35281	5.81485e-08	1.45371e-09	4.96809e-08
M2	GOTERM_BP_ALL	GO:0032502~developmental process	65	45.4545	4.14657e-11	3725, 7849, 1410, 840, 6599, 6659, 3875, 79689, 6414, 6868, 5327, 7067, 10155, 4654, 4155, 1488, 145258, 6092, 581, 5925, 207, 3394, 5499, 4088, 6776, 4089, 4223, 4086, 5594, 4087, 5599, 1432, 2033, 317, 5970, 1026, 9027, 2273, 2274, 367, 51295, 7273, 85440, 81606, 7046, 3170, 595, 57142, 596, 5241, 599, 890, 598, 9935, 2308, 8507, 90, 3475, 1303, 7157, 5341, 9839, 9133, 185, 2353	134	3148	14116	2.17513	8.3512e-08	2.03688e-09	7.13509e-08
M2	GOTERM_BP_ALL	GO:0065009~regulation of molecular function	34	23.7762	5.65967e-11	2033, 317, 5970, 1026, 983, 9104, 6868, 367, 10013, 51295, 7067, 7273, 7376, 85440, 7046, 595, 596, 581, 5925, 3309, 207, 7157, 9839, 5341, 5998, 3164, 80824, 185, 4088, 5934, 4089, 3066, 4790, 4087	134	969	14116	3.69626	1.13986e-07	2.71394e-09	9.7387e-08
M2	GOTERM_BP_ALL	GO:0010468~regulation of gene expression	61	42.6573	7.05344e-11	3725, 7849, 6599, 6659, 22933, 2099, 1052, 7067, 122953, 10155, 6925, 4654, 1488, 145258, 9612, 581, 5925, 207, 3394, 4088, 5934, 6776, 4089, 4223, 4790, 4086, 5594, 4087, 64750, 4332, 1432, 2033, 5970, 57659, 665, 8648, 6942, 2274, 10013, 367, 51295, 64332, 7376, 81606, 7046, 3170, 596, 5241, 890, 598, 9935, 2308, 90, 9839, 7157, 8805, 3164, 467, 2538, 3066, 2353	134	2856	14116	2.24998	1.42056e-07	3.30363e-09	1.2137e-07
M2	GOTERM_BP_ALL	GO:0080090~regulation of primary metabolic process	66	46.1538	9.51553e-11	3725, 7849, 6599, 6659, 22933, 2099, 983, 6868, 1052, 122953, 7067, 10155, 6925, 4654, 1488, 9612, 145258, 581, 5925, 207, 3394, 208, 4088, 5934, 6776, 64400, 4089, 4223, 4790, 4086, 5594, 4087, 64750, 4332, 1432, 2033, 5970, 57659, 8648, 6942, 2274, 367, 10013, 51295, 64332, 7376, 85440, 81606, 7046, 3170, 595, 596, 5241, 890, 2308, 9935, 90, 7157, 9839, 5341, 8805, 3164, 467, 185, 3066, 2353	134	3291	14116	2.11263	1.91643e-07	4.35551e-09	1.63736e-07
M2	GOTERM_BP_ALL	GO:0009892~negative regulation of metabolic process	30	20.979	1.36792e-10	3725, 64750, 5970, 22933, 1026, 665, 10013, 122953, 7067, 7376, 10155, 6925, 1488, 9612, 145258, 598, 581, 5925, 207, 3394, 7157, 9839, 5341, 8805, 4088, 4089, 3066, 4790, 4086, 4087	134	780	14116	4.05166	2.75498e-07	6.12219e-09	2.3538e-07
M2	GOTERM_BP_ALL	GO:0009653~anatomical structure morphogenesis	37	25.8741	2.02755e-10	7849, 3725, 6599, 1432, 2033, 317, 5970, 3875, 1026, 9027, 2273, 51295, 5327, 7067, 7273, 85440, 7046, 10155, 3170, 595, 145258, 57142, 596, 890, 9935, 6092, 581, 90, 7157, 9839, 5499, 4088, 4089, 4223, 4086, 5594, 4087	134	1197	14116	3.25623	4.08349e-07	8.87716e-09	3.48886e-07
M2	GOTERM_BP_ALL	GO:0010629~negative regulation of gene expression	24	16.7832	2.94474e-10	1488, 9612, 64750, 145258, 598, 581, 22933, 5925, 3394, 665, 7157, 9839, 8805, 4088, 7067, 3066, 122953, 4089, 7376, 4790, 10155, 4086, 6925, 4087	134	504	14116	5.01635	5.93071e-07	1.26185e-08	5.06708e-07
M2	GOTERM_BP_ALL	GO:0050896~response to stimulus	67	46.8531	5.04171e-10	3725, 1410, 840, 9459, 2099, 983, 6414, 6868, 5327, 7067, 25822, 4155, 3304, 5880, 5600, 6092, 581, 3309, 207, 3394, 208, 3856, 409, 7980, 4088, 6776, 4089, 4790, 4086, 5594, 8291, 4087, 4332, 5599, 1432, 2033, 317, 5970, 26060, 1026, 665, 9027, 3320, 2274, 10013, 367, 51295, 1644, 64332, 7273, 7046, 3170, 595, 596, 890, 598, 2308, 90, 7157, 5341, 4283, 2538, 26471, 3066, 2353, 58473, 11262	134	3502	14116	2.01542	1.0154e-06	2.11542e-08	8.67538e-07
M2	GOTERM_BP_ALL	GO:0051239~regulation of multicellular organismal process	32	22.3776	5.06476e-10	3725, 1432, 5970, 22933, 6868, 10013, 5327, 7067, 7046, 3170, 4155, 4654, 595, 57142, 596, 9935, 6092, 581, 90, 5925, 207, 7157, 5341, 185, 4088, 6776, 4089, 3066, 64241, 4790, 4086, 4087	134	937	14116	3.59764	1.02004e-06	2.08172e-08	8.71504e-07
M2	GOTERM_BP_ALL	GO:0006355~regulation of transcription, DNA-dependent	45	31.4685	5.46081e-10	7849, 3725, 6599, 1432, 6659, 2033, 5970, 22933, 2099, 8648, 2274, 6942, 1052, 10013, 367, 51295, 7067, 122953, 7376, 10155, 3170, 6925, 4654, 1488, 145258, 9612, 5241, 2308, 9935, 5925, 3394, 9839, 7157, 8805, 3164, 467, 4088, 6776, 4089, 3066, 4223, 4790, 2353, 4086, 4087	134	1773	14116	2.67369	1.09981e-06	2.19961e-08	9.39653e-07
M2	GOTERM_BP_ALL	GO:0050793~regulation of developmental process	27	18.8811	6.67011e-10	3725, 1432, 5970, 22933, 7376, 7046, 3170, 4155, 4654, 595, 57142, 596, 9935, 581, 6092, 90, 5925, 207, 7157, 185, 4088, 4089, 6776, 4790, 4086, 4087, 5594	134	674	14116	4.21998	1.34336e-06	2.63404e-08	1.14774e-06
M2	GOTERM_BP_ALL	GO:0042127~regulation of cell proliferation	29	20.2797	8.22318e-10	3725, 823, 6659, 5970, 1026, 6868, 7046, 595, 1488, 5880, 596, 5241, 890, 2308, 598, 581, 5925, 7157, 8805, 467, 185, 26471, 4088, 4089, 3066, 6776, 4086, 4087, 5594	134	787	14116	3.88177	1.65615e-06	3.1849e-08	1.41498e-06
M2	GOTERM_BP_ALL	GO:0031326~regulation of cellular biosynthetic process	60	41.958	8.37234e-10	3725, 7849, 6599, 6659, 22933, 2099, 1052, 7067, 122953, 10155, 6925, 4654, 1488, 145258, 9612, 5925, 207, 3394, 208, 4088, 5934, 6776, 4089, 4223, 4790, 4086, 5594, 4087, 64750, 4332, 1432, 2033, 5970, 57659, 8648, 6942, 3320, 2274, 10013, 367, 51295, 64332, 7376, 81606, 7046, 3170, 596, 5241, 890, 9935, 2308, 90, 9839, 5341, 7157, 8805, 3164, 467, 3066, 2353	134	2947	14116	2.14476	1.68619e-06	3.18149e-08	1.44065e-06
M2	GOTERM_BP_ALL	GO:0008361~regulation of cell size	16	11.1888	9.30274e-10	1410, 57142, 596, 2033, 5925, 1026, 207, 7157, 5341, 6868, 2273, 26471, 367, 4088, 4089, 7046	134	206	14116	8.182	1.87357e-06	3.46958e-08	1.60074e-06
M2	GOTERM_BP_ALL	GO:0051094~positive regulation of developmental process	18	12.5874	9.83565e-10	3725, 596, 1432, 581, 5970, 6092, 90, 5925, 207, 185, 4088, 4089, 6776, 4790, 3170, 4086, 4654, 4087	134	278	14116	6.82079	1.9809e-06	3.60163e-08	1.69244e-06
M2	GOTERM_BP_ALL	GO:0009889~regulation of biosynthetic process	60	41.958	1.08617e-09	3725, 7849, 6599, 6659, 22933, 2099, 1052, 7067, 122953, 10155, 6925, 4654, 1488, 145258, 9612, 5925, 207, 3394, 208, 4088, 5934, 6776, 4089, 4223, 4790, 4086, 5594, 4087, 64750, 4332, 1432, 2033, 5970, 57659, 8648, 6942, 3320, 2274, 10013, 367, 51295, 64332, 7376, 81606, 7046, 3170, 596, 5241, 890, 9935, 2308, 90, 9839, 5341, 7157, 8805, 3164, 467, 3066, 2353	134	2966	14116	2.13102	2.18755e-06	3.90635e-08	1.869e-06
M2	GOTERM_BP_ALL	GO:0051252~regulation of RNA metabolic process	45	31.4685	1.11476e-09	7849, 3725, 6599, 1432, 6659, 2033, 5970, 22933, 2099, 8648, 2274, 6942, 1052, 10013, 367, 51295, 7067, 122953, 7376, 10155, 3170, 6925, 4654, 1488, 145258, 9612, 5241, 2308, 9935, 5925, 3394, 9839, 7157, 8805, 3164, 467, 4088, 6776, 4089, 3066, 4223, 4790, 2353, 4086, 4087	134	1813	14116	2.6147	2.24513e-06	3.93883e-08	1.9182e-06
M2	GOTERM_BP_ALL	GO:0009725~response to hormone stimulus	20	13.986	1.55017e-09	595, 1410, 596, 890, 598, 2308, 2033, 5970, 26060, 2099, 1026, 207, 208, 2274, 367, 6776, 7067, 2353, 7046, 5594	134	367	14116	5.74078	3.12204e-06	5.38283e-08	2.66741e-06
M2	GOTERM_BP_ALL	GO:0010556~regulation of macromolecule biosynthetic process	58	40.5594	1.60006e-09	3725, 7849, 6599, 6659, 22933, 2099, 1052, 7067, 122953, 10155, 6925, 4654, 1488, 145258, 9612, 5925, 207, 3394, 208, 4088, 5934, 6776, 4089, 4223, 4790, 4086, 5594, 4087, 64750, 4332, 1432, 2033, 5970, 57659, 8648, 6942, 2274, 10013, 367, 51295, 64332, 7376, 81606, 7046, 3170, 596, 5241, 890, 9935, 2308, 90, 9839, 7157, 8805, 3164, 467, 3066, 2353	134	2830	14116	2.15898	3.22251e-06	5.46189e-08	2.75325e-06
M2	GOTERM_BP_ALL	GO:0045449~regulation of transcription	55	38.4615	1.9129e-09	3725, 7849, 6599, 6659, 22933, 2099, 1052, 7067, 122953, 10155, 6925, 4654, 1488, 145258, 9612, 5925, 3394, 4088, 5934, 6776, 4089, 4223, 4790, 4086, 5594, 4087, 64750, 4332, 1432, 2033, 5970, 57659, 8648, 6942, 2274, 10013, 367, 51295, 64332, 7376, 7046, 81606, 3170, 5241, 890, 9935, 2308, 90, 9839, 7157, 8805, 3164, 467, 3066, 2353	134	2601	14116	2.22756	3.85258e-06	6.42098e-08	3.29157e-06
M2	GOTERM_BP_ALL	GO:0045597~positive regulation of cell differentiation	16	11.1888	4.00147e-09	3725, 596, 1432, 5970, 6092, 90, 5925, 207, 185, 4088, 4089, 6776, 4790, 3170, 4086, 4087	134	229	14116	7.36023	8.05893e-06	1.32114e-07	6.88542e-06
M2	GOTERM_BP_ALL	GO:0010605~negative regulation of macromolecule metabolic process	27	18.8811	4.03506e-09	3725, 64750, 5970, 22933, 665, 10013, 122953, 7067, 7376, 10155, 6925, 1488, 9612, 145258, 598, 581, 5925, 3394, 7157, 9839, 8805, 4088, 3066, 4089, 4790, 4086, 4087	134	734	14116	3.87503	8.12657e-06	1.31074e-07	6.94321e-06
M2	GOTERM_BP_ALL	GO:0009605~response to external stimulus	30	20.979	5.35712e-09	3725, 1432, 5970, 1026, 6868, 10013, 5327, 64332, 3170, 595, 5880, 596, 581, 6092, 90, 3309, 207, 7157, 5341, 4283, 7980, 2538, 26471, 4088, 58473, 2353, 4790, 4086, 8291, 5594	134	914	14116	3.45766	1.07892e-05	1.71258e-07	9.21811e-06
M2	GOTERM_BP_ALL	GO:0051171~regulation of nitrogen compound metabolic process	57	39.8601	5.47508e-09	3725, 7849, 6599, 6659, 22933, 2099, 1052, 7067, 122953, 10155, 6925, 4654, 1488, 145258, 9612, 5925, 207, 3394, 4088, 5934, 6776, 4089, 4223, 4790, 4086, 5594, 4087, 64750, 4332, 1432, 2033, 5970, 57659, 8648, 6942, 3320, 2274, 10013, 367, 51295, 64332, 7376, 7046, 81606, 3170, 5241, 890, 9935, 2308, 90, 9839, 7157, 8805, 3164, 467, 3066, 2353	134	2839	14116	2.11503	1.10267e-05	1.72294e-07	9.42108e-06
M2	GOTERM_BP_ALL	GO:0051716~cellular response to stimulus	28	19.5804	9.18616e-09	3725, 1410, 5599, 1432, 9459, 26060, 1026, 983, 10013, 7067, 595, 596, 890, 2308, 581, 3309, 207, 208, 7157, 26471, 4088, 3066, 6776, 58473, 2353, 4086, 4087, 5594	134	820	14116	3.59709	1.85008e-05	2.8463e-07	1.58068e-05
M2	GOTERM_BP_ALL	GO:0008637~apoptotic mitochondrial changes	8	5.59441	1.22486e-08	3725, 596, 840, 598, 581, 4088, 207, 7157	134	31	14116	27.1854	2.46684e-05	3.73768e-07	2.10764e-05
M2	GOTERM_BP_ALL	GO:0031324~negative regulation of cellular metabolic process	26	18.1818	1.25758e-08	3725, 64750, 22933, 1026, 10013, 122953, 7067, 7376, 10155, 6925, 1488, 9612, 145258, 581, 5925, 207, 3394, 7157, 9839, 5341, 8805, 4088, 3066, 4089, 4790, 4087	134	720	14116	3.80406	2.53273e-05	3.78024e-07	2.16394e-05
M2	GOTERM_BP_ALL	GO:0009887~organ morphogenesis	23	16.0839	1.35373e-08	595, 145258, 596, 6599, 890, 9935, 2033, 317, 581, 5970, 90, 1026, 9839, 2273, 4088, 51295, 7067, 4089, 7273, 7046, 4086, 5594, 4087	134	564	14116	4.29591	2.72638e-05	4.00943e-07	2.32939e-05
M2	GOTERM_BP_ALL	GO:0050790~regulation of catalytic activity	28	19.5804	1.77364e-08	317, 1026, 983, 9104, 6868, 367, 10013, 51295, 7376, 7273, 85440, 7046, 595, 596, 581, 5925, 3309, 207, 7157, 9839, 5341, 5998, 3164, 80824, 185, 4088, 5934, 4790	134	846	14116	3.48654	3.57205e-05	5.17698e-07	3.05194e-05
M2	GOTERM_BP_ALL	GO:0007369~gastrulation	10	6.99301	1.78267e-08	9027, 145258, 51295, 4088, 90, 4089, 3170, 4086, 7157, 4087	134	70	14116	15.049	3.59023e-05	5.129e-07	3.06748e-05
M2	GOTERM_BP_ALL	GO:0007167~enzyme linked receptor protein signaling pathway	18	12.5874	2.20992e-08	3725, 64750, 2308, 26060, 90, 207, 208, 409, 6868, 5327, 4088, 51295, 6776, 4089, 2353, 7046, 4086, 4087	134	342	14116	5.54438	4.45069e-05	6.26871e-07	3.80266e-05
M2	GOTERM_BP_ALL	GO:0001836~release of cytochrome c from mitochondria	7	4.8951	3.01805e-08	3725, 596, 840, 598, 581, 4088, 7157	134	21	14116	35.1144	6.07817e-05	8.44215e-07	5.19322e-05
M2	GOTERM_BP_ALL	GO:0045884~regulation of survival gene product expression	7	4.8951	3.01805e-08	598, 581, 6776, 2099, 7046, 665, 207	134	21	14116	35.1144	6.07817e-05	8.44215e-07	5.19322e-05
M2	GOTERM_BP_ALL	GO:0019219~regulation of nucleobase, nucleoside, nucleotide and nucleic acid metabolic process	55	38.4615	3.34238e-08	3725, 7849, 6599, 6659, 22933, 2099, 1052, 7067, 122953, 10155, 6925, 4654, 1488, 145258, 9612, 5925, 3394, 4088, 5934, 6776, 4089, 4223, 4790, 4086, 5594, 4087, 64750, 4332, 1432, 2033, 5970, 57659, 8648, 6942, 2274, 10013, 367, 51295, 64332, 7376, 7046, 81606, 3170, 5241, 890, 9935, 2308, 90, 9839, 7157, 8805, 3164, 467, 3066, 2353	134	2814	14116	2.05895	6.73133e-05	9.2213e-07	5.7513e-05
M2	GOTERM_BP_ALL	GO:0032535~regulation of cellular component size	16	11.1888	3.86014e-08	1410, 57142, 596, 2033, 5925, 1026, 207, 7157, 5341, 6868, 2273, 26471, 367, 4088, 4089, 7046	134	271	14116	6.21953	7.77401e-05	1.05058e-06	6.64222e-05
M2	GOTERM_BP_ALL	GO:0006915~apoptosis	23	16.0839	4.34132e-08	3725, 597, 57142, 5599, 840, 596, 599, 598, 2033, 9459, 317, 581, 3875, 665, 207, 7157, 90427, 3856, 8682, 4088, 64400, 4790, 10783	134	602	14116	4.02474	8.74305e-05	1.16579e-06	7.47021e-05
M2	GOTERM_BP_ALL	GO:0007178~transmembrane receptor protein serine/threonine kinase signaling pathway	11	7.69231	4.40139e-08	3725, 409, 64750, 51295, 4088, 90, 4089, 2353, 7046, 4086, 4087	134	103	14116	11.2503	8.864e-05	1.16637e-06	7.57356e-05
M2	GOTERM_BP_ALL	GO:0012501~programmed cell death	23	16.0839	5.64255e-08	3725, 597, 57142, 5599, 840, 596, 599, 598, 2033, 9459, 317, 581, 3875, 665, 207, 7157, 90427, 3856, 8682, 4088, 64400, 4790, 10783	134	611	14116	3.96546	0.000113634	1.47585e-06	9.70925e-05
M2	GOTERM_BP_ALL	GO:0016481~negative regulation of transcription	20	13.986	5.81232e-08	1488, 9612, 64750, 145258, 22933, 5925, 3394, 7157, 9839, 8805, 4088, 3066, 122953, 4089, 7067, 7376, 4790, 10155, 6925, 4087	134	459	14116	4.59012	0.000117053	1.50077e-06	0.000100014
M2	GOTERM_BP_ALL	GO:0009411~response to UV	9	6.29371	7.44178e-08	595, 596, 5599, 840, 5970, 581, 1026, 207, 7157	134	59	14116	16.0693	0.000149866	1.89718e-06	0.000128052
M2	GOTERM_BP_ALL	GO:0007179~transforming growth factor beta receptor signaling pathway	9	6.29371	8.51918e-08	3725, 409, 4088, 90, 4089, 2353, 7046, 4086, 4087	134	60	14116	15.8015	0.000171562	2.1447e-06	0.000146591
M2	GOTERM_BP_ALL	GO:0051726~regulation of cell cycle	17	11.8881	8.70456e-08	595, 3725, 596, 890, 1432, 581, 22933, 5925, 1026, 207, 7157, 983, 6868, 4088, 3066, 6776, 10783	134	331	14116	5.41038	0.000175294	2.16432e-06	0.000149781
M2	GOTERM_BP_ALL	GO:0044260~cellular macromolecule metabolic process	80	55.9441	1.06756e-07	3725, 7849, 1410, 6599, 10549, 6659, 22933, 2099, 983, 6868, 1052, 6612, 5327, 122953, 7067, 6613, 25822, 10155, 4654, 6925, 9612, 3304, 5600, 581, 5925, 1326, 3394, 207, 208, 409, 80824, 5499, 4088, 5934, 6776, 4089, 64400, 4790, 4086, 5594, 4087, 64750, 4332, 5599, 1432, 2033, 317, 5970, 51201, 57659, 8648, 6942, 3320, 2274, 367, 10013, 64332, 7273, 7376, 81606, 79660, 7046, 3170, 595, 596, 524…	134	5214	14116	1.61631	0.000214984	2.62203e-06	0.000183697
M2	GOTERM_BP_ALL	GO:0065008~regulation of biological quality	36	25.1748	1.58985e-07	3725, 1410, 10549, 6659, 2033, 1026, 9104, 6868, 2273, 367, 5327, 7046, 3170, 4155, 57142, 5880, 596, 598, 581, 5925, 207, 5341, 7157, 7980, 8805, 9133, 2538, 185, 26471, 4088, 6776, 4089, 64241, 4086, 4794, 4087	134	1469	14116	2.58159	0.000320144	3.85777e-06	0.000273568
M2	GOTERM_BP_ALL	GO:0008219~cell death	24	16.7832	2.2999e-07	3725, 597, 57142, 5599, 840, 596, 599, 598, 2033, 9459, 317, 581, 3875, 665, 207, 7157, 90427, 3856, 8682, 367, 4088, 64400, 4790, 10783	134	719	14116	3.51633	0.000463092	5.51426e-06	0.000395747
M2	GOTERM_BP_ALL	GO:0016265~death	24	16.7832	2.60077e-07	3725, 597, 57142, 5599, 840, 596, 599, 598, 2033, 9459, 317, 581, 3875, 665, 207, 7157, 90427, 3856, 8682, 367, 4088, 64400, 4790, 10783	134	724	14116	3.49204	0.000523659	6.16229e-06	0.00044752
M2	GOTERM_BP_ALL	GO:0031327~negative regulation of cellular biosynthetic process	21	14.6853	2.85505e-07	1488, 9612, 64750, 145258, 22933, 5925, 3394, 7157, 9839, 5341, 8805, 4088, 3066, 122953, 4089, 7067, 7376, 4790, 10155, 6925, 4087	134	561	14116	3.94333	0.000574841	6.6861e-06	0.000491273
M2	GOTERM_BP_ALL	GO:0001558~regulation of cell growth	13	9.09091	2.90369e-07	1410, 57142, 596, 2033, 5925, 1026, 207, 7157, 6868, 185, 4088, 4089, 7046	134	194	14116	7.05909	0.000584632	6.72185e-06	0.000499643
M2	GOTERM_BP_ALL	GO:0006350~transcription	44	30.7692	2.9514e-07	7849, 3725, 4332, 6599, 6659, 2033, 5970, 2099, 57659, 8648, 2274, 6942, 1052, 10013, 367, 7067, 122953, 64332, 7376, 81606, 10155, 3170, 6925, 4654, 9612, 5241, 2308, 9935, 5925, 3394, 9839, 7157, 8805, 3164, 25819, 467, 4088, 5934, 6776, 4089, 3066, 4790, 4086, 4087	134	2101	14116	2.20614	0.000594236	6.75467e-06	0.000507853
M2	GOTERM_BP_ALL	GO:0045934~negative regulation of nucleobase, nucleoside, nucleotide and nucleic acid metabolic process	20	13.986	3.17696e-07	1488, 9612, 64750, 145258, 22933, 5925, 3394, 7157, 9839, 8805, 4088, 3066, 122953, 4089, 7067, 7376, 4790, 10155, 6925, 4087	134	512	14116	4.11497	0.000639635	7.18919e-06	0.000546665
M2	GOTERM_BP_ALL	GO:0051172~negative regulation of nitrogen compound metabolic process	20	13.986	3.90935e-07	1488, 9612, 64750, 145258, 22933, 5925, 3394, 7157, 9839, 8805, 4088, 3066, 122953, 4089, 7067, 7376, 4790, 10155, 6925, 4087	134	519	14116	4.05947	0.000787034	8.74823e-06	0.000672689
M2	GOTERM_BP_ALL	GO:0009890~negative regulation of biosynthetic process	21	14.6853	3.9961e-07	1488, 9612, 64750, 145258, 22933, 5925, 3394, 7157, 9839, 5341, 8805, 4088, 3066, 122953, 4089, 7067, 7376, 4790, 10155, 6925, 4087	134	573	14116	3.86075	0.000804492	8.84409e-06	0.000687616
M2	GOTERM_BP_ALL	GO:0007242~intracellular signaling cascade	32	22.3776	4.61231e-07	1410, 5599, 1432, 10549, 9459, 2099, 983, 8648, 2274, 367, 7067, 7376, 7046, 595, 5880, 5600, 5241, 890, 5925, 5900, 207, 7157, 5341, 5998, 80824, 185, 26471, 6016, 6776, 4086, 5594, 4087	134	1256	14116	2.68391	0.000928488	1.00969e-05	0.000793647
M2	GOTERM_BP_ALL	GO:0009966~regulation of signal transduction	26	18.1818	5.7174e-07	64750, 6659, 9459, 5970, 2099, 9104, 6868, 10013, 7273, 85440, 7046, 595, 145258, 90, 5900, 207, 208, 9839, 5341, 8805, 5998, 80824, 4088, 4089, 10783, 4087	134	878	14116	3.1195	0.00115082	1.23815e-05	0.0009838
M2	GOTERM_BP_ALL	GO:0009607~response to biotic stimulus	17	11.8881	6.47977e-07	3725, 595, 3304, 596, 1432, 5970, 3309, 665, 7157, 3856, 6868, 3320, 10013, 4088, 2353, 25822, 5594	134	384	14116	4.66363	0.00130417	1.38832e-05	0.00111498
M2	GOTERM_BP_ALL	GO:0019220~regulation of phosphate metabolic process	19	13.2867	6.68741e-07	3725, 595, 596, 581, 22933, 5925, 1026, 207, 9839, 5341, 5998, 6868, 80824, 4088, 5934, 4089, 7273, 85440, 7046	134	485	14116	4.12685	0.00134594	1.41772e-05	0.00115071
M2	GOTERM_BP_ALL	GO:0051174~regulation of phosphorus metabolic process	19	13.2867	6.68741e-07	3725, 595, 596, 581, 22933, 5925, 1026, 207, 9839, 5341, 5998, 6868, 80824, 4088, 5934, 4089, 7273, 85440, 7046	134	485	14116	4.12685	0.00134594	1.41772e-05	0.00115071
M2	GOTERM_BP_ALL	GO:0009416~response to light stimulus	11	7.69231	6.98234e-07	595, 596, 5599, 840, 5970, 581, 58473, 2353, 1026, 207, 7157	134	138	14116	8.39693	0.00140526	1.46483e-05	0.00120146
M2	GOTERM_BP_ALL	GO:0030154~cell differentiation	37	25.8741	7.21458e-07	7849, 3725, 1432, 6659, 5970, 79689, 6868, 2273, 2274, 7273, 85440, 10155, 7046, 3170, 4654, 4155, 595, 1488, 57142, 5241, 596, 598, 6092, 581, 90, 3475, 5925, 3394, 207, 7157, 9839, 5341, 4088, 6776, 4089, 4086, 4087	134	1637	14116	2.381	0.00145196	1.49794e-05	0.00124142
M2	GOTERM_BP_ALL	GO:0051246~regulation of protein metabolic process	20	13.986	8.42066e-07	3725, 595, 596, 2033, 581, 5970, 207, 9839, 983, 6868, 185, 10013, 3066, 64400, 4089, 7376, 85440, 4790, 7046, 5594	134	546	14116	3.85873	0.00169448	1.73052e-05	0.00144895
M2	GOTERM_BP_ALL	GO:0010558~negative regulation of macromolecule biosynthetic process	20	13.986	8.65511e-07	1488, 9612, 64750, 145258, 22933, 5925, 3394, 7157, 9839, 8805, 4088, 3066, 122953, 4089, 7067, 7376, 4790, 10155, 6925, 4087	134	547	14116	3.85167	0.00174162	1.76073e-05	0.00148929
M2	GOTERM_BP_ALL	GO:0001655~urogenital system development	10	6.99301	9.26882e-07	7849, 596, 185, 6092, 581, 367, 90, 4089, 7046, 4086	134	110	14116	9.57666	0.001865	1.86672e-05	0.00159489
M2	GOTERM_BP_ALL	GO:0032501~multicellular organismal process	68	47.5524	9.45092e-07	3725, 7849, 1410, 840, 6599, 6659, 6414, 6868, 5327, 7067, 10155, 4155, 4654, 145258, 5880, 6092, 581, 5925, 207, 3394, 409, 7980, 5499, 4088, 6776, 4089, 4223, 4086, 5594, 8291, 4087, 5599, 1432, 2033, 317, 5970, 1026, 9027, 2273, 2274, 367, 51295, 7273, 85440, 81606, 7046, 3170, 595, 57142, 596, 5241, 599, 890, 598, 9935, 2308, 8507, 90, 3475, 1303, 7157, 5341, 9839, 9133, 2538, 185, 2353, 64241	134	4280	14116	1.67368	0.0019016	1.88455e-05	0.00162623
M2	GOTERM_BP_ALL	GO:0045892~negative regulation of transcription, DNA-dependent	16	11.1888	1.29385e-06	1488, 9612, 145258, 22933, 5925, 3394, 7157, 8805, 4088, 3066, 122953, 4089, 4790, 10155, 6925, 4087	134	356	14116	4.73453	0.00260242	2.55469e-05	0.00222633
M2	GOTERM_BP_ALL	GO:0043170~macromolecule metabolic process	82	57.3427	1.40239e-06	3725, 7849, 1410, 840, 6599, 10549, 6659, 22933, 2099, 983, 6868, 1052, 6612, 5327, 122953, 7067, 6613, 25822, 10155, 4654, 6925, 9612, 3304, 5600, 581, 5925, 1326, 3394, 207, 208, 409, 80824, 5499, 4088, 5934, 6776, 4089, 64400, 4790, 4086, 5594, 4087, 64750, 4332, 823, 5599, 1432, 2033, 317, 5970, 51201, 57659, 8648, 6942, 3320, 2274, 367, 10013, 64332, 7273, 7376, 81606, 79660, 7046, 3170, 595…	134	5710	14116	1.51281	0.00282043	2.74211e-05	0.00241309
M2	GOTERM_BP_ALL	GO:0051253~negative regulation of RNA metabolic process	16	11.1888	1.59298e-06	1488, 9612, 145258, 22933, 5925, 3394, 7157, 8805, 4088, 3066, 122953, 4089, 4790, 10155, 6925, 4087	134	362	14116	4.65606	0.00320312	3.08482e-05	0.00274104
M2	GOTERM_BP_ALL	GO:0009636~response to toxin	8	5.59441	1.60698e-06	596, 10013, 26471, 581, 1644, 2353, 1026, 7046	134	61	14116	13.8155	0.00323122	3.08229e-05	0.00276512
M2	GOTERM_BP_ALL	GO:0048869~cellular developmental process	37	25.8741	1.93435e-06	7849, 3725, 1432, 6659, 5970, 79689, 6868, 2273, 2274, 7273, 85440, 10155, 7046, 3170, 4654, 4155, 595, 1488, 57142, 5241, 596, 598, 6092, 581, 90, 3475, 5925, 3394, 207, 7157, 9839, 5341, 4088, 6776, 4089, 4086, 4087	134	1706	14116	2.2847	0.00388821	3.6752e-05	0.00332843
M2	GOTERM_BP_ALL	GO:0009628~response to abiotic stimulus	16	11.1888	1.95286e-06	3725, 595, 1410, 5599, 840, 596, 598, 581, 5970, 1026, 207, 7157, 3066, 2353, 58473, 7046	134	368	14116	4.58014	0.00392534	3.6757e-05	0.00336028
M2	GOTERM_BP_ALL	GO:0032270~positive regulation of cellular protein metabolic process	13	9.09091	2.03363e-06	595, 596, 2033, 207, 983, 6868, 185, 3066, 4089, 7376, 85440, 7046, 5594	134	233	14116	5.87752	0.00408736	3.79228e-05	0.00349925
M2	GOTERM_BP_ALL	GO:0032268~regulation of cellular protein metabolic process	18	12.5874	2.23724e-06	3725, 595, 596, 2033, 581, 207, 9839, 983, 6868, 185, 10013, 3066, 4089, 7376, 85440, 4790, 7046, 5594	134	474	14116	4.00038	0.00449566	4.13367e-05	0.00384959
M2	GOTERM_BP_ALL	GO:0043065~positive regulation of apoptosis	17	11.8881	2.84402e-06	3725, 596, 5599, 598, 9459, 6659, 581, 1026, 207, 665, 7157, 3164, 26471, 10013, 4088, 7046, 5594	134	430	14116	4.16473	0.00571148	5.20701e-05	0.00489365
M2	GOTERM_BP_ALL	GO:0009314~response to radiation	12	8.39161	2.93513e-06	595, 596, 5599, 840, 598, 5970, 581, 58473, 2353, 1026, 207, 7157	134	200	14116	6.3206	0.00589393	5.32541e-05	0.00505043
M2	GOTERM_BP_ALL	GO:0043068~positive regulation of programmed cell death	17	11.8881	3.10989e-06	3725, 596, 5599, 598, 9459, 6659, 581, 1026, 207, 665, 7157, 3164, 26471, 10013, 4088, 7046, 5594	134	433	14116	4.13588	0.00624376	5.5921e-05	0.00535112
M2	GOTERM_BP_ALL	GO:0051247~positive regulation of protein metabolic process	13	9.09091	3.14696e-06	595, 596, 2033, 207, 983, 6868, 185, 3066, 4089, 7376, 85440, 7046, 5594	134	243	14116	5.63565	0.00631794	5.60867e-05	0.0054149
M2	GOTERM_BP_ALL	GO:0010942~positive regulation of cell death	17	11.8881	3.29935e-06	3725, 596, 5599, 598, 9459, 6659, 581, 1026, 207, 665, 7157, 3164, 26471, 10013, 4088, 7046, 5594	134	435	14116	4.11686	0.00662287	5.82869e-05	0.0056771
M2	GOTERM_BP_ALL	GO:0010646~regulation of cell communication	27	18.8811	3.62612e-06	64750, 6659, 9459, 5970, 2099, 9104, 6868, 10013, 5327, 7273, 85440, 7046, 595, 145258, 90, 5900, 207, 208, 9839, 5341, 5998, 8805, 80824, 4088, 4089, 10783, 4087	134	1038	14116	2.74014	0.00727641	6.35024e-05	0.00623935
M2	GOTERM_BP_ALL	GO:0010035~response to inorganic substance	12	8.39161	3.72662e-06	3725, 595, 1410, 596, 5599, 598, 2033, 5970, 10013, 7273, 2353, 1026	134	205	14116	6.16644	0.00747734	6.46999e-05	0.00641229
M2	GOTERM_BP_ALL	GO:0060284~regulation of cell development	12	8.39161	3.72662e-06	57142, 596, 5970, 6092, 581, 4088, 4089, 3170, 4086, 7157, 4155, 4087	134	205	14116	6.16644	0.00747734	6.46999e-05	0.00641229
M2	GOTERM_BP_ALL	GO:0009888~tissue development	21	14.6853	3.98673e-06	3725, 5241, 596, 1432, 2033, 317, 5970, 90, 207, 9839, 4088, 51295, 7067, 4089, 7273, 4223, 10155, 3170, 4086, 4087, 4654	134	665	14116	3.32663	0.00799714	6.86241e-05	0.00685983
M2	GOTERM_BP_ALL	GO:0040008~regulation of growth	15	10.4895	4.03548e-06	1410, 57142, 596, 2033, 5925, 1026, 207, 7157, 6868, 185, 4088, 4089, 6776, 7046, 4654	134	341	14116	4.63387	0.00809453	6.88745e-05	0.00694371
M2	GOTERM_BP_ALL	GO:0045792~negative regulation of cell size	9	6.29371	4.19148e-06	1410, 57142, 596, 4088, 4089, 5925, 1026, 207, 7157	134	99	14116	9.57666	0.00840613	7.09358e-05	0.00721213
M2	GOTERM_BP_ALL	GO:0032583~regulation of gene-specific transcription	10	6.99301	4.81482e-06	9612, 4088, 7067, 3066, 7376, 4790, 10155, 3170, 7157, 4087	134	134	14116	7.86144	0.0096502	8.08056e-05	0.00828464
M2	GOTERM_BP_ALL	GO:0007165~signal transduction	50	34.965	5.42763e-06	3725, 1410, 10549, 9459, 3875, 2099, 983, 7067, 222643, 90627, 5880, 5600, 5925, 1326, 207, 3856, 409, 80824, 6016, 4089, 6776, 4790, 4086, 4087, 5594, 5599, 1432, 2033, 5970, 26060, 8648, 2274, 3320, 367, 64333, 7376, 7046, 595, 5241, 890, 5900, 5341, 7157, 4283, 5998, 3164, 185, 26471, 2353, 58473	134	2840	14116	1.85464	0.0108718	9.03371e-05	0.00933903
M2	GOTERM_BP_ALL	GO:0051093~negative regulation of developmental process	13	9.09091	6.05816e-06	595, 57142, 596, 9935, 22933, 7157, 4088, 6776, 7376, 7046, 3170, 5594, 4155	134	259	14116	5.2875	0.012127	0.000100005	0.0104239
M2	GOTERM_BP_ALL	GO:0042493~response to drug	12	8.39161	6.15336e-06	3725, 595, 9027, 6868, 596, 2033, 5970, 3066, 2353, 1026, 4086, 7157	134	216	14116	5.8524	0.0123164	0.00010075	0.0105877
M2	GOTERM_BP_ALL	GO:0009790~embryonic development	19	13.2867	6.2404e-06	145258, 598, 9935, 2033, 317, 90, 7157, 9839, 9027, 9133, 367, 4088, 51295, 4089, 4223, 7046, 3170, 4086, 4087	134	568	14116	3.52381	0.0124896	0.000101351	0.0107374
M2	GOTERM_BP_ALL	GO:0048598~embryonic morphogenesis	14	9.79021	6.515e-06	145258, 9935, 317, 90, 7157, 9839, 9027, 51295, 4088, 4089, 7046, 3170, 4086, 4087	134	307	14116	4.80393	0.0130355	0.000104964	0.0112099
M2	GOTERM_BP_ALL	GO:0000302~response to reactive oxygen species	8	5.59441	6.55355e-06	3725, 1410, 596, 598, 2033, 5970, 10013, 2353	134	75	14116	11.2366	0.0131122	0.000104748	0.0112762
M2	GOTERM_BP_ALL	GO:0042325~regulation of phosphorylation	17	11.8881	7.90399e-06	595, 3725, 596, 581, 22933, 5925, 1026, 207, 9839, 5998, 6868, 80824, 5934, 4089, 7273, 85440, 7046	134	466	14116	3.843	0.0157927	0.000125336	0.0135997
M2	GOTERM_BP_ALL	GO:0008284~positive regulation of cell proliferation	16	11.1888	8.1848e-06	3725, 595, 5880, 596, 823, 890, 598, 6659, 5970, 1026, 6868, 467, 3066, 6776, 7046, 5594	134	414	14116	4.07124	0.0163491	0.000128775	0.0140828
M2	GOTERM_BP_ALL	GO:0032369~negative regulation of lipid transport	5	3.4965	9.48617e-06	7376, 4790, 64241, 207, 208	134	15	14116	35.1144	0.0189239	0.000148092	0.0163218
M2	GOTERM_BP_ALL	GO:0009611~response to wounding	18	12.5874	9.87413e-06	596, 581, 5970, 90, 207, 5341, 4283, 7980, 6868, 26471, 5327, 4088, 64332, 2353, 4790, 3170, 4086, 8291	134	530	14116	3.5777	0.0196902	0.000152962	0.0169893
M2	GOTERM_BP_ALL	GO:0007049~cell cycle	22	15.3846	1.1387e-05	595, 596, 890, 2033, 26060, 90, 3875, 22933, 5925, 1326, 1026, 207, 7157, 983, 9133, 6868, 5499, 4088, 5934, 7273, 10783, 5594	134	776	14116	2.98654	0.0226726	0.00017505	0.019592
M2	GOTERM_BP_ALL	GO:0043687~post-translational protein modification	28	19.5804	1.25526e-05	5599, 1432, 10549, 2033, 22933, 983, 10013, 6612, 7273, 6613, 10155, 7046, 4654, 595, 5600, 596, 90, 1326, 207, 208, 8805, 80824, 5499, 6776, 64400, 3066, 10783, 5594, 4087	134	1182	14116	2.49544	0.0249643	0.000191506	0.0215974
M2	GOTERM_BP_ALL	GO:0007346~regulation of mitotic cell cycle	10	6.99301	1.34196e-05	595, 596, 890, 4088, 6776, 22933, 5925, 10783, 7157, 983	134	152	14116	6.93048	0.0266652	0.000203191	0.0230888
M2	GOTERM_BP_ALL	GO:0048545~response to steroid hormone stimulus	11	7.69231	1.35932e-05	595, 1410, 596, 890, 2033, 5970, 2353, 2099, 1026, 7046, 5594	134	192	14116	6.03529	0.0270055	0.000204284	0.0233875
M2	GOTERM_BP_ALL	GO:0042542~response to hydrogen peroxide	7	4.8951	1.37832e-05	3725, 1410, 596, 598, 2033, 5970, 10013	134	56	14116	13.1679	0.0273777	0.000205605	0.0237143
M2	GOTERM_BP_ALL	GO:0000082~G1/S transition of mitotic cell cycle	7	4.8951	1.37832e-05	595, 6868, 596, 90, 5925, 1026, 207	134	56	14116	13.1679	0.0273777	0.000205605	0.0237143
M2	GOTERM_BP_ALL	GO:0043434~response to peptide hormone stimulus	10	6.99301	1.49055e-05	596, 890, 598, 2308, 5970, 367, 26060, 6776, 207, 208	134	154	14116	6.84047	0.0295738	0.00022071	0.0256451
M2	GOTERM_BP_ALL	GO:0009987~cellular process	120	83.9161	1.53309e-05	3725, 1410, 10549, 9459, 3875, 2099, 79689, 6414, 6868, 6612, 122953, 7067, 25822, 6613, 10155, 1488, 6092, 1326, 207, 208, 90427, 8682, 3856, 409, 80824, 5934, 64400, 6776, 4790, 8291, 4794, 1432, 5970, 317, 26060, 51201, 8648, 2273, 6942, 3320, 2274, 10013, 1644, 64332, 85440, 81606, 7046, 595, 57142, 597, 5241, 596, 599, 890, 598, 2308, 90, 51382, 1303, 5341, 25819, 185, 26471, 58473, 7849, 84…	134	10541	14116	1.19924	0.0304048	0.000225352	0.0263769
M2	GOTERM_BP_ALL	GO:0006468~protein amino acid phosphorylation	20	13.986	1.53705e-05	595, 5600, 596, 5599, 1432, 10549, 90, 1326, 207, 208, 983, 8805, 6776, 7273, 10155, 7046, 10783, 5594, 4654, 4087	134	667	14116	3.15872	0.0304822	0.000224297	0.026445
M2	GOTERM_BP_ALL	GO:0032879~regulation of localization	19	13.2867	1.64575e-05	1410, 57142, 596, 581, 26060, 207, 208, 8682, 6868, 185, 10013, 4088, 4089, 7376, 64241, 4790, 7046, 5594, 4794	134	610	14116	3.28118	0.0326024	0.00023843	0.028315
M2	GOTERM_BP_ALL	GO:0014070~response to organic cyclic substance	9	6.29371	1.85256e-05	3725, 595, 596, 598, 5970, 3066, 2353, 1026, 7046	134	121	14116	7.83545	0.0366234	0.000266471	0.0318726
M2	GOTERM_BP_ALL	GO:0033554~cellular response to stress	18	12.5874	2.30465e-05	3725, 595, 1410, 5599, 596, 890, 1432, 9459, 581, 1026, 3309, 7157, 983, 26471, 10013, 3066, 2353, 5594	134	566	14116	3.35014	0.0453555	0.000329139	0.0396492
M2	GOTERM_BP_ALL	GO:0030308~negative regulation of cell growth	8	5.59441	2.53324e-05	1410, 57142, 596, 4088, 4089, 5925, 1026, 7157	134	92	14116	9.16029	0.0497404	0.000359232	0.043581
M2	GOTERM_BP_ALL	GO:0043412~biopolymer modification	32	22.3776	2.61709e-05	64750, 5599, 1432, 10549, 2033, 51201, 22933, 983, 10013, 6612, 5327, 7273, 6613, 7046, 10155, 4654, 595, 596, 5600, 90, 1326, 207, 208, 8805, 80824, 5499, 6776, 64400, 3066, 2353, 10783, 5594, 4087	134	1526	14116	2.20903	0.0513438	0.000368525	0.0450232
M2	GOTERM_BP_ALL	GO:0006464~protein modification process	31	21.6783	2.68614e-05	64750, 5599, 1432, 10549, 2033, 51201, 22933, 983, 10013, 6612, 5327, 7273, 6613, 7046, 10155, 4654, 595, 596, 5600, 90, 1326, 207, 208, 8805, 80824, 5499, 6776, 64400, 3066, 10783, 5594, 4087	134	1453	14116	2.24752	0.0526623	0.000375621	0.0462109
M2	GOTERM_BP_ALL	GO:0048646~anatomical structure formation involved in morphogenesis	14	9.79021	2.78475e-05	3725, 57142, 1432, 2033, 317, 90, 9839, 51295, 4088, 4223, 7273, 3170, 4086, 4087	134	352	14116	4.18979	0.0545418	0.000386722	0.0479069
M2	GOTERM_BP_ALL	GO:0044237~cellular metabolic process	87	60.8392	2.87878e-05	7849, 3725, 1410, 6599, 10549, 6659, 644, 22933, 2099, 983, 6414, 6868, 1052, 6612, 5327, 122953, 7067, 6613, 25822, 10155, 4654, 6925, 9612, 3304, 5600, 581, 5925, 1326, 3394, 207, 208, 409, 80824, 5499, 4088, 5934, 6776, 4089, 64400, 4790, 4086, 5594, 4087, 64750, 4332, 5599, 5106, 1432, 2033, 317, 5970, 51201, 57659, 8648, 6942, 3320, 2274, 367, 10013, 1644, 64332, 7273, 7376, 81606, 79660, 70…	134	6636	14116	1.38108	0.0563307	0.000397041	0.0495243
M2	GOTERM_BP_ALL	GO:0010551~regulation of specific transcription from RNA polymerase II promoter	8	5.59441	2.91405e-05	9612, 4088, 7067, 3066, 7376, 4790, 3170, 7157	134	94	14116	8.96539	0.0570008	0.000399171	0.0501308
M2	GOTERM_BP_ALL	GO:0001822~kidney development	8	5.59441	3.34078e-05	7849, 596, 185, 6092, 581, 4089, 7046, 4086	134	96	14116	8.77861	0.0650707	0.000454521	0.0574699
M2	GOTERM_BP_ALL	GO:0001704~formation of primary germ layer	6	4.1958	3.47689e-05	51295, 4088, 90, 3170, 4086, 4087	134	40	14116	15.8015	0.0676302	0.000469861	0.0598107
M2	GOTERM_BP_ALL	GO:0044093~positive regulation of molecular function	18	12.5874	3.57685e-05	595, 596, 2033, 317, 581, 5970, 207, 7157, 9839, 5341, 983, 9104, 6868, 185, 4088, 7376, 85440, 7046	134	586	14116	3.2358	0.0695054	0.000480145	0.0615298
M2	GOTERM_BP_ALL	GO:0006796~phosphate metabolic process	24	16.7832	3.63444e-05	595, 5600, 5599, 596, 1432, 10549, 90, 1326, 51382, 207, 208, 983, 8805, 80824, 2538, 5499, 6776, 7273, 10155, 7046, 10783, 5594, 4654, 4087	134	973	14116	2.5984	0.070584	0.000484643	0.0625201
M2	GOTERM_BP_ALL	GO:0006793~phosphorus metabolic process	24	16.7832	3.63444e-05	595, 5600, 5599, 596, 1432, 10549, 90, 1326, 51382, 207, 208, 983, 8805, 80824, 2538, 5499, 6776, 7273, 10155, 7046, 10783, 5594, 4654, 4087	134	973	14116	2.5984	0.070584	0.000484643	0.0625201
M2	GOTERM_BP_ALL	GO:0045596~negative regulation of cell differentiation	11	7.69231	3.74757e-05	595, 57142, 9935, 4088, 6776, 7376, 7046, 3170, 7157, 4155, 5594	134	216	14116	5.3647	0.0726993	0.000496439	0.0644656
M2	GOTERM_BP_ALL	GO:0043029~T cell homeostasis	5	3.4965	3.98072e-05	9133, 596, 581, 6776, 207	134	21	14116	25.0817	0.0770436	0.000523871	0.068475
M2	GOTERM_BP_ALL	GO:0051051~negative regulation of transport	9	6.29371	4.0828e-05	1410, 596, 7376, 4790, 64241, 207, 208, 4794, 8682	134	135	14116	7.02289	0.0789392	0.000533814	0.0702303
M2	GOTERM_BP_ALL	GO:0009991~response to extracellular stimulus	11	7.69231	4.37867e-05	3725, 595, 596, 2538, 5970, 10013, 2353, 1026, 3309, 207, 7157	134	220	14116	5.26716	0.0844116	0.000568796	0.075318
M2	GOTERM_BP_ALL	GO:0035295~tube development	11	7.69231	4.37867e-05	596, 2033, 5499, 317, 6092, 90, 4089, 7046, 3170, 9839, 4087	134	220	14116	5.26716	0.0844116	0.000568796	0.075318
M2	GOTERM_BP_ALL	GO:0007183~SMAD protein complex assembly	4	2.7972	4.42385e-05	4088, 4089, 4086, 4087	134	8	14116	52.6716	0.0852444	0.000570981	0.0760949
M2	GOTERM_BP_ALL	GO:0010720~positive regulation of cell development	7	4.8951	4.60431e-05	596, 5970, 6092, 4088, 4089, 4086, 4087	134	69	14116	10.687	0.0885632	0.000590482	0.0791979
M2	GOTERM_BP_ALL	GO:0007243~protein kinase cascade	14	9.79021	4.66434e-05	1410, 5599, 5600, 1432, 9459, 10549, 207, 5341, 5998, 80824, 6776, 7046, 4086, 5594	134	370	14116	3.98596	0.0896645	0.000594393	0.08023
M2	GOTERM_BP_ALL	GO:0007005~mitochondrion organization	9	6.29371	4.77912e-05	3725, 596, 840, 598, 3320, 581, 4088, 207, 7157	134	138	14116	6.87021	0.0917666	0.000605187	0.0822036
M2	GOTERM_BP_ALL	GO:0045165~cell fate commitment	9	6.29371	5.03128e-05	596, 4089, 3475, 7046, 3170, 4086, 7157, 4654, 4087	134	139	14116	6.82079	0.0963675	0.000633128	0.086539
M2	GOTERM_BP_ALL	GO:0048729~tissue morphogenesis	10	6.99301	5.11663e-05	596, 317, 51295, 4088, 90, 4089, 7273, 4086, 9839, 4087	134	180	14116	5.8524	0.0979196	0.000639867	0.0880065
M2	GOTERM_BP_ALL	GO:0070482~response to oxygen levels	9	6.29371	5.56896e-05	6868, 596, 598, 2033, 5327, 4088, 4089, 1026, 7046	134	141	14116	6.72404	0.106101	0.000692118	0.095783
M2	GOTERM_BP_ALL	GO:0016310~phosphorylation	21	14.6853	5.80117e-05	595, 5600, 5599, 596, 1432, 10549, 90, 1326, 51382, 207, 208, 983, 8805, 6776, 7273, 10155, 7046, 10783, 5594, 4654, 4087	134	800	14116	2.76526	0.110272	0.000716546	0.099775
M2	GOTERM_BP_ALL	GO:0040007~growth	10	6.99301	5.81784e-05	9133, 6414, 596, 2273, 598, 2538, 26471, 367, 207, 4087	134	183	14116	5.75646	0.11057	0.000714225	0.100062
M2	GOTERM_BP_ALL	GO:0051049~regulation of transport	15	10.4895	6.11332e-05	1410, 596, 581, 26060, 207, 208, 8682, 185, 4088, 4089, 7376, 64241, 4790, 7046, 4794	134	435	14116	3.63253	0.115848	0.00074594	0.105141
M2	GOTERM_BP_ALL	GO:0046661~male sex differentiation	7	4.8951	6.34024e-05	595, 596, 599, 598, 581, 367, 6776	134	73	14116	10.1014	0.11988	0.00076896	0.109042
M2	GOTERM_BP_ALL	GO:0051789~response to protein stimulus	8	5.59441	6.70841e-05	595, 3304, 596, 598, 3320, 10013, 2353, 25822	134	107	14116	7.87613	0.126382	0.000808726	0.11537
M2	GOTERM_BP_ALL	GO:0043009~chordate embryonic development	13	9.09091	6.85734e-05	145258, 598, 2033, 317, 90, 7157, 9839, 9133, 367, 4223, 7046, 3170, 4087	134	331	14116	4.13735	0.128999	0.000821755	0.11793
M2	GOTERM_BP_ALL	GO:0030522~intracellular receptor-mediated signaling pathway	7	4.8951	7.38522e-05	8648, 5241, 2274, 367, 7376, 5925, 2099	134	75	14116	9.83204	0.13821	0.000879754	0.127003
M2	GOTERM_BP_ALL	GO:0044092~negative regulation of molecular function	13	9.09091	7.47462e-05	5925, 1026, 3309, 207, 7157, 5341, 5998, 3164, 80824, 10013, 3066, 7067, 4790	134	334	14116	4.10019	0.139761	0.000885164	0.12854
M2	GOTERM_BP_ALL	GO:0009792~embryonic development ending in birth or egg hatching	13	9.09091	7.47462e-05	145258, 598, 2033, 317, 90, 7157, 9839, 9133, 367, 4223, 7046, 3170, 4087	134	334	14116	4.10019	0.139761	0.000885164	0.12854
M2	GOTERM_BP_ALL	GO:0045926~negative regulation of growth	8	5.59441	7.99757e-05	1410, 57142, 596, 4088, 4089, 5925, 1026, 7157	134	110	14116	7.66133	0.148774	0.000941531	0.137527
M2	GOTERM_BP_ALL	GO:0010769~regulation of cell morphogenesis involved in differentiation	7	4.8951	8.5632e-05	57142, 6092, 4088, 4089, 4086, 4155, 4087	134	77	14116	9.57666	0.158417	0.00100223	0.147247
M2	GOTERM_BP_ALL	GO:0019216~regulation of lipid metabolic process	8	5.59441	8.96426e-05	185, 5934, 6776, 7376, 5925, 4790, 207, 208	134	112	14116	7.52452	0.165188	0.00104309	0.154138
M2	GOTERM_BP_ALL	GO:0008406~gonad development	8	5.59441	8.96426e-05	595, 596, 5241, 599, 598, 581, 367, 6776	134	112	14116	7.52452	0.165188	0.00104309	0.154138
M2	GOTERM_BP_ALL	GO:0051098~regulation of binding	9	6.29371	9.89959e-05	596, 2033, 5970, 581, 4088, 4089, 7067, 3066, 4087	134	153	14116	6.19666	0.180768	0.00114525	0.170208
M2	GOTERM_BP_ALL	GO:0006996~organelle organization	28	19.5804	0.000101474	3725, 1410, 840, 6599, 2033, 317, 22933, 983, 3320, 10013, 7273, 85440, 5880, 596, 890, 598, 581, 5925, 207, 7157, 5341, 3856, 9133, 4088, 5934, 64400, 3066, 10783	134	1332	14116	2.21442	0.184847	0.0011672	0.174465
M2	GOTERM_BP_ALL	GO:0045927~positive regulation of growth	7	4.8951	0.00010606	6868, 596, 2033, 6776, 7046, 207, 4654	134	80	14116	9.21754	0.192341	0.00121299	0.182343
M2	GOTERM_BP_ALL	GO:0034645~cellular macromolecule biosynthetic process	46	32.1678	0.000110113	7849, 3725, 4332, 6599, 6659, 2033, 5970, 51201, 2099, 57659, 8648, 2274, 6942, 1052, 10013, 367, 7067, 122953, 64332, 7376, 81606, 10155, 3170, 6925, 4654, 9612, 5241, 2308, 9935, 5925, 3394, 207, 9839, 7157, 8805, 3164, 25819, 467, 4088, 5934, 6776, 4089, 3066, 4790, 4086, 4087	134	2812	14116	1.72325	0.198908	0.00125221	0.189305
M2	GOTERM_BP_ALL	GO:0043085~positive regulation of catalytic activity	16	11.1888	0.000113219	595, 596, 317, 581, 207, 7157, 9839, 5341, 983, 9104, 6868, 185, 4088, 7376, 85440, 7046	134	520	14116	3.24133	0.203904	0.00128028	0.194639
M2	GOTERM_BP_ALL	GO:0008584~male gonad development	6	4.1958	0.000125453	595, 596, 599, 598, 581, 367	134	52	14116	12.155	0.223282	0.00141061	0.21565
M2	GOTERM_BP_ALL	GO:0046902~regulation of mitochondrial membrane permeability	4	2.7972	0.000127669	596, 598, 581, 7157	134	11	14116	38.3066	0.226742	0.00142755	0.219456
M2	GOTERM_BP_ALL	GO:0002260~lymphocyte homeostasis	5	3.4965	0.000129396	9133, 596, 581, 6776, 207	134	28	14116	18.8113	0.229427	0.00143886	0.222422
M2	GOTERM_BP_ALL	GO:0009059~macromolecule biosynthetic process	46	32.1678	0.000130827	7849, 3725, 4332, 6599, 6659, 2033, 5970, 51201, 2099, 57659, 8648, 2274, 6942, 1052, 10013, 367, 7067, 122953, 64332, 7376, 81606, 10155, 3170, 6925, 4654, 9612, 5241, 2308, 9935, 5925, 3394, 207, 9839, 7157, 8805, 3164, 25819, 467, 4088, 5934, 6776, 4089, 3066, 4790, 4086, 4087	134	2832	14116	1.71108	0.231645	0.00144677	0.224879
M2	GOTERM_BP_ALL	GO:0008285~negative regulation of cell proliferation	13	9.09091	0.000155536	3725, 1488, 596, 581, 5925, 1026, 7157, 8805, 26471, 4088, 4089, 4086, 4087	134	361	14116	3.79353	0.26895	0.00171042	0.267297
M2	GOTERM_BP_ALL	GO:0034641~cellular nitrogen compound metabolic process	55	38.4615	0.000157537	3725, 7849, 6599, 6659, 644, 2099, 1052, 7067, 122953, 10155, 6925, 4654, 3304, 9612, 581, 5925, 207, 3394, 4088, 5934, 6776, 4089, 4790, 4086, 5594, 4087, 4332, 2033, 317, 5970, 57659, 8648, 6942, 2274, 10013, 367, 1644, 64332, 7376, 81606, 3170, 5241, 9935, 2308, 51382, 9839, 7157, 5394, 8805, 3164, 25819, 467, 2538, 3066, 2353	134	3670	14116	1.57871	0.271891	0.00172299	0.270731
M2	GOTERM_BP_ALL	GO:0006979~response to oxidative stress	9	6.29371	0.000160266	3725, 1410, 6414, 596, 598, 2033, 5970, 10013, 2353	134	164	14116	5.78103	0.275882	0.00174335	0.275415
M2	GOTERM_BP_ALL	GO:0032368~regulation of lipid transport	5	3.4965	0.000170684	7376, 4790, 64241, 207, 208	134	30	14116	17.5572	0.29092	0.00184661	0.293293
M2	GOTERM_BP_ALL	GO:0048534~hemopoietic or lymphoid organ development	11	7.69231	0.000175009	6868, 9133, 596, 6659, 581, 6776, 5925, 7046, 3394, 5341, 7157	134	260	14116	4.45683	0.297071	0.00188325	0.300715
M2	GOTERM_BP_ALL	GO:0048608~reproductive structure development	8	5.59441	0.000187358	595, 596, 5241, 599, 598, 581, 367, 6776	134	126	14116	6.68846	0.314341	0.0020053	0.321902
M2	GOTERM_BP_ALL	GO:0000278~mitotic cell cycle	13	9.09091	0.00019543	595, 596, 890, 90, 22933, 5925, 1026, 207, 983, 6868, 9133, 7273, 10783	134	370	14116	3.70125	0.3254	0.00208056	0.335749
M2	GOTERM_BP_ALL	GO:0045137~development of primary sexual characteristics	8	5.59441	0.000196752	595, 596, 5241, 599, 598, 581, 367, 6776	134	127	14116	6.6358	0.327193	0.0020836	0.338016
M2	GOTERM_BP_ALL	GO:0048511~rhythmic process	8	5.59441	0.000206522	3725, 596, 5241, 598, 25819, 581, 1644, 6776	134	128	14116	6.58396	0.340306	0.00217553	0.354773
M2	GOTERM_BP_ALL	GO:0000122~negative regulation of transcription from RNA polymerase II promoter	11	7.69231	0.000210484	145258, 9612, 4088, 122953, 3066, 5925, 4790, 10155, 3394, 7157, 6925	134	266	14116	4.3563	0.34555	0.00220569	0.361568
M2	GOTERM_BP_ALL	GO:0030518~steroid hormone receptor signaling pathway	6	4.1958	0.000211416	8648, 5241, 2274, 367, 5925, 2099	134	58	14116	10.8976	0.346777	0.00220398	0.363166
M2	GOTERM_BP_ALL	GO:0007389~pattern specification process	11	7.69231	0.000216948	145258, 9935, 2033, 90, 4089, 4223, 7046, 3170, 4086, 9839, 4087	134	267	14116	4.33999	0.354015	0.00224994	0.372651
M2	GOTERM_BP_ALL	GO:0007006~mitochondrial membrane organization	5	3.4965	0.000220724	596, 598, 3320, 581, 7157	134	32	14116	16.4599	0.358912	0.00227734	0.379126
M2	GOTERM_BP_ALL	GO:0022603~regulation of anatomical structure morphogenesis	10	6.99301	0.000227855	57142, 596, 6092, 581, 4088, 4089, 4086, 4654, 4155, 4087	134	219	14116	4.8102	0.368055	0.00233886	0.391352
M2	GOTERM_BP_ALL	GO:0001932~regulation of protein amino acid phosphorylation	9	6.29371	0.000231085	3725, 595, 6868, 596, 581, 4089, 85440, 7046, 9839	134	173	14116	5.48029	0.372153	0.00235995	0.396889
M2	GOTERM_BP_ALL	GO:0042592~homeostatic process	19	13.2867	0.000237459	3725, 5880, 596, 598, 2033, 10549, 581, 5925, 207, 7157, 9104, 9133, 8805, 2538, 185, 6776, 64241, 4086, 4155	134	751	14116	2.66514	0.380163	0.00241273	0.407815
M2	GOTERM_BP_ALL	GO:0001666~response to hypoxia	8	5.59441	0.000273702	6868, 596, 598, 2033, 5327, 4088, 4089, 7046	134	134	14116	6.28915	0.423806	0.00276657	0.469921
M2	GOTERM_BP_ALL	GO:0002520~immune system development	11	7.69231	0.000283004	6868, 9133, 596, 6659, 581, 6776, 5925, 7046, 3394, 5341, 7157	134	276	14116	4.19846	0.434504	0.0028462	0.485857
M2	GOTERM_BP_ALL	GO:0051345~positive regulation of hydrolase activity	9	6.29371	0.000291219	9104, 185, 317, 581, 4088, 7376, 85440, 5341, 7157	134	179	14116	5.29659	0.443785	0.00291416	0.499926
M2	GOTERM_BP_ALL	GO:0043086~negative regulation of catalytic activity	11	7.69231	0.000291286	5998, 80824, 3164, 10013, 5925, 4790, 1026, 3309, 207, 5341, 7157	134	277	14116	4.18331	0.44386	0.00290042	0.500041
M2	GOTERM_BP_ALL	GO:0051130~positive regulation of cellular component organization	9	6.29371	0.000313897	10013, 6092, 4088, 4089, 7046, 207, 5341, 4086, 4087	134	181	14116	5.23806	0.468625	0.00310987	0.538758
M2	GOTERM_BP_ALL	GO:0048145~regulation of fibroblast proliferation	5	3.4965	0.00031444	890, 26471, 581, 1026, 7157	134	35	14116	15.049	0.469207	0.0031	0.539688
M2	GOTERM_BP_ALL	GO:0031668~cellular response to extracellular stimulus	6	4.1958	0.000336277	3725, 10013, 2353, 1026, 3309, 7157	134	64	14116	9.87593	0.492052	0.00329882	0.577065
M2	GOTERM_BP_ALL	GO:0006807~nitrogen compound metabolic process	55	38.4615	0.000347381	3725, 7849, 6599, 6659, 644, 2099, 1052, 7067, 122953, 10155, 6925, 4654, 3304, 9612, 581, 5925, 207, 3394, 4088, 5934, 6776, 4089, 4790, 4086, 5594, 4087, 4332, 2033, 317, 5970, 57659, 8648, 6942, 2274, 10013, 367, 1644, 64332, 7376, 81606, 3170, 5241, 9935, 2308, 51382, 9839, 7157, 5394, 8805, 3164, 25819, 467, 2538, 3066, 2353	134	3778	14116	1.53358	0.503289	0.00339107	0.596066
M2	GOTERM_BP_ALL	GO:0001776~leukocyte homeostasis	5	3.4965	0.000351179	9133, 596, 581, 6776, 207	134	36	14116	14.631	0.507075	0.00341155	0.602565
M2	GOTERM_BP_ALL	GO:0001707~mesoderm formation	5	3.4965	0.000351179	51295, 4088, 90, 4086, 4087	134	36	14116	14.631	0.507075	0.00341155	0.602565
M2	GOTERM_BP_ALL	GO:0006139~nucleobase, nucleoside, nucleotide and nucleic acid metabolic process	51	35.6643	0.00035627	3725, 7849, 6599, 6659, 2099, 1052, 7067, 122953, 10155, 6925, 4654, 3304, 9612, 581, 5925, 3394, 5934, 4088, 4089, 6776, 4790, 4086, 4087, 5594, 4332, 2033, 317, 5970, 57659, 8648, 2274, 6942, 10013, 367, 64332, 7376, 81606, 3170, 5241, 9935, 2308, 51382, 9839, 7157, 5394, 8805, 3164, 25819, 467, 3066, 2353	134	3409	14116	1.57598	0.512105	0.00344432	0.611274
M2	GOTERM_BP_ALL	GO:0046546~development of primary male sexual characteristics	6	4.1958	0.000361574	595, 596, 599, 598, 581, 367	134	65	14116	9.724	0.517291	0.00347882	0.620348
M2	GOTERM_BP_ALL	GO:0051128~regulation of cellular component organization	14	9.79021	0.000385918	57142, 6092, 26060, 207, 5341, 10013, 4088, 4089, 7376, 7046, 10783, 4086, 4087, 4155	134	458	14116	3.2201	0.540395	0.003695	0.661984
M2	GOTERM_BP_ALL	GO:0051412~response to corticosterone stimulus	4	2.7972	0.0004186	595, 596, 2353, 1026	134	16	14116	26.3358	0.569685	0.00398841	0.717856
M2	GOTERM_BP_ALL	GO:0051329~interphase of mitotic cell cycle	7	4.8951	0.000423033	595, 6868, 596, 90, 5925, 1026, 207	134	103	14116	7.15925	0.573511	0.0040116	0.725432
M2	GOTERM_BP_ALL	GO:0045767~regulation of anti-apoptosis	5	3.4965	0.00043371	57142, 598, 581, 1026, 4086	134	38	14116	13.861	0.582588	0.00409339	0.743677
M2	GOTERM_BP_ALL	GO:0048332~mesoderm morphogenesis	5	3.4965	0.00043371	51295, 4088, 90, 4086, 4087	134	38	14116	13.861	0.582588	0.00409339	0.743677
M2	GOTERM_BP_ALL	GO:0043627~response to estrogen stimulus	7	4.8951	0.000468904	595, 1410, 596, 890, 2099, 7046, 5594	134	105	14116	7.02289	0.611163	0.00440426	0.803794
M2	GOTERM_BP_ALL	GO:0017015~regulation of transforming growth factor beta receptor signaling pathway	5	3.4965	0.000479774	64750, 6868, 4088, 4089, 4087	134	39	14116	13.5055	0.619586	0.00448524	0.822355
M2	GOTERM_BP_ALL	GO:0051325~interphase	7	4.8951	0.000493247	595, 6868, 596, 90, 5925, 1026, 207	134	106	14116	6.95663	0.629775	0.00458964	0.845356
M2	GOTERM_BP_ALL	GO:0010467~gene expression	46	32.1678	0.000502239	7849, 3725, 4332, 823, 6599, 6659, 2033, 5970, 2099, 57659, 8648, 2274, 6942, 1052, 10013, 367, 7067, 122953, 64332, 7376, 81606, 10155, 3170, 6925, 4654, 9612, 5241, 2308, 9935, 5925, 3394, 9839, 7157, 5394, 8805, 3164, 25819, 467, 4088, 5934, 6776, 4089, 3066, 4790, 4086, 4087	134	2999	14116	1.6158	0.636423	0.00465165	0.860705
M2	GOTERM_BP_ALL	GO:0001568~blood vessel development	10	6.99301	0.000518629	3725, 57142, 1432, 2308, 581, 5327, 90, 4223, 7046, 207	134	245	14116	4.29973	0.648234	0.00478115	0.888675
M2	GOTERM_BP_ALL	GO:0051341~regulation of oxidoreductase activity	5	3.4965	0.000529219	185, 10013, 51295, 4790, 207	134	40	14116	13.1679	0.655661	0.00485634	0.906743
M2	GOTERM_BP_ALL	GO:0008152~metabolic process	92	64.3357	0.000539043	7849, 3725, 1410, 840, 6599, 10549, 6659, 644, 22933, 2099, 79689, 983, 6414, 6868, 1052, 6612, 5327, 122953, 7067, 6613, 25822, 10155, 4654, 6925, 1488, 9612, 3304, 5600, 581, 5925, 1326, 3394, 207, 208, 409, 80824, 5499, 4088, 5934, 6776, 4089, 64400, 4790, 4086, 5594, 4087, 64750, 4332, 823, 5599, 5106, 1432, 2033, 317, 5970, 51201, 57659, 9027, 8648, 6942, 3320, 2274, 367, 10013, 1644, 64332,…	134	7647	14116	1.26737	0.662411	0.00492386	0.923502
M2	GOTERM_BP_ALL	GO:0022403~cell cycle phase	13	9.09091	0.000540434	595, 596, 890, 90, 22933, 5925, 1026, 207, 983, 6868, 9133, 7273, 10783	134	414	14116	3.30788	0.663356	0.00491426	0.925875
M2	GOTERM_BP_ALL	GO:0031667~response to nutrient levels	9	6.29371	0.000552402	3725, 595, 596, 2538, 5970, 10013, 3309, 207, 7157	134	197	14116	4.81264	0.671377	0.00500027	0.946287
M2	GOTERM_BP_ALL	GO:0003002~regionalization	9	6.29371	0.000552402	145258, 9935, 2033, 4089, 4223, 7046, 3170, 9839, 4087	134	197	14116	4.81264	0.671377	0.00500027	0.946287
M2	GOTERM_BP_ALL	GO:0007548~sex differentiation	8	5.59441	0.000563604	595, 596, 5241, 599, 598, 581, 367, 6776	134	151	14116	5.5811	0.678712	0.00507862	0.965389
M2	GOTERM_BP_ALL	GO:0007568~aging	7	4.8951	0.000600624	3725, 1410, 596, 5970, 2353, 7046, 7157	134	110	14116	6.70366	0.701808	0.00538731	1.02849
M2	GOTERM_BP_ALL	GO:0006006~glucose metabolic process	8	5.59441	0.000609609	1410, 5106, 1432, 467, 2538, 5499, 79660, 207	134	153	14116	5.50815	0.707159	0.00544347	1.0438
M2	GOTERM_BP_ALL	GO:0001944~vasculature development	10	6.99301	0.000617233	3725, 57142, 1432, 2308, 581, 5327, 90, 4223, 7046, 207	134	251	14116	4.19694	0.711624	0.00548706	1.05679
M2	GOTERM_BP_ALL	GO:0044238~primary metabolic process	85	59.4406	0.000692879	7849, 3725, 1410, 840, 6599, 10549, 6659, 22933, 2099, 983, 6868, 1052, 6612, 5327, 122953, 7067, 6613, 25822, 10155, 4654, 6925, 9612, 3304, 5600, 581, 5925, 1326, 3394, 207, 208, 80824, 5499, 4088, 5934, 6776, 4089, 64400, 4790, 4086, 5594, 4087, 64750, 4332, 823, 5599, 5106, 1432, 2033, 317, 5970, 51201, 57659, 8648, 6942, 3320, 2274, 367, 10013, 1644, 64332, 7273, 7376, 81606, 79660, 7046, 31…	134	6923	14116	1.2934	0.7524	0.00613065	1.18558
M2	GOTERM_BP_ALL	GO:0032844~regulation of homeostatic process	7	4.8951	0.000725328	6868, 596, 1432, 9935, 185, 581, 6776	134	114	14116	6.46845	0.768075	0.00638889	1.24078
M2	GOTERM_BP_ALL	GO:0030509~BMP signaling pathway	5	3.4965	0.000763577	64750, 51295, 90, 4089, 4086	134	44	14116	11.9708	0.785283	0.00669553	1.30581
M2	GOTERM_BP_ALL	GO:0032496~response to lipopolysaccharide	6	4.1958	0.000790423	3725, 6868, 1432, 5970, 2353, 5594	134	77	14116	8.20857	0.796592	0.00690018	1.35142
M2	GOTERM_BP_ALL	GO:0040029~regulation of gene expression, epigenetic	6	4.1958	0.000790423	4088, 3066, 22933, 2353, 4086, 4087	134	77	14116	8.20857	0.796592	0.00690018	1.35142
M2	GOTERM_BP_ALL	GO:0051385~response to mineralocorticoid stimulus	4	2.7972	0.000828983	595, 596, 2353, 1026	134	20	14116	21.0687	0.811803	0.0072045	1.41691
M2	GOTERM_BP_ALL	GO:0044267~cellular protein metabolic process	38	26.5734	0.000831434	1410, 64750, 5599, 1432, 2033, 10549, 5970, 51201, 22933, 983, 6868, 3320, 10013, 6612, 5327, 7273, 25822, 6613, 7046, 10155, 4654, 595, 596, 5600, 8507, 90, 1326, 207, 208, 8805, 80824, 5499, 6776, 64400, 3066, 4790, 10783, 5594, 4087	134	2355	14116	1.69981	0.81273	0.0071947	1.42107
M2	GOTERM_BP_ALL	GO:0003006~reproductive developmental process	10	6.99301	0.00083779	595, 596, 5241, 599, 598, 581, 367, 90, 6776, 207	134	262	14116	4.02074	0.815114	0.00721853	1.43186
M2	GOTERM_BP_ALL	GO:0048610~reproductive cellular process	8	5.59441	0.000854914	595, 596, 599, 598, 581, 90, 7046, 207	134	162	14116	5.20214	0.821387	0.00733422	1.46092
M2	GOTERM_BP_ALL	GO:0031053~primary microRNA processing	3	2.0979	0.000864872	4088, 4086, 4087	134	5	14116	63.206	0.824937	0.00738792	1.47782
M2	GOTERM_BP_ALL	GO:0044249~cellular biosynthetic process	50	34.965	0.000869053	3725, 7849, 6599, 6659, 2099, 1052, 7067, 122953, 10155, 6925, 4654, 9612, 5925, 3394, 207, 5934, 4088, 4089, 6776, 4790, 4086, 4087, 4332, 5106, 2033, 5970, 51201, 57659, 8648, 2274, 6942, 10013, 367, 1644, 64332, 7376, 81606, 3170, 5241, 9935, 2308, 51382, 9839, 7157, 8805, 3164, 25819, 467, 2538, 3066	134	3442	14116	1.53026	0.826406	0.00739218	1.48491
M2	GOTERM_BP_ALL	GO:0022402~cell cycle process	15	10.4895	0.000884567	595, 596, 890, 90, 22933, 5925, 1026, 207, 7157, 983, 6868, 9133, 4088, 7273, 10783	134	565	14116	2.79672	0.83175	0.00749207	1.51123
M2	GOTERM_BP_ALL	GO:0043281~regulation of caspase activity	6	4.1958	0.000888216	3164, 317, 581, 4088, 3309, 7157	134	79	14116	8.00076	0.832983	0.00749138	1.51742
M2	GOTERM_BP_ALL	GO:0006917~induction of apoptosis	11	7.69231	0.000897037	5599, 3164, 9459, 26471, 581, 4088, 1026, 7046, 665, 7157, 5594	134	320	14116	3.62118	0.835927	0.007534	1.53238
M2	GOTERM_BP_ALL	GO:0012502~induction of programmed cell death	11	7.69231	0.000918582	5599, 3164, 9459, 26471, 581, 4088, 1026, 7046, 665, 7157, 5594	134	321	14116	3.60989	0.8429	0.00768232	1.56891
M2	GOTERM_BP_ALL	GO:0042770~DNA damage response, signal transduction	6	4.1958	0.000940359	595, 890, 1432, 26471, 7157, 983	134	80	14116	7.90075	0.849648	0.00783131	1.60582
M2	GOTERM_BP_ALL	GO:0050767~regulation of neurogenesis	8	5.59441	0.000986301	57142, 596, 5970, 6092, 3170, 4086, 7157, 4155	134	166	14116	5.07678	0.862947	0.00817873	1.68365
M2	GOTERM_BP_ALL	GO:0045786~negative regulation of cell cycle	6	4.1958	0.000994747	596, 4088, 3066, 5925, 1026, 7157	134	81	14116	7.80321	0.865261	0.0082147	1.69795
M2	GOTERM_BP_ALL	GO:0052548~regulation of endopeptidase activity	6	4.1958	0.00105144	3164, 317, 581, 4088, 3309, 7157	134	82	14116	7.70805	0.879813	0.00864565	1.7939
M2	GOTERM_BP_ALL	GO:0000077~DNA damage checkpoint	5	3.4965	0.00106315	595, 890, 1432, 7157, 983	134	48	14116	10.9733	0.882619	0.00870608	1.81371
M2	GOTERM_BP_ALL	GO:0008633~activation of pro-apoptotic gene products	4	2.7972	0.00110455	596, 5599, 4088, 207	134	22	14116	19.1533	0.892017	0.00900709	1.8837
M2	GOTERM_BP_ALL	GO:0042110~T cell activation	7	4.8951	0.00122213	6868, 596, 6659, 581, 4088, 6776, 7157	134	126	14116	5.8524	0.914811	0.00992162	2.08225
M2	GOTERM_BP_ALL	GO:0035239~tube morphogenesis	7	4.8951	0.00127298	596, 5499, 317, 90, 4089, 3170, 9839	134	127	14116	5.80632	0.923112	0.0102911	2.16799
M2	GOTERM_BP_ALL	GO:0016043~cellular component organization	39	27.2727	0.00128363	3725, 1410, 840, 6599, 2033, 317, 22933, 983, 3320, 10013, 7273, 85440, 7046, 10155, 5880, 596, 890, 598, 6092, 581, 5925, 1303, 207, 5341, 7157, 3856, 409, 8805, 9133, 185, 4088, 5934, 4089, 64400, 3066, 10783, 4086, 4087, 8291	134	2498	14116	1.64467	0.924746	0.0103353	2.18594
M2	GOTERM_BP_ALL	GO:0060395~SMAD protein signal transduction	3	2.0979	0.0012893	3725, 4089, 2353	134	6	14116	52.6716	0.925602	0.0103395	2.1955
M2	GOTERM_BP_ALL	GO:0002237~response to molecule of bacterial origin	6	4.1958	0.00130245	3725, 6868, 1432, 5970, 2353, 5594	134	86	14116	7.34953	0.927548	0.010403	2.21765
M2	GOTERM_BP_ALL	GO:0052547~regulation of peptidase activity	6	4.1958	0.00130245	3164, 317, 581, 4088, 3309, 7157	134	86	14116	7.34953	0.927548	0.010403	2.21765
M2	GOTERM_BP_ALL	GO:0051336~regulation of hydrolase activity	11	7.69231	0.00132539	9104, 3164, 185, 317, 581, 4088, 7376, 85440, 3309, 5341, 7157	134	337	14116	3.4385	0.930824	0.0105437	2.2563
M2	GOTERM_BP_ALL	GO:0043193~positive regulation of gene-specific transcription	6	4.1958	0.00137156	4088, 3066, 7376, 10155, 7157, 4087	134	87	14116	7.26505	0.936975	0.0108663	2.33403
M2	GOTERM_BP_ALL	GO:0031570~DNA integrity checkpoint	5	3.4965	0.0014369	595, 890, 1432, 7157, 983	134	52	14116	10.1292	0.944756	0.0113368	2.44393
M2	GOTERM_BP_ALL	GO:0022604~regulation of cell morphogenesis	7	4.8951	0.00149272	57142, 6092, 4088, 4089, 4086, 4155, 4087	134	131	14116	5.62903	0.950639	0.0117291	2.53773
M2	GOTERM_BP_ALL	GO:0001934~positive regulation of protein amino acid phosphorylation	6	4.1958	0.00151787	595, 6868, 596, 4089, 85440, 7046	134	89	14116	7.10179	0.95308	0.0118793	2.57996
M2	GOTERM_BP_ALL	GO:0043523~regulation of neuron apoptosis	6	4.1958	0.00159519	3725, 596, 598, 581, 2099, 7157	134	90	14116	7.02289	0.959856	0.0124329	2.70968
M2	GOTERM_BP_ALL	GO:0032870~cellular response to hormone stimulus	7	4.8951	0.00161215	2308, 26060, 6776, 7067, 2353, 207, 208	134	133	14116	5.54438	0.961206	0.0125159	2.73811
M2	GOTERM_BP_ALL	GO:0043331~response to dsRNA	4	2.7972	0.00161597	4088, 4086, 5594, 4087	134	25	14116	16.8549	0.961504	0.0124973	2.74452
M2	GOTERM_BP_ALL	GO:0007420~brain development	10	6.99301	0.00165925	145258, 6414, 596, 9935, 317, 6092, 581, 3170, 4086, 9839	134	289	14116	3.6451	0.964722	0.0127811	2.81704
M2	GOTERM_BP_ALL	GO:0000075~cell cycle checkpoint	6	4.1958	0.00167536	595, 890, 1432, 5925, 7157, 983	134	91	14116	6.94571	0.965851	0.0128554	2.84402
M2	GOTERM_BP_ALL	GO:0009058~biosynthetic process	50	34.965	0.0016819	3725, 7849, 6599, 6659, 2099, 1052, 7067, 122953, 10155, 6925, 4654, 9612, 5925, 3394, 207, 5934, 4088, 4089, 6776, 4790, 4086, 4087, 4332, 5106, 2033, 5970, 51201, 57659, 8648, 2274, 6942, 10013, 367, 1644, 64332, 7376, 81606, 3170, 5241, 9935, 2308, 51382, 9839, 7157, 8805, 3164, 25819, 467, 2538, 3066	134	3542	14116	1.48706	0.966298	0.0128563	2.85497
M2	GOTERM_BP_ALL	GO:0051707~response to other organism	10	6.99301	0.00169898	3725, 6868, 596, 1432, 5970, 4088, 2353, 665, 5594, 3856	134	290	14116	3.63253	0.96744	0.0129371	2.88357
M2	GOTERM_BP_ALL	GO:0030097~hemopoiesis	9	6.29371	0.00176943	6868, 596, 6659, 581, 6776, 5925, 3394, 5341, 7157	134	236	14116	4.01733	0.971754	0.0134197	3.00143
M2	GOTERM_BP_ALL	GO:0000165~MAPKKK cascade	8	5.59441	0.00178647	1410, 5998, 5599, 80824, 9459, 7046, 4086, 5594	134	184	14116	4.58014	0.972708	0.0134974	3.02992
M2	GOTERM_BP_ALL	GO:0008634~negative regulation of survival gene product expression	3	2.0979	0.00179388	598, 581, 665	134	7	14116	45.1471	0.973113	0.0135025	3.0423
M2	GOTERM_BP_ALL	GO:0010718~positive regulation of epithelial to mesenchymal transition	3	2.0979	0.00179388	4088, 4089, 4087	134	7	14116	45.1471	0.973113	0.0135025	3.0423
M2	GOTERM_BP_ALL	GO:0010770~positive regulation of cell morphogenesis involved in differentiation	3	2.0979	0.00179388	4088, 4089, 4087	134	7	14116	45.1471	0.973113	0.0135025	3.0423
M2	GOTERM_BP_ALL	GO:0031100~organ regeneration	4	2.7972	0.00181425	595, 890, 1026, 7046	134	26	14116	16.2067	0.974196	0.013604	3.07633
M2	GOTERM_BP_ALL	GO:0051704~multi-organism process	16	11.1888	0.00187817	3725, 596, 1432, 2033, 5970, 3875, 5925, 665, 7157, 3856, 6868, 4088, 6776, 2353, 7046, 5594	134	681	14116	2.47503	0.977318	0.0140283	3.18309
M2	GOTERM_BP_ALL	GO:0016458~gene silencing	5	3.4965	0.00189375	4088, 3066, 22933, 4086, 4087	134	56	14116	9.40565	0.97802	0.0140917	3.20909
M2	GOTERM_BP_ALL	GO:0031399~regulation of protein modification process	10	6.99301	0.00190925	3725, 595, 6868, 596, 581, 4089, 85440, 7046, 9839, 983	134	295	14116	3.57096	0.978697	0.0141541	3.23495
M2	GOTERM_BP_ALL	GO:0032880~regulation of protein localization	7	4.8951	0.00194552	596, 4088, 26060, 4089, 7046, 207, 4794	134	138	14116	5.3435	0.9802	0.0143684	3.29543
M2	GOTERM_BP_ALL	GO:0006952~defense response	15	10.4895	0.00197115	4332, 596, 317, 5970, 90, 207, 665, 4283, 26471, 51295, 64332, 2353, 4790, 11262, 4086	134	615	14116	2.56935	0.981198	0.0145034	3.33816
M2	GOTERM_BP_ALL	GO:0033077~T cell differentiation in the thymus	4	2.7972	0.00202706	6868, 596, 6776, 7157	134	27	14116	15.6064	0.983205	0.0148579	3.4313
M2	GOTERM_BP_ALL	GO:0043549~regulation of kinase activity	11	7.69231	0.00202943	595, 6868, 5998, 80824, 5934, 7273, 5925, 1026, 7046, 207, 9839	134	357	14116	3.24587	0.983285	0.0148213	3.43524
M2	GOTERM_BP_ALL	GO:0009952~anterior/posterior pattern formation	7	4.8951	0.00209219	2033, 4089, 4223, 7046, 3170, 9839, 4087	134	140	14116	5.26716	0.985273	0.0152215	3.53969
M2	GOTERM_BP_ALL	GO:0042060~wound healing	8	5.59441	0.00220735	6868, 7980, 5327, 4088, 3170, 5341, 4086, 8291	134	191	14116	4.41228	0.988327	0.0159957	3.73104
M2	GOTERM_BP_ALL	GO:0042327~positive regulation of phosphorylation	6	4.1958	0.00221996	595, 6868, 596, 4089, 85440, 7046	134	97	14116	6.51608	0.988621	0.0160289	3.75198
M2	GOTERM_BP_ALL	GO:0007417~central nervous system development	12	8.39161	0.00227264	145258, 6414, 596, 9935, 317, 6092, 581, 3170, 4086, 9839, 7157, 4155	134	425	14116	2.9744	0.989769	0.016348	3.83938
M2	GOTERM_BP_ALL	GO:0019318~hexose metabolic process	8	5.59441	0.00227324	1410, 5106, 1432, 467, 2538, 5499, 79660, 207	134	192	14116	4.3893	0.989781	0.0162942	3.84038
M2	GOTERM_BP_ALL	GO:0051960~regulation of nervous system development	8	5.59441	0.00227324	57142, 596, 5970, 6092, 3170, 4086, 7157, 4155	134	192	14116	4.3893	0.989781	0.0162942	3.84038
M2	GOTERM_BP_ALL	GO:0051272~positive regulation of cell motion	6	4.1958	0.00232192	6868, 596, 10013, 4088, 7046, 5594	134	98	14116	6.44959	0.990737	0.0165816	3.92107
M2	GOTERM_BP_ALL	GO:0051270~regulation of cell motion	8	5.59441	0.00234064	57142, 6868, 596, 10013, 4088, 7046, 207, 5594	134	193	14116	4.36656	0.991081	0.0166554	3.9521
M2	GOTERM_BP_ALL	GO:0033032~regulation of myeloid cell apoptosis	3	2.0979	0.0023771	6868, 596, 6776	134	8	14116	39.5037	0.991714	0.0168534	4.01247
M2	GOTERM_BP_ALL	GO:0048147~negative regulation of fibroblast proliferation	3	2.0979	0.0023771	26471, 581, 7157	134	8	14116	39.5037	0.991714	0.0168534	4.01247
M2	GOTERM_BP_ALL	GO:0045737~positive regulation of cyclin-dependent protein kinase activity	3	2.0979	0.0023771	595, 6868, 207	134	8	14116	39.5037	0.991714	0.0168534	4.01247
M2	GOTERM_BP_ALL	GO:0010562~positive regulation of phosphorus metabolic process	6	4.1958	0.002536	595, 6868, 596, 4089, 85440, 7046	134	100	14116	6.3206	0.993988	0.0179083	4.27521
M2	GOTERM_BP_ALL	GO:0032868~response to insulin stimulus	6	4.1958	0.002536	2308, 5970, 367, 26060, 207, 208	134	100	14116	6.3206	0.993988	0.0179083	4.27521
M2	GOTERM_BP_ALL	GO:0048872~homeostasis of number of cells	6	4.1958	0.002536	9133, 596, 581, 6776, 5925, 207	134	100	14116	6.3206	0.993988	0.0179083	4.27521
M2	GOTERM_BP_ALL	GO:0045937~positive regulation of phosphate metabolic process	6	4.1958	0.002536	595, 6868, 596, 4089, 85440, 7046	134	100	14116	6.3206	0.993988	0.0179083	4.27521
M2	GOTERM_BP_ALL	GO:0051338~regulation of transferase activity	11	7.69231	0.00273471	595, 6868, 5998, 80824, 5934, 7273, 5925, 1026, 7046, 207, 9839	134	372	14116	3.11499	0.995975	0.0192325	4.60282
M2	GOTERM_BP_ALL	GO:0022602~ovulation cycle process	5	3.4965	0.00275409	596, 5241, 598, 581, 6776	134	62	14116	8.49543	0.99613	0.0193004	4.63471
M2	GOTERM_BP_ALL	GO:0030098~lymphocyte differentiation	6	4.1958	0.0028835	6868, 596, 6659, 581, 6776, 7157	134	103	14116	6.1365	0.99702	0.0201295	4.84744
M2	GOTERM_BP_ALL	GO:0010243~response to organic nitrogen	5	3.4965	0.00291963	595, 598, 5970, 1026, 4086	134	63	14116	8.36058	0.99723	0.0203092	4.90675
M2	GOTERM_BP_ALL	GO:0008635~activation of caspase activity by cytochrome c	3	2.0979	0.00303744	317, 581, 7157	134	9	14116	35.1144	0.997816	0.0210486	5.09989
M2	GOTERM_BP_ALL	GO:0010717~regulation of epithelial to mesenchymal transition	3	2.0979	0.00303744	4088, 4089, 4087	134	9	14116	35.1144	0.997816	0.0210486	5.09989
M2	GOTERM_BP_ALL	GO:0008585~female gonad development	5	3.4965	0.00309185	596, 5241, 598, 581, 6776	134	64	14116	8.22994	0.998044	0.0213489	5.18899
M2	GOTERM_BP_ALL	GO:0001501~skeletal system development	10	6.99301	0.00322674	145258, 596, 5599, 2274, 1432, 4088, 7067, 1303, 7046, 4086	134	319	14116	3.3023	0.99851	0.0221954	5.40948
M2	GOTERM_BP_ALL	GO:0048754~branching morphogenesis of a tube	5	3.4965	0.00327089	596, 5499, 90, 4089, 3170	134	65	14116	8.10333	0.998637	0.0224197	5.48155
M2	GOTERM_BP_ALL	GO:0030217~T cell differentiation	5	3.4965	0.00327089	6868, 596, 6659, 6776, 7157	134	65	14116	8.10333	0.998637	0.0224197	5.48155
M2	GOTERM_BP_ALL	GO:0009267~cellular response to starvation	4	2.7972	0.00332149	3725, 10013, 3309, 7157	134	32	14116	13.1679	0.99877	0.022686	5.56408
M2	GOTERM_BP_ALL	GO:0060021~palate development	4	2.7972	0.00332149	4089, 4223, 7046, 4087	134	32	14116	13.1679	0.99877	0.022686	5.56408
M2	GOTERM_BP_ALL	GO:0045639~positive regulation of myeloid cell differentiation	4	2.7972	0.00362871	3725, 1432, 6776, 5925	134	33	14116	12.7689	0.999339	0.0246785	6.06372
M2	GOTERM_BP_ALL	GO:0046324~regulation of glucose import	4	2.7972	0.00362871	26060, 207, 208, 8682	134	33	14116	12.7689	0.999339	0.0246785	6.06372
M2	GOTERM_BP_ALL	GO:0042698~ovulation cycle	5	3.4965	0.0036499	596, 5241, 598, 581, 6776	134	67	14116	7.86144	0.999367	0.0247377	6.0981
M2	GOTERM_BP_ALL	GO:0048514~blood vessel morphogenesis	8	5.59441	0.00383895	3725, 57142, 1432, 581, 5327, 90, 4223, 7046	134	211	14116	3.99406	0.999568	0.0259177	6.40421
M2	GOTERM_BP_ALL	GO:0007517~muscle organ development	8	5.59441	0.00383895	145258, 1410, 2273, 1432, 2033, 7273, 4223, 4654	134	211	14116	3.99406	0.999568	0.0259177	6.40421
M2	GOTERM_BP_ALL	GO:0032101~regulation of response to external stimulus	7	4.8951	0.00393664	6868, 8805, 185, 4088, 6776, 5341, 4654	134	159	14116	4.63775	0.999645	0.026481	6.56202
M2	GOTERM_BP_ALL	GO:0010827~regulation of glucose transport	4	2.7972	0.00395272	26060, 207, 208, 8682	134	34	14116	12.3933	0.999657	0.0264996	6.58797
M2	GOTERM_BP_ALL	GO:0000060~protein import into nucleus, translocation	4	2.7972	0.00395272	3725, 207, 7157, 5594	134	34	14116	12.3933	0.999657	0.0264996	6.58797
M2	GOTERM_BP_ALL	GO:0031099~regeneration	5	3.4965	0.00405769	595, 596, 890, 1026, 7046	134	69	14116	7.63357	0.999722	0.0271051	6.75722
M2	GOTERM_BP_ALL	GO:0006839~mitochondrial transport	5	3.4965	0.00405769	596, 598, 3320, 581, 7157	134	69	14116	7.63357	0.999722	0.0271051	6.75722
M2	GOTERM_BP_ALL	GO:0046545~development of primary female sexual characteristics	5	3.4965	0.00405769	596, 5241, 598, 581, 6776	134	69	14116	7.63357	0.999722	0.0271051	6.75722
M2	GOTERM_BP_ALL	GO:0046660~female sex differentiation	5	3.4965	0.00405769	596, 5241, 598, 581, 6776	134	69	14116	7.63357	0.999722	0.0271051	6.75722
M2	GOTERM_BP_ALL	GO:0045637~regulation of myeloid cell differentiation	5	3.4965	0.00427269	3725, 1432, 9935, 6776, 5925	134	70	14116	7.52452	0.99982	0.0284296	7.10297
M2	GOTERM_BP_ALL	GO:0005977~glycogen metabolic process	4	2.7972	0.00429381	2538, 5499, 79660, 207	134	35	14116	12.0392	0.999828	0.0284746	7.13688
M2	GOTERM_BP_ALL	GO:0018193~peptidyl-amino acid modification	7	4.8951	0.00431232	596, 5599, 2033, 10013, 6776, 7046, 207	134	162	14116	4.55187	0.999834	0.0285022	7.16658
M2	GOTERM_BP_ALL	GO:0032386~regulation of intracellular transport	5	3.4965	0.00449524	1410, 4088, 4089, 7046, 4794	134	71	14116	7.41854	0.999885	0.0295989	7.45961
M2	GOTERM_BP_ALL	GO:0048583~regulation of response to stimulus	12	8.39161	0.00450266	6868, 8805, 185, 5970, 4088, 6776, 207, 5341, 9839, 208, 4654, 5594	134	465	14116	2.71854	0.999887	0.0295507	7.47147
M2	GOTERM_BP_ALL	GO:0031293~membrane protein intracellular domain proteolysis	3	2.0979	0.00458359	6868, 5970, 4790	134	11	14116	28.73	0.999904	0.0299776	7.60082
M2	GOTERM_BP_ALL	GO:0002244~hemopoietic progenitor cell differentiation	3	2.0979	0.00458359	596, 6659, 5341	134	11	14116	28.73	0.999904	0.0299776	7.60082
M2	GOTERM_BP_ALL	GO:0051881~regulation of mitochondrial membrane potential	3	2.0979	0.00458359	596, 598, 581	134	11	14116	28.73	0.999904	0.0299776	7.60082
M2	GOTERM_BP_ALL	GO:0001503~ossification	6	4.1958	0.00462314	596, 5599, 2274, 4088, 7067, 4086	134	115	14116	5.49617	0.999912	0.0301352	7.66397
M2	GOTERM_BP_ALL	GO:0006073~cellular glucan metabolic process	4	2.7972	0.00465223	2538, 5499, 79660, 207	134	36	14116	11.7048	0.999917	0.0302248	7.7104
M2	GOTERM_BP_ALL	GO:0030521~androgen receptor signaling pathway	4	2.7972	0.00465223	8648, 2274, 367, 5925	134	36	14116	11.7048	0.999917	0.0302248	7.7104
M2	GOTERM_BP_ALL	GO:0044042~glucan metabolic process	4	2.7972	0.00465223	2538, 5499, 79660, 207	134	36	14116	11.7048	0.999917	0.0302248	7.7104
M2	GOTERM_BP_ALL	GO:0009791~post-embryonic development	5	3.4965	0.00496353	6414, 596, 581, 7046, 4087	134	73	14116	7.21529	0.999956	0.0321161	8.20581
M2	GOTERM_BP_ALL	GO:0008286~insulin receptor signaling pathway	4	2.7972	0.00502823	2308, 26060, 207, 208	134	37	14116	11.3885	0.999961	0.032425	8.30846
M2	GOTERM_BP_ALL	GO:0005996~monosaccharide metabolic process	8	5.59441	0.00505931	1410, 5106, 1432, 467, 2538, 5499, 79660, 207	134	222	14116	3.79615	0.999963	0.0325188	8.35773
M2	GOTERM_BP_ALL	GO:0001763~morphogenesis of a branching structure	5	3.4965	0.0052095	596, 5499, 90, 4089, 3170	134	74	14116	7.11779	0.999973	0.0333641	8.59548
M2	GOTERM_BP_ALL	GO:0007498~mesoderm development	5	3.4965	0.0052095	51295, 4088, 90, 4086, 4087	134	74	14116	7.11779	0.999973	0.0333641	8.59548
M2	GOTERM_BP_ALL	GO:0030334~regulation of cell migration	7	4.8951	0.00529135	57142, 6868, 596, 10013, 4088, 207, 5594	134	169	14116	4.36333	0.999977	0.0337736	8.7248
M2	GOTERM_BP_ALL	GO:0044419~interspecies interaction between organisms	9	6.29371	0.00535183	2033, 5970, 4088, 3875, 5925, 665, 7157, 5594, 3856	134	283	14116	3.35014	0.99998	0.0340464	8.82025
M2	GOTERM_BP_ALL	GO:0045859~regulation of protein kinase activity	10	6.99301	0.005373	595, 6868, 5998, 80824, 7273, 5925, 1026, 7046, 207, 9839	134	345	14116	3.05343	0.999981	0.0340718	8.85363
M2	GOTERM_BP_ALL	GO:0045885~positive regulation of survival gene product expression	3	2.0979	0.0054665	6776, 2099, 7046	134	12	14116	26.3358	0.999984	0.0345475	9.00096
M2	GOTERM_BP_ALL	GO:0035196~gene silencing by miRNA, production of miRNAs	3	2.0979	0.0054665	4088, 4086, 4087	134	12	14116	26.3358	0.999984	0.0345475	9.00096
M2	GOTERM_BP_ALL	GO:0000003~reproduction	16	11.1888	0.00572349	1488, 595, 596, 5241, 599, 598, 581, 90, 207, 6414, 367, 4088, 6776, 2353, 7046, 4086	134	767	14116	2.19751	0.99999	0.0360339	9.40474
M2	GOTERM_BP_ALL	GO:0070201~regulation of establishment of protein localization	6	4.1958	0.00572699	4088, 26060, 4089, 7046, 207, 4794	134	121	14116	5.22363	0.999991	0.0359435	9.41021
M2	GOTERM_BP_ALL	GO:0002376~immune system process	19	13.2867	0.0058019	596, 6659, 581, 5970, 5925, 3394, 207, 665, 7157, 5341, 4283, 9133, 6868, 4088, 51295, 6776, 7046, 4155, 5594	134	998	14116	2.00553	0.999992	0.0362937	9.5276
M2	GOTERM_BP_ALL	GO:0019538~protein metabolic process	40	27.972	0.0059257	1410, 64750, 823, 840, 5599, 1432, 2033, 10549, 5970, 51201, 22933, 983, 6868, 3320, 10013, 6612, 5327, 7273, 25822, 6613, 7046, 10155, 4654, 595, 596, 5600, 8507, 90, 1326, 207, 208, 8805, 80824, 5499, 6776, 64400, 3066, 4790, 10783, 5594, 4087	134	2812	14116	1.49848	0.999994	0.0369414	9.72125
M2	GOTERM_BP_ALL	GO:0060348~bone development	6	4.1958	0.00613299	596, 5599, 2274, 4088, 7067, 4086	134	123	14116	5.1387	0.999996	0.0380951	10.0446
M2	GOTERM_BP_ALL	GO:0051384~response to glucocorticoid stimulus	5	3.4965	0.00627489	595, 596, 2033, 2353, 1026	134	78	14116	6.75277	0.999997	0.0388425	10.2654
M2	GOTERM_BP_ALL	GO:0031050~dsRNA fragmentation	3	2.0979	0.00642072	4088, 4086, 4087	134	13	14116	24.31	0.999998	0.0396087	10.4917
M2	GOTERM_BP_ALL	GO:0001701~in utero embryonic development	7	4.8951	0.00642444	9133, 598, 367, 90, 7046, 7157, 4087	134	176	14116	4.18979	0.999998	0.0395106	10.4975
M2	GOTERM_BP_ALL	GO:0007399~nervous system development	20	13.986	0.00646472	145258, 57142, 596, 9935, 2033, 317, 8507, 6092, 581, 5970, 7157, 9839, 6414, 4089, 85440, 2353, 7046, 3170, 4086, 4155	134	1088	14116	1.93646	0.999998	0.0396335	10.5599
M2	GOTERM_BP_ALL	GO:0034097~response to cytokine stimulus	5	3.4965	0.00656218	3725, 596, 598, 5970, 2353	134	79	14116	6.6673	0.999998	0.0400991	10.7107
M2	GOTERM_BP_ALL	GO:0010553~negative regulation of specific transcription from RNA polymerase II promoter	4	2.7972	0.00671258	9612, 4088, 3066, 4790	134	41	14116	10.2774	0.999999	0.0408786	10.9431
M2	GOTERM_BP_ALL	GO:0009967~positive regulation of signal transduction	9	6.29371	0.00682434	6868, 6659, 5970, 10013, 4089, 2099, 7046, 10783, 9839	134	295	14116	3.21386	0.999999	0.0414223	11.1153
M2	GOTERM_BP_ALL	GO:0030307~positive regulation of cell growth	4	2.7972	0.00717979	6868, 2033, 7046, 207	134	42	14116	10.0327	1	0.0434096	11.6611
M2	GOTERM_BP_ALL	GO:0042594~response to starvation	4	2.7972	0.00717979	3725, 10013, 3309, 7157	134	42	14116	10.0327	1	0.0434096	11.6611
M2	GOTERM_BP_ALL	GO:0033135~regulation of peptidyl-serine phosphorylation	3	2.0979	0.00744487	596, 581, 85440	134	14	14116	22.5736	1	0.0448475	12.0661
M2	GOTERM_BP_ALL	GO:0010038~response to metal ion	6	4.1958	0.00747206	595, 596, 5599, 598, 2033, 7273	134	129	14116	4.89969	1	0.0448745	12.1075
M2	GOTERM_BP_ALL	GO:0040011~locomotion	11	7.69231	0.00761257	4283, 5880, 6868, 1432, 6092, 581, 5327, 90, 7046, 9839, 5594	134	431	14116	2.68858	1	0.0455667	12.3214
M2	GOTERM_BP_ALL	GO:0007093~mitotic cell cycle checkpoint	4	2.7972	0.00766584	595, 890, 7157, 983	134	43	14116	9.79938	1	0.0457439	12.4023
M2	GOTERM_BP_ALL	GO:0006112~energy reserve metabolic process	4	2.7972	0.00766584	2538, 5499, 79660, 207	134	43	14116	9.79938	1	0.0457439	12.4023
M2	GOTERM_BP_ALL	GO:0009266~response to temperature stimulus	5	3.4965	0.00779836	1410, 596, 3066, 2353, 207	134	83	14116	6.34598	1	0.0463822	12.6034
M2	GOTERM_BP_ALL	GO:0002521~leukocyte differentiation	6	4.1958	0.00796039	6868, 596, 6659, 581, 6776, 7157	134	131	14116	4.82488	1	0.0471878	12.8487
M2	GOTERM_BP_ALL	GO:0031669~cellular response to nutrient levels	4	2.7972	0.00817088	3725, 10013, 3309, 7157	134	44	14116	9.57666	1	0.0482685	13.1663
M2	GOTERM_BP_ALL	GO:0042306~regulation of protein import into nucleus	4	2.7972	0.00817088	4088, 4089, 7046, 4794	134	44	14116	9.57666	1	0.0482685	13.1663
M2	GOTERM_BP_ALL	GO:0001656~metanephros development	4	2.7972	0.00817088	7849, 596, 6092, 4089	134	44	14116	9.57666	1	0.0482685	13.1663
M2	GOTERM_BP_ALL	GO:0051240~positive regulation of multicellular organismal process	8	5.59441	0.0083496	6868, 596, 581, 4088, 90, 6776, 3066, 207	134	244	14116	3.45388	1	0.0491586	13.4352
M2	GOTERM_BP_ALL	GO:0045664~regulation of neuron differentiation	6	4.1958	0.00846592	57142, 596, 6092, 3170, 4086, 4155	134	133	14116	4.75233	1	0.0496844	13.6097
M2	GOTERM_BP_ALL	GO:0031960~response to corticosteroid stimulus	5	3.4965	0.00847011	595, 596, 2033, 2353, 1026	134	85	14116	6.19666	1	0.0495647	13.616
M2	GOTERM_BP_ALL	GO:0031401~positive regulation of protein modification process	7	4.8951	0.00854785	595, 6868, 596, 4089, 85440, 7046, 983	134	187	14116	3.94333	1	0.0498657	13.7325
M2	GOTERM_BP_ALL	GO:0048732~gland development	6	4.1958	0.0089953	7849, 596, 5241, 367, 6776, 7046	134	135	14116	4.68192	1	0.0522674	14.4
M2	GOTERM_BP_ALL	GO:0006469~negative regulation of protein kinase activity	5	3.4965	0.0091787	5998, 80824, 5925, 1026, 207	134	87	14116	6.05421	1	0.0531564	14.6721
M2	GOTERM_BP_ALL	GO:0030111~regulation of Wnt receptor signaling pathway	4	2.7972	0.0092386	595, 145258, 6659, 9839	134	46	14116	9.16029	1	0.0533428	14.7609
M2	GOTERM_BP_ALL	GO:0045834~positive regulation of lipid metabolic process	4	2.7972	0.0092386	185, 7376, 207, 208	134	46	14116	9.16029	1	0.0533428	14.7609
M2	GOTERM_BP_ALL	GO:0040012~regulation of locomotion	7	4.8951	0.00966313	57142, 6868, 596, 10013, 4088, 207, 5594	134	192	14116	3.84064	1	0.0555777	15.3872
M2	GOTERM_BP_ALL	GO:0030335~positive regulation of cell migration	5	3.4965	0.00992489	6868, 596, 10013, 4088, 5594	134	89	14116	5.91816	1	0.0568852	15.7712
M2	GOTERM_BP_ALL	GO:0031344~regulation of cell projection organization	5	3.4965	0.00992489	57142, 6092, 7046, 4086, 4155	134	89	14116	5.91816	1	0.0568852	15.7712
M2	GOTERM_BP_ALL	GO:0033673~negative regulation of kinase activity	5	3.4965	0.0103123	5998, 80824, 5925, 1026, 207	134	90	14116	5.8524	1	0.0588836	16.3365
M2	GOTERM_BP_ALL	GO:0045793~positive regulation of cell size	4	2.7972	0.0103841	6868, 2033, 7046, 207	134	48	14116	8.77861	1	0.0591168	16.4409
M2	GOTERM_BP_ALL	GO:0030183~B cell differentiation	4	2.7972	0.0103841	6868, 596, 581, 7157	134	48	14116	8.77861	1	0.0591168	16.4409
M2	GOTERM_BP_ALL	GO:0035282~segmentation	4	2.7972	0.0103841	9935, 2033, 4223, 9839	134	48	14116	8.77861	1	0.0591168	16.4409
M2	GOTERM_BP_ALL	GO:0051346~negative regulation of hydrolase activity	4	2.7972	0.0103841	3164, 3309, 5341, 7157	134	48	14116	8.77861	1	0.0591168	16.4409
M2	GOTERM_BP_ALL	GO:0032582~negative regulation of gene-specific transcription	4	2.7972	0.0103841	9612, 4088, 3066, 4790	134	48	14116	8.77861	1	0.0591168	16.4409
M2	GOTERM_BP_ALL	GO:0002682~regulation of immune system process	10	6.99301	0.0106621	3725, 6868, 1432, 9935, 5970, 4088, 6776, 5925, 1026, 5594	134	385	14116	2.73619	1	0.0604885	16.8438
M2	GOTERM_BP_ALL	GO:0035195~gene silencing by miRNA	3	2.0979	0.0109231	4088, 4086, 4087	134	17	14116	18.59	1	0.0617573	17.2205
M2	GOTERM_BP_ALL	GO:0016575~histone deacetylation	3	2.0979	0.0109231	10013, 3066, 22933	134	17	14116	18.59	1	0.0617573	17.2205
M2	GOTERM_BP_ALL	GO:0046649~lymphocyte activation	7	4.8951	0.011394	6868, 596, 6659, 581, 4088, 6776, 7157	134	199	14116	3.70554	1	0.0641686	17.8961
M2	GOTERM_BP_ALL	GO:0016202~regulation of striated muscle tissue development	4	2.7972	0.0116085	596, 4088, 90, 22933	134	50	14116	8.42746	1	0.0651619	18.2021
M2	GOTERM_BP_ALL	GO:0006954~inflammatory response	9	6.29371	0.0118402	4283, 5970, 26471, 90, 64332, 4790, 2353, 207, 4086	134	325	14116	2.9172	1	0.0662423	18.5314
M2	GOTERM_BP_ALL	GO:0045646~regulation of erythrocyte differentiation	3	2.0979	0.0122133	1432, 9935, 6776	134	18	14116	17.5572	1	0.0680814	19.059
M2	GOTERM_BP_ALL	GO:0018107~peptidyl-threonine phosphorylation	3	2.0979	0.0122133	596, 5599, 7046	134	18	14116	17.5572	1	0.0680814	19.059
M2	GOTERM_BP_ALL	GO:0002763~positive regulation of myeloid leukocyte differentiation	3	2.0979	0.0122133	3725, 6776, 5925	134	18	14116	17.5572	1	0.0680814	19.059
M2	GOTERM_BP_ALL	GO:0048634~regulation of muscle development	4	2.7972	0.0122505	596, 4088, 90, 22933	134	51	14116	8.26222	1	0.068096	19.1116
M2	GOTERM_BP_ALL	GO:0014031~mesenchymal cell development	4	2.7972	0.0122505	596, 90, 10155, 9839	134	51	14116	8.26222	1	0.068096	19.1116
M2	GOTERM_BP_ALL	GO:0048762~mesenchymal cell differentiation	4	2.7972	0.0122505	596, 90, 10155, 9839	134	51	14116	8.26222	1	0.068096	19.1116
M2	GOTERM_BP_ALL	GO:0022414~reproductive process	15	10.4895	0.0126224	1488, 595, 596, 5241, 599, 598, 581, 90, 207, 367, 4088, 6776, 2353, 7046, 4086	134	762	14116	2.07369	1	0.06991	19.634
M2	GOTERM_BP_ALL	GO:0010647~positive regulation of cell communication	9	6.29371	0.0126727	6868, 6659, 5970, 10013, 4089, 2099, 7046, 10783, 9839	134	329	14116	2.88173	1	0.0699891	19.7044
M2	GOTERM_BP_ALL	GO:0051348~negative regulation of transferase activity	5	3.4965	0.012843	5998, 80824, 5925, 1026, 207	134	96	14116	5.48663	1	0.070709	19.9424
M2	GOTERM_BP_ALL	GO:0060485~mesenchyme development	4	2.7972	0.0129126	596, 90, 10155, 9839	134	52	14116	8.10333	1	0.0708882	20.0395
M2	GOTERM_BP_ALL	GO:0051402~neuron apoptosis	3	2.0979	0.0135666	596, 317, 581	134	19	14116	16.6332	1	0.0741652	20.9462
M2	GOTERM_BP_ALL	GO:0045445~myoblast differentiation	3	2.0979	0.0135666	3475, 5925, 4654	134	19	14116	16.6332	1	0.0741652	20.9462
M2	GOTERM_BP_ALL	GO:0033157~regulation of intracellular protein transport	4	2.7972	0.0135948	4088, 4089, 7046, 4794	134	53	14116	7.95044	1	0.0741145	20.985
M2	GOTERM_BP_ALL	GO:0044264~cellular polysaccharide metabolic process	4	2.7972	0.0135948	2538, 5499, 79660, 207	134	53	14116	7.95044	1	0.0741145	20.985
M2	GOTERM_BP_ALL	GO:0030162~regulation of proteolysis	4	2.7972	0.0135948	2033, 10013, 3066, 207	134	53	14116	7.95044	1	0.0741145	20.985
M2	GOTERM_BP_ALL	GO:0040017~positive regulation of locomotion	5	3.4965	0.0137671	6868, 596, 10013, 4088, 5594	134	98	14116	5.37466	1	0.074823	21.2222
M2	GOTERM_BP_ALL	GO:0030324~lung development	5	3.4965	0.0142445	2033, 5499, 7046, 3170, 4087	134	99	14116	5.32037	1	0.0771266	21.8759
M2	GOTERM_BP_ALL	GO:0008629~induction of apoptosis by intracellular signals	4	2.7972	0.0142972	26471, 581, 1026, 7157	134	54	14116	7.80321	1	0.0771963	21.9476
M2	GOTERM_BP_ALL	GO:0000079~regulation of cyclin-dependent protein kinase activity	4	2.7972	0.0142972	595, 6868, 1026, 207	134	54	14116	7.80321	1	0.0771963	21.9476
M2	GOTERM_BP_ALL	GO:0006919~activation of caspase activity	4	2.7972	0.0142972	317, 581, 4088, 7157	134	54	14116	7.80321	1	0.0771963	21.9476
M2	GOTERM_BP_ALL	GO:0010608~posttranscriptional regulation of gene expression	7	4.8951	0.0148539	596, 6659, 4088, 207, 4086, 5594, 4087	134	211	14116	3.4948	1	0.079888	22.7027
M2	GOTERM_BP_ALL	GO:0032374~regulation of cholesterol transport	3	2.0979	0.0149819	7376, 4790, 64241	134	20	14116	15.8015	1	0.0803406	22.8754
M2	GOTERM_BP_ALL	GO:0033619~membrane protein proteolysis	3	2.0979	0.0149819	6868, 5970, 4790	134	20	14116	15.8015	1	0.0803406	22.8754
M2	GOTERM_BP_ALL	GO:0051607~defense response to virus	3	2.0979	0.0149819	596, 5970, 665	134	20	14116	15.8015	1	0.0803406	22.8754
M2	GOTERM_BP_ALL	GO:0032371~regulation of sterol transport	3	2.0979	0.0149819	7376, 4790, 64241	134	20	14116	15.8015	1	0.0803406	22.8754
M2	GOTERM_BP_ALL	GO:0080134~regulation of response to stress	8	5.59441	0.0150837	185, 5970, 6776, 207, 5341, 9839, 208, 4654	134	274	14116	3.07572	1	0.0806545	23.0124
M2	GOTERM_BP_ALL	GO:0007281~germ cell development	5	3.4965	0.0152307	596, 598, 581, 90, 207	134	101	14116	5.21501	1	0.0811999	23.2099
M2	GOTERM_BP_ALL	GO:0030323~respiratory tube development	5	3.4965	0.0157395	2033, 5499, 7046, 3170, 4087	134	102	14116	5.16389	1	0.0835973	23.8898
M2	GOTERM_BP_ALL	GO:0009408~response to heat	4	2.7972	0.0157628	1410, 596, 3066, 207	134	56	14116	7.52452	1	0.083498	23.9207
M2	GOTERM_BP_ALL	GO:0007507~heart development	7	4.8951	0.0161538	840, 6659, 2033, 90, 7273, 7046, 4087	134	215	14116	3.42978	1	0.0852722	24.4391
M2	GOTERM_BP_ALL	GO:0001702~gastrulation with mouth forming second	3	2.0979	0.0164579	9027, 90, 4089	134	21	14116	15.049	1	0.0865936	24.8399
M2	GOTERM_BP_ALL	GO:0043255~regulation of carbohydrate biosynthetic process	3	2.0979	0.0164579	207, 5341, 208	134	21	14116	15.049	1	0.0865936	24.8399
M2	GOTERM_BP_ALL	GO:0018210~peptidyl-threonine modification	3	2.0979	0.0164579	596, 5599, 7046	134	21	14116	15.049	1	0.0865936	24.8399
M2	GOTERM_BP_ALL	GO:0016441~posttranscriptional gene silencing	3	2.0979	0.0164579	4088, 4086, 4087	134	21	14116	15.049	1	0.0865936	24.8399
M2	GOTERM_BP_ALL	GO:0035194~posttranscriptional gene silencing by RNA	3	2.0979	0.0164579	4088, 4086, 4087	134	21	14116	15.049	1	0.0865936	24.8399
M2	GOTERM_BP_ALL	GO:0010552~positive regulation of specific transcription from RNA polymerase II promoter	4	2.7972	0.0165262	4088, 3066, 7376, 7157	134	57	14116	7.39251	1	0.0867152	24.9297
M2	GOTERM_BP_ALL	GO:0045787~positive regulation of cell cycle	4	2.7972	0.0165262	595, 6868, 6776, 207	134	57	14116	7.39251	1	0.0867152	24.9297
M2	GOTERM_BP_ALL	GO:0048699~generation of neurons	12	8.39161	0.0165622	57142, 596, 5970, 6092, 581, 4089, 85440, 7046, 3170, 4086, 7157, 4155	134	559	14116	2.26139	1	0.0866737	24.977
M2	GOTERM_BP_ALL	GO:0046822~regulation of nucleocytoplasmic transport	4	2.7972	0.01731	4088, 4089, 7046, 4794	134	58	14116	7.26505	1	0.0902054	25.9526
M2	GOTERM_BP_ALL	GO:0043525~positive regulation of neuron apoptosis	3	2.0979	0.0179932	3725, 581, 7157	134	22	14116	14.365	1	0.0933858	26.8335
M2	GOTERM_BP_ALL	GO:0006476~protein amino acid deacetylation	3	2.0979	0.0179932	10013, 3066, 22933	134	22	14116	14.365	1	0.0933858	26.8335
M2	GOTERM_BP_ALL	GO:0048538~thymus development	3	2.0979	0.0179932	9133, 596, 7046	134	22	14116	14.365	1	0.0933858	26.8335
M2	GOTERM_BP_ALL	GO:0045930~negative regulation of mitotic cell cycle	3	2.0979	0.0179932	596, 4088, 5925	134	22	14116	14.365	1	0.0933858	26.8335
M2	GOTERM_BP_ALL	GO:0043280~positive regulation of caspase activity	4	2.7972	0.0181143	317, 581, 4088, 7157	134	59	14116	7.14192	1	0.0937501	26.9886
M2	GOTERM_BP_ALL	GO:0010952~positive regulation of peptidase activity	4	2.7972	0.0181143	317, 581, 4088, 7157	134	59	14116	7.14192	1	0.0937501	26.9886
M2	GOTERM_BP_ALL	GO:0009968~negative regulation of signal transduction	7	4.8951	0.0182483	595, 145258, 5998, 5970, 90, 207, 5341	134	221	14116	3.33667	1	0.0941766	27.1599
M2	GOTERM_BP_ALL	GO:0048468~cell development	13	9.09091	0.0184916	596, 5241, 598, 581, 6092, 90, 207, 9839, 4088, 7273, 85440, 10155, 3170	134	644	14116	2.12649	1	0.0951404	27.4699
M2	GOTERM_BP_ALL	GO:0043623~cellular protein complex assembly	6	4.1958	0.0185855	3320, 4088, 4089, 7273, 4086, 4087	134	162	14116	3.9016	1	0.0953626	27.5891
M2	GOTERM_BP_ALL	GO:0033025~regulation of mast cell apoptosis	2	1.3986	0.0187558	6868, 6776	134	2	14116	105.343	1	0.0959589	27.805
M2	GOTERM_BP_ALL	GO:0030902~hindbrain development	4	2.7972	0.0189391	596, 9935, 3170, 4086	134	60	14116	7.02289	1	0.0966159	28.0368
M2	GOTERM_BP_ALL	GO:0010212~response to ionizing radiation	4	2.7972	0.0189391	595, 596, 581, 7157	134	60	14116	7.02289	1	0.0966159	28.0368
M2	GOTERM_BP_ALL	GO:0001775~cell activation	8	5.59441	0.0189589	6868, 596, 6659, 581, 4088, 6776, 5341, 7157	134	287	14116	2.9364	1	0.096471	28.0618
M2	GOTERM_BP_ALL	GO:0051050~positive regulation of transport	7	4.8951	0.0189861	581, 4088, 4089, 7376, 7046, 207, 208	134	223	14116	3.30674	1	0.0963625	28.096
M2	GOTERM_BP_ALL	GO:0060541~respiratory system development	5	3.4965	0.0190172	2033, 5499, 7046, 3170, 4087	134	108	14116	4.877	1	0.0962742	28.1353
M2	GOTERM_BP_ALL	GO:0007169~transmembrane receptor protein tyrosine kinase signaling pathway	7	4.8951	0.0193625	6868, 2308, 5327, 26060, 6776, 207, 208	134	224	14116	3.29198	1	0.097707	28.5693
M2	GOTERM_BP_ALL	GO:0010332~response to gamma radiation	3	2.0979	0.0195867	596, 581, 7157	134	23	14116	13.7404	1	0.0985471	28.8498
M2	GOTERM_BP_ALL	GO:0016049~cell growth	4	2.7972	0.0197845	596, 2273, 26471, 367	134	61	14116	6.90776	1	0.0992554	29.0964
M2	GOTERM_BP_ALL	GO:0060429~epithelium development	7	4.8951	0.0205223	3725, 596, 5241, 317, 4089, 3170, 9839	134	227	14116	3.24847	1	0.102544	30.0091
M2	GOTERM_BP_ALL	GO:0006351~transcription, DNA-dependent	8	5.59441	0.0206205	8805, 25819, 1052, 367, 7067, 4790, 2099, 7157	134	292	14116	2.88612	1	0.102762	30.1298
M2	GOTERM_BP_ALL	GO:0001101~response to acid	3	2.0979	0.0212371	596, 5970, 581	134	24	14116	13.1679	1	0.10544	30.8829
M2	GOTERM_BP_ALL	GO:0046907~intracellular transport	13	9.09091	0.0212496	3725, 596, 598, 581, 3875, 207, 7157, 80824, 3320, 10013, 64400, 4644, 5594	134	657	14116	2.08442	1	0.105243	30.898
M2	GOTERM_BP_ALL	GO:0048285~organelle fission	7	4.8951	0.0213213	9133, 890, 581, 7273, 22933, 10783, 983	134	229	14116	3.2201	1	0.105326	30.9851
M2	GOTERM_BP_ALL	GO:0051301~cell division	8	5.59441	0.021665	595, 9133, 890, 5499, 22933, 5925, 10783, 983	134	295	14116	2.85677	1	0.106689	31.4009
M2	GOTERM_BP_ALL	GO:0032774~RNA biosynthetic process	8	5.59441	0.0220211	8805, 25819, 1052, 367, 7067, 4790, 2099, 7157	134	296	14116	2.84712	1	0.108102	31.8294
M2	GOTERM_BP_ALL	GO:0032103~positive regulation of response to external stimulus	4	2.7972	0.0224441	6868, 185, 4088, 6776	134	64	14116	6.58396	1	0.109818	32.335
M2	GOTERM_BP_ALL	GO:0048878~chemical homeostasis	11	7.69231	0.0229349	3725, 9104, 8805, 596, 598, 2538, 185, 581, 64241, 7157, 4155	134	512	14116	2.26323	1	0.111838	32.9172
M2	GOTERM_BP_ALL	GO:0045862~positive regulation of proteolysis	3	2.0979	0.0229433	2033, 3066, 207	134	25	14116	12.6412	1	0.11161	32.9271
M2	GOTERM_BP_ALL	GO:0010743~regulation of foam cell differentiation	3	2.0979	0.0229433	185, 7376, 4790	134	25	14116	12.6412	1	0.11161	32.9271
M2	GOTERM_BP_ALL	GO:0006094~gluconeogenesis	3	2.0979	0.0229433	5106, 467, 2538	134	25	14116	12.6412	1	0.11161	32.9271
M2	GOTERM_BP_ALL	GO:0040018~positive regulation of multicellular organism growth	3	2.0979	0.0229433	596, 6776, 207	134	25	14116	12.6412	1	0.11161	32.9271
M2	GOTERM_BP_ALL	GO:0060538~skeletal muscle organ development	4	2.7972	0.0243202	1432, 2033, 4223, 4654	134	66	14116	6.38444	1	0.117695	34.5351
M2	GOTERM_BP_ALL	GO:0007519~skeletal muscle tissue development	4	2.7972	0.0243202	1432, 2033, 4223, 4654	134	66	14116	6.38444	1	0.117695	34.5351
M2	GOTERM_BP_ALL	GO:0006974~response to DNA damage stimulus	9	6.29371	0.024877	595, 890, 1432, 26471, 581, 1026, 7157, 983, 5594	134	373	14116	2.5418	1	0.119969	35.1749
M2	GOTERM_BP_ALL	GO:0060562~epithelial tube morphogenesis	4	2.7972	0.0252891	596, 317, 4089, 9839	134	67	14116	6.28915	1	0.121568	35.6448
M2	GOTERM_BP_ALL	GO:0014706~striated muscle tissue development	5	3.4965	0.0260572	1432, 2033, 7273, 4223, 4654	134	119	14116	4.42619	1	0.124772	36.5119
M2	GOTERM_BP_ALL	GO:0021915~neural tube development	4	2.7972	0.0262786	145258, 317, 3170, 9839	134	68	14116	6.19666	1	0.125482	36.7598
M2	GOTERM_BP_ALL	GO:0032869~cellular response to insulin stimulus	4	2.7972	0.0262786	2308, 26060, 207, 208	134	68	14116	6.19666	1	0.125482	36.7598
M2	GOTERM_BP_ALL	GO:0022008~neurogenesis	12	8.39161	0.0265803	57142, 596, 5970, 6092, 581, 4089, 85440, 7046, 3170, 4086, 7157, 4155	134	601	14116	2.10336	1	0.12655	37.096
M2	GOTERM_BP_ALL	GO:0045321~leukocyte activation	7	4.8951	0.0270326	6868, 596, 6659, 581, 4088, 6776, 7157	134	242	14116	3.04712	1	0.128288	37.5971
M2	GOTERM_BP_ALL	GO:0034637~cellular carbohydrate biosynthetic process	4	2.7972	0.0272887	5106, 467, 2538, 207	134	69	14116	6.10686	1	0.129137	37.8791
M2	GOTERM_BP_ALL	GO:0042692~muscle cell differentiation	5	3.4965	0.0274843	90, 3475, 7273, 5925, 4654	134	121	14116	4.35303	1	0.129712	38.0937
M2	GOTERM_BP_ALL	GO:0070141~response to UV-A	2	1.3986	0.0280023	595, 207	134	3	14116	70.2289	1	0.131717	38.6587
M2	GOTERM_BP_ALL	GO:0006808~regulation of nitrogen utilization	2	1.3986	0.0280023	596, 581	134	3	14116	70.2289	1	0.131717	38.6587
M2	GOTERM_BP_ALL	GO:0007518~myoblast cell fate determination	2	1.3986	0.0280023	3475, 4654	134	3	14116	70.2289	1	0.131717	38.6587
M2	GOTERM_BP_ALL	GO:0051641~cellular localization	16	11.1888	0.0282711	3725, 596, 598, 581, 3875, 207, 7157, 5341, 80824, 3320, 10013, 64400, 4644, 4794, 4087, 5594	134	928	14116	1.81626	1	0.132606	38.95
M2	GOTERM_BP_ALL	GO:0010975~regulation of neuron projection development	4	2.7972	0.0283192	57142, 6092, 4086, 4155	134	70	14116	6.01962	1	0.132515	39.0019
M2	GOTERM_BP_ALL	GO:0019221~cytokine-mediated signaling pathway	4	2.7972	0.0283192	5970, 3875, 6776, 3856	134	70	14116	6.01962	1	0.132515	39.0019
M2	GOTERM_BP_ALL	GO:0001817~regulation of cytokine production	6	4.1958	0.0283302	6868, 5970, 4088, 4089, 6776, 4790	134	181	14116	3.49204	1	0.132261	39.0138
M2	GOTERM_BP_ALL	GO:0019953~sexual reproduction	10	6.99301	0.0292482	6414, 596, 5241, 599, 598, 581, 90, 7046, 207, 4086	134	458	14116	2.30007	1	0.135991	39.9977
M2	GOTERM_BP_ALL	GO:0006986~response to unfolded protein	4	2.7972	0.0293703	595, 3304, 3320, 25822	134	71	14116	5.93483	1	0.136217	40.1274
M2	GOTERM_BP_ALL	GO:0051649~establishment of localization in cell	15	10.4895	0.0298098	3725, 596, 598, 581, 3875, 207, 7157, 5341, 80824, 3320, 10013, 64400, 4644, 4087, 5594	134	852	14116	1.85464	1	0.137825	40.5922
M2	GOTERM_BP_ALL	GO:0010648~negative regulation of cell communication	7	4.8951	0.0299813	595, 145258, 5998, 5970, 90, 207, 5341	134	248	14116	2.9734	1	0.13826	40.7727
M2	GOTERM_BP_ALL	GO:0030856~regulation of epithelial cell differentiation	3	2.0979	0.0303022	595, 6776, 7046	134	29	14116	10.8976	1	0.139339	41.1089
M2	GOTERM_BP_ALL	GO:0018105~peptidyl-serine phosphorylation	3	2.0979	0.0303022	596, 7046, 207	134	29	14116	10.8976	1	0.139339	41.1089
M2	GOTERM_BP_ALL	GO:0060537~muscle tissue development	5	3.4965	0.0304764	1432, 2033, 7273, 4223, 4654	134	125	14116	4.21373	1	0.139779	41.2907
M2	GOTERM_BP_ALL	GO:0032388~positive regulation of intracellular transport	3	2.0979	0.0322698	4088, 4089, 7046	134	30	14116	10.5343	1	0.147164	43.1316
M2	GOTERM_BP_ALL	GO:0045768~positive regulation of anti-apoptosis	3	2.0979	0.0322698	598, 1026, 4086	134	30	14116	10.5343	1	0.147164	43.1316
M2	GOTERM_BP_ALL	GO:0009057~macromolecule catabolic process	14	9.79021	0.0326899	3304, 64750, 317, 8507, 581, 5970, 207, 983, 5394, 6868, 2538, 10013, 6612, 4790, 6613	134	781	14116	1.88836	1	0.14863	43.5549
M2	GOTERM_BP_ALL	GO:0007276~gamete generation	9	6.29371	0.0333594	596, 5241, 599, 598, 581, 90, 7046, 207, 4086	134	395	14116	2.40023	1	0.151144	44.2234
M2	GOTERM_BP_ALL	GO:0019319~hexose biosynthetic process	3	2.0979	0.0342863	5106, 467, 2538	134	31	14116	10.1945	1	0.154727	45.1365
M2	GOTERM_BP_ALL	GO:0042113~B cell activation	4	2.7972	0.0349315	6868, 596, 581, 7157	134	76	14116	5.54438	1	0.1571	45.7639
M2	GOTERM_BP_ALL	GO:0009617~response to bacterium	6	4.1958	0.0358943	3725, 6868, 1432, 5970, 2353, 5594	134	193	14116	3.27492	1	0.160784	46.6875
M2	GOTERM_BP_ALL	GO:0009880~embryonic pattern specification	3	2.0979	0.0363506	4223, 4086, 4087	134	32	14116	9.87593	1	0.162333	47.1199
M2	GOTERM_BP_ALL	GO:0010765~positive regulation of sodium ion transport	2	1.3986	0.0371623	207, 208	134	4	14116	52.6716	1	0.165345	47.8812
M2	GOTERM_BP_ALL	GO:0032909~regulation of transforming growth factor-beta2 production	2	1.3986	0.0371623	4088, 4089	134	4	14116	52.6716	1	0.165345	47.8812
M2	GOTERM_BP_ALL	GO:0007095~mitotic cell cycle G2/M transition DNA damage checkpoint	2	1.3986	0.0371623	890, 983	134	4	14116	52.6716	1	0.165345	47.8812
M2	GOTERM_BP_ALL	GO:0031659~positive regulation of cyclin-dependent protein kinase activity during G1/S	2	1.3986	0.0371623	6868, 207	134	4	14116	52.6716	1	0.165345	47.8812
M2	GOTERM_BP_ALL	GO:0060011~Sertoli cell proliferation	2	1.3986	0.0371623	599, 581	134	4	14116	52.6716	1	0.165345	47.8812
M2	GOTERM_BP_ALL	GO:0010870~positive regulation of receptor biosynthetic process	2	1.3986	0.0371623	10013, 3066	134	4	14116	52.6716	1	0.165345	47.8812
M2	GOTERM_BP_ALL	GO:0010746~regulation of plasma membrane long-chain fatty acid transport	2	1.3986	0.0371623	207, 208	134	4	14116	52.6716	1	0.165345	47.8812
M2	GOTERM_BP_ALL	GO:0070723~response to cholesterol	2	1.3986	0.0371623	7046, 4087	134	4	14116	52.6716	1	0.165345	47.8812
M2	GOTERM_BP_ALL	GO:0034644~cellular response to UV	2	1.3986	0.0371623	581, 7157	134	4	14116	52.6716	1	0.165345	47.8812
M2	GOTERM_BP_ALL	GO:0042149~cellular response to glucose starvation	2	1.3986	0.0371623	3309, 7157	134	4	14116	52.6716	1	0.165345	47.8812
M2	GOTERM_BP_ALL	GO:0031657~regulation of cyclin-dependent protein kinase activity during G1/S	2	1.3986	0.0371623	6868, 207	134	4	14116	52.6716	1	0.165345	47.8812
M2	GOTERM_BP_ALL	GO:0031558~induction of apoptosis in response to chemical stimulus	2	1.3986	0.0371623	5599, 581	134	4	14116	52.6716	1	0.165345	47.8812
M2	GOTERM_BP_ALL	GO:0010748~negative regulation of plasma membrane long-chain fatty acid transport	2	1.3986	0.0371623	207, 208	134	4	14116	52.6716	1	0.165345	47.8812
M2	GOTERM_BP_ALL	GO:0043497~regulation of protein heterodimerization activity	2	1.3986	0.0371623	596, 581	134	4	14116	52.6716	1	0.165345	47.8812
M2	GOTERM_BP_ALL	GO:0033033~negative regulation of myeloid cell apoptosis	2	1.3986	0.0371623	596, 6776	134	4	14116	52.6716	1	0.165345	47.8812
M2	GOTERM_BP_ALL	GO:0030278~regulation of ossification	4	2.7972	0.0372977	596, 4088, 90, 4086	134	78	14116	5.40222	1	0.165547	48.0072
M2	GOTERM_BP_ALL	GO:0042391~regulation of membrane potential	5	3.4965	0.0378881	3725, 596, 598, 581, 4155	134	134	14116	3.93072	1	0.16762	48.5531
M2	GOTERM_BP_ALL	GO:0031047~gene silencing by RNA	3	2.0979	0.0384617	4088, 4086, 4087	134	33	14116	9.57666	1	0.169611	49.0783
M2	GOTERM_BP_ALL	GO:0050801~ion homeostasis	9	6.29371	0.0396833	3725, 9104, 8805, 596, 598, 185, 581, 7157, 4155	134	409	14116	2.31807	1	0.174226	50.1802
M2	GOTERM_BP_ALL	GO:0034976~response to endoplasmic reticulum stress	3	2.0979	0.0406185	595, 3309, 7157	134	34	14116	9.295	1	0.177644	51.0084
M2	GOTERM_BP_ALL	GO:0001756~somitogenesis	3	2.0979	0.0406185	2033, 4223, 9839	134	34	14116	9.295	1	0.177644	51.0084
M2	GOTERM_BP_ALL	GO:0032504~multicellular organism reproduction	10	6.99301	0.0407835	596, 5241, 599, 598, 581, 90, 6776, 7046, 207, 4086	134	487	14116	2.16311	1	0.177934	51.1532
M2	GOTERM_BP_ALL	GO:0048609~reproductive process in a multicellular organism	10	6.99301	0.0407835	596, 5241, 599, 598, 581, 90, 6776, 7046, 207, 4086	134	487	14116	2.16311	1	0.177934	51.1532
M2	GOTERM_BP_ALL	GO:0010959~regulation of metal ion transport	4	2.7972	0.0409973	596, 581, 207, 208	134	81	14116	5.20214	1	0.178419	51.3403
M2	GOTERM_BP_ALL	GO:0006984~ER-nuclear signaling pathway	3	2.0979	0.04282	595, 3309, 7157	134	35	14116	9.02942	1	0.185334	52.9073
M2	GOTERM_BP_ALL	GO:0001657~ureteric bud development	3	2.0979	0.04282	596, 6092, 4089	134	35	14116	9.02942	1	0.185334	52.9073
M2	GOTERM_BP_ALL	GO:0031016~pancreas development	3	2.0979	0.04282	6659, 3170, 4087	134	35	14116	9.02942	1	0.185334	52.9073
M2	GOTERM_BP_ALL	GO:0019218~regulation of steroid metabolic process	3	2.0979	0.0450651	185, 6776, 4790	134	36	14116	8.77861	1	0.193842	54.7723
M2	GOTERM_BP_ALL	GO:0016568~chromatin modification	7	4.8951	0.0451716	6599, 2033, 10013, 5934, 3066, 22933, 5925	134	274	14116	2.69125	1	0.193859	54.859
M2	GOTERM_BP_ALL	GO:0046777~protein amino acid autophosphorylation	4	2.7972	0.0462072	8805, 10155, 7046, 207	134	85	14116	4.95733	1	0.197518	55.6942
M2	GOTERM_BP_ALL	GO:0048625~myoblast cell fate commitment	2	1.3986	0.0462367	3475, 4654	134	5	14116	42.1373	1	0.197226	55.7177
M2	GOTERM_BP_ALL	GO:0070059~apoptosis in response to endoplasmic reticulum stress	2	1.3986	0.0462367	596, 581	134	5	14116	42.1373	1	0.197226	55.7177
M2	GOTERM_BP_ALL	GO:0031557~induction of programmed cell death in response to chemical stimulus	2	1.3986	0.0462367	5599, 581	134	5	14116	42.1373	1	0.197226	55.7177
M2	GOTERM_BP_ALL	GO:0045647~negative regulation of erythrocyte differentiation	2	1.3986	0.0462367	9935, 6776	134	5	14116	42.1373	1	0.197226	55.7177
M2	GOTERM_BP_ALL	GO:0002326~B cell lineage commitment	2	1.3986	0.0462367	596, 7157	134	5	14116	42.1373	1	0.197226	55.7177
M2	GOTERM_BP_ALL	GO:0045136~development of secondary sexual characteristics	2	1.3986	0.0462367	581, 6776	134	5	14116	42.1373	1	0.197226	55.7177
M2	GOTERM_BP_ALL	GO:0048087~positive regulation of pigmentation during development	2	1.3986	0.0462367	596, 581	134	5	14116	42.1373	1	0.197226	55.7177
M2	GOTERM_BP_ALL	GO:0002360~T cell lineage commitment	2	1.3986	0.0462367	596, 7157	134	5	14116	42.1373	1	0.197226	55.7177
M2	GOTERM_BP_ALL	GO:0019987~negative regulation of anti-apoptosis	2	1.3986	0.0462367	57142, 581	134	5	14116	42.1373	1	0.197226	55.7177
M2	GOTERM_BP_ALL	GO:0046364~monosaccharide biosynthetic process	3	2.0979	0.0473529	5106, 467, 2538	134	37	14116	8.54135	1	0.201164	56.6011
M2	GOTERM_BP_ALL	GO:0006606~protein import into nucleus	4	2.7972	0.0475586	3725, 207, 7157, 5594	134	86	14116	4.89969	1	0.201549	56.762
M2	GOTERM_BP_ALL	GO:0006461~protein complex assembly	10	6.99301	0.0493222	1410, 8805, 3320, 581, 4088, 4089, 7273, 4086, 7157, 4087	134	505	14116	2.08601	1	0.207932	58.1192
M2	GOTERM_BP_ALL	GO:0070271~protein complex biogenesis	10	6.99301	0.0493222	1410, 8805, 3320, 581, 4088, 4089, 7273, 4086, 7157, 4087	134	505	14116	2.08601	1	0.207932	58.1192
M2	GOTERM_BP_ALL	GO:0010675~regulation of cellular carbohydrate metabolic process	3	2.0979	0.0496824	207, 5341, 208	134	38	14116	8.31658	1	0.20889	58.3914
M3	GOTERM_BP_ALL	GO:0050896~response to stimulus	85	67.4603	1.52047e-25	7535, 50856, 3627, 942, 2919, 6772, 3084, 59345, 3683, 3480, 6352, 2209, 2207, 65018, 7852, 5777, 3577, 3636, 5580, 3575, 3055, 3635, 5602, 2064, 301, 5742, 2321, 7409, 23542, 3815, 3690, 23643, 3308, 3717, 1232, 6403, 1234, 1511, 7305, 3689, 2885, 6368, 3001, 9111, 6776, 2214, 5788, 1493, 9963, 920, 5599, 3561, 1956, 1230, 18, 962, 2268, 4734, 924, 9094, 10563, 2771, 2793, 3459, 6850, 3320, 1803…	121	3502	14116	2.83158	2.67755e-22	2.67755e-22	2.57532e-22
M3	GOTERM_BP_ALL	GO:0002376~immune system process	47	37.3016	9.02377e-23	7535, 920, 50856, 3627, 942, 2919, 3561, 1230, 962, 3683, 924, 6352, 3480, 10563, 6850, 1803, 2209, 2207, 7852, 3636, 3575, 5580, 3635, 3430, 7409, 3815, 23643, 8935, 3717, 6387, 6403, 3937, 1234, 1511, 7099, 3689, 6368, 3001, 6776, 2534, 3565, 4067, 5295, 2214, 5788, 1493, 4690	121	998	14116	5.49406	1.58909e-19	7.94543e-20	1.52842e-19
M3	GOTERM_BP_ALL	GO:0007165~signal transduction	74	58.7302	1.29956e-22	7535, 3627, 2919, 6772, 1193, 59345, 3683, 3480, 6352, 2209, 65018, 7852, 5777, 3577, 9146, 5580, 3575, 3635, 1894, 5602, 2064, 301, 2321, 7409, 23542, 3815, 23643, 27, 9404, 8935, 3717, 1232, 1234, 7305, 80824, 2885, 6368, 9111, 6776, 9051, 5788, 1436, 5599, 3561, 1956, 3560, 1230, 963, 962, 4734, 1950, 9094, 2770, 2771, 2793, 3459, 6850, 3320, 9479, 4233, 9630, 56937, 4239, 952, 1398, 6387, 278…	121	2840	14116	3.03976	2.28853e-19	7.62844e-20	2.20116e-19
M3	GOTERM_BP_ALL	GO:0001775~cell activation	26	20.6349	1.22944e-18	7535, 920, 942, 1956, 962, 3683, 924, 6850, 1803, 7852, 5580, 3575, 5154, 5156, 7409, 8935, 6387, 3937, 7099, 3565, 2534, 6776, 5295, 4067, 5788, 4690	121	287	14116	10.5686	2.16504e-15	5.41261e-16	2.08238e-15
M3	GOTERM_BP_ALL	GO:0042221~response to chemical stimulus	46	36.5079	1.39186e-17	920, 3627, 5599, 2919, 6772, 1956, 18, 1230, 59345, 962, 4734, 2771, 6352, 3480, 10563, 6850, 3320, 1803, 10013, 7852, 3577, 2064, 5154, 5156, 5742, 2321, 23643, 952, 3308, 3717, 1232, 6387, 6403, 1234, 2782, 7099, 2885, 3689, 6368, 6776, 2534, 3565, 64240, 4067, 5295, 9963	121	1281	14116	4.18924	2.45106e-14	4.90212e-15	2.35748e-14
M3	GOTERM_BP_ALL	GO:0006955~immune response	35	27.7778	1.87355e-17	7535, 920, 50856, 3627, 942, 2919, 3561, 1230, 3683, 924, 10563, 3480, 6352, 2209, 2207, 7852, 3636, 3575, 5580, 3635, 3430, 7409, 23643, 6387, 3937, 1234, 1511, 7099, 6368, 3001, 3565, 4067, 2214, 5788, 1493	121	690	14116	5.91759	3.29931e-14	5.49886e-15	3.17335e-14
M3	GOTERM_BP_ALL	GO:0007243~protein kinase cascade	27	21.4286	4.68973e-17	7535, 5599, 6772, 1956, 1950, 3480, 2771, 6850, 65018, 7852, 9479, 4233, 5602, 2064, 2321, 23542, 3815, 23643, 3717, 80824, 2885, 7099, 9111, 2534, 6776, 5295, 5788	121	370	14116	8.51311	8.25862e-14	1.1798e-14	7.94331e-14
M3	GOTERM_BP_ALL	GO:0045321~leukocyte activation	23	18.254	7.21637e-17	7535, 920, 942, 7409, 962, 3683, 924, 8935, 6387, 3937, 6850, 1803, 7099, 7852, 6776, 3565, 2534, 5295, 4067, 5580, 3575, 5788, 4690	121	242	14116	11.0876	1.9551e-13	2.44249e-14	1.88738e-13
M3	GOTERM_BP_ALL	GO:0006950~response to stress	51	40.4762	1.15034e-16	3627, 2919, 3084, 6772, 3683, 6352, 2209, 65018, 7852, 3577, 5777, 3055, 5602, 2064, 301, 5742, 2321, 23542, 23643, 3690, 3308, 3717, 1232, 6403, 1234, 7305, 1511, 3689, 6368, 9111, 5788, 5599, 1956, 18, 1230, 962, 2268, 4734, 10563, 6850, 1803, 3320, 10013, 9479, 5154, 5156, 952, 7099, 50507, 3565, 4067	121	1685	14116	3.53099	1.9551e-13	2.17604e-14	1.88738e-13
M3	GOTERM_BP_ALL	GO:0007166~cell surface receptor linked signal transduction	53	42.0635	2.33646e-16	7535, 50856, 3627, 2919, 3084, 6772, 3683, 6352, 3480, 2207, 7852, 3577, 5777, 3575, 2064, 301, 4035, 2321, 7409, 23542, 3815, 3690, 23643, 3717, 1232, 1234, 3689, 2885, 6368, 6776, 5788, 4690, 1436, 920, 1956, 1230, 1950, 924, 2770, 2771, 2793, 6850, 4233, 9630, 5154, 5156, 6387, 3937, 2782, 2534, 5295, 4067, 57007	121	1856	14116	3.33138	3.91021e-13	3.90799e-14	3.77476e-13
M3	GOTERM_BP_ALL	GO:0007242~intracellular signaling cascade	44	34.9206	2.45757e-16	7535, 5599, 2919, 6772, 1956, 1230, 59345, 4734, 1950, 2770, 2771, 3480, 6850, 65018, 7852, 9479, 4233, 5580, 3635, 1894, 5602, 2064, 56937, 7409, 2321, 23542, 3815, 23643, 3717, 1232, 1398, 2782, 7305, 5335, 80824, 7099, 2885, 9111, 6776, 2534, 613, 4067, 5295, 5788	121	1256	14116	4.08686	3.91021e-13	3.55271e-14	3.77476e-13
M3	GOTERM_BP_ALL	GO:0009605~response to external stimulus	37	29.3651	2.32351e-15	3627, 2919, 6772, 3084, 1230, 3683, 9094, 2771, 10563, 6352, 2793, 6850, 10013, 7852, 3577, 5777, 2064, 5154, 5156, 301, 3690, 23643, 952, 3717, 1232, 6403, 6387, 1234, 7099, 3689, 50507, 6368, 9111, 2534, 3565, 64240, 4067	121	914	14116	4.72261	4.10572e-12	3.42171e-13	3.95239e-12
M3	GOTERM_BP_ALL	GO:0018108~peptidyl-tyrosine phosphorylation	13	10.3175	2.42782e-15	7535, 2064, 5156, 6772, 2321, 3815, 1950, 27, 3717, 6850, 2534, 6776, 4067	121	46	14116	32.9695	4.30123e-12	3.30846e-13	4.14113e-12
M3	GOTERM_BP_ALL	GO:0018212~peptidyl-tyrosine modification	13	10.3175	4.3915e-15	7535, 2064, 5156, 6772, 2321, 3815, 1950, 27, 3717, 6850, 2534, 6776, 4067	121	48	14116	31.5957	7.82041e-12	5.58553e-13	7.52731e-12
M3	GOTERM_BP_ALL	GO:0046649~lymphocyte activation	20	15.873	4.84013e-15	7535, 920, 942, 7409, 962, 3683, 924, 8935, 6387, 6850, 1803, 7852, 6776, 3565, 2534, 5295, 5580, 5788, 3575, 4690	121	199	14116	11.7247	8.60245e-12	5.73541e-13	8.27116e-12
M3	GOTERM_BP_ALL	GO:0051704~multi-organism process	32	25.3968	6.64718e-15	920, 942, 6772, 3561, 3560, 18, 4734, 2268, 6352, 3459, 6850, 7852, 3055, 3430, 2321, 3690, 23643, 952, 1232, 6403, 6387, 1234, 1511, 5335, 2885, 7099, 6776, 2534, 5295, 4067, 57007, 5788	121	681	14116	5.48188	1.17306e-11	7.33191e-13	1.12799e-11
M3	GOTERM_BP_ALL	GO:0007169~transmembrane receptor protein tyrosine kinase signaling pathway	20	15.873	4.26206e-14	1436, 920, 2064, 5154, 5156, 1956, 3084, 2321, 23542, 3815, 1950, 924, 3717, 3480, 3937, 2885, 6776, 5295, 4233, 4690	121	224	14116	10.4162	7.50759e-11	4.41625e-12	7.22089e-11
M3	GOTERM_BP_ALL	GO:0050865~regulation of cell activation	18	14.2857	1.10656e-13	7535, 920, 2064, 5154, 942, 3561, 952, 3717, 6403, 6850, 7099, 6776, 3565, 3575, 5788, 3635, 1493, 4690	121	175	14116	11.9994	1.94924e-10	1.08291e-11	1.87483e-10
M3	GOTERM_BP_ALL	GO:0042110~T cell activation	16	12.6984	1.67132e-13	7535, 920, 942, 7409, 962, 3683, 924, 6387, 6850, 1803, 7852, 2534, 6776, 5788, 3575, 4690	121	126	14116	14.8141	2.94243e-10	1.54865e-11	2.83007e-10
M3	GOTERM_BP_ALL	GO:0042127~regulation of cell proliferation	32	25.3968	3.28375e-13	7535, 3627, 2919, 942, 6772, 3084, 1956, 1950, 2771, 3480, 6850, 5777, 9146, 3635, 2064, 5154, 5156, 301, 5742, 2321, 3815, 952, 8935, 3717, 50507, 6368, 6776, 3565, 4067, 5788, 1493, 4690	121	787	14116	4.74353	5.78319e-10	2.8916e-11	5.56244e-10
M3	GOTERM_BP_ALL	GO:0050867~positive regulation of cell activation	15	11.9048	4.99534e-13	7535, 920, 942, 3561, 952, 3717, 6403, 6850, 7099, 3565, 6776, 5788, 3575, 3635, 4690	121	111	14116	15.765	8.79601e-10	4.18857e-11	8.46023e-10
M3	GOTERM_BP_ALL	GO:0006793~phosphorus metabolic process	35	27.7778	5.47916e-13	7535, 1436, 5599, 6772, 1956, 26469, 2268, 1950, 2771, 3480, 6850, 65018, 7852, 9479, 3636, 5777, 4233, 5580, 3635, 3055, 5602, 2064, 5156, 2321, 3815, 27, 3717, 80824, 6776, 2534, 613, 52, 4067, 5295, 5788	121	973	14116	4.19644	9.64843e-10	4.38565e-11	9.28002e-10
M3	GOTERM_BP_ALL	GO:0006796~phosphate metabolic process	35	27.7778	5.47916e-13	7535, 1436, 5599, 6772, 1956, 26469, 2268, 1950, 2771, 3480, 6850, 65018, 7852, 9479, 3636, 5777, 4233, 5580, 3635, 3055, 5602, 2064, 5156, 2321, 3815, 27, 3717, 80824, 6776, 2534, 613, 52, 4067, 5295, 5788	121	973	14116	4.19644	9.64843e-10	4.38565e-11	9.28002e-10
M3	GOTERM_BP_ALL	GO:0009611~response to wounding	26	20.6349	1.98028e-12	3627, 2919, 3084, 1230, 3683, 10563, 6352, 7852, 3577, 5777, 2064, 5154, 301, 5156, 23643, 3690, 3717, 1232, 6403, 1234, 3689, 50507, 7099, 6368, 9111, 4067	121	530	14116	5.723	3.48732e-09	1.51622e-10	3.35417e-09
M3	GOTERM_BP_ALL	GO:0006952~defense response	27	21.4286	7.96528e-12	3627, 2919, 1230, 962, 2268, 3683, 10563, 6352, 2209, 7852, 3577, 3055, 301, 23643, 1232, 6403, 1234, 7305, 1511, 3689, 50507, 7099, 6368, 9111, 3565, 4067, 5788	121	615	14116	5.12171	1.40269e-08	5.84453e-10	1.34913e-08
M3	GOTERM_BP_ALL	GO:0006468~protein amino acid phosphorylation	28	22.2222	8.01887e-12	7535, 1436, 5599, 6772, 1956, 2268, 1950, 3480, 2771, 6850, 65018, 7852, 9479, 4233, 5580, 3055, 5602, 2064, 5156, 2321, 3815, 27, 3717, 613, 2534, 6776, 4067, 5788	121	667	14116	4.89732	1.41213e-08	5.64853e-10	1.35822e-08
M3	GOTERM_BP_ALL	GO:0007167~enzyme linked receptor protein signaling pathway	21	16.6667	9.10969e-12	1436, 920, 2064, 5154, 5156, 1956, 3084, 2321, 23542, 3815, 1950, 924, 3717, 3480, 3937, 6850, 2885, 6776, 5295, 4233, 4690	121	342	14116	7.1634	1.60422e-08	6.17008e-10	1.54297e-08
M3	GOTERM_BP_ALL	GO:0002682~regulation of immune system process	22	17.4603	9.75609e-12	7535, 920, 2064, 942, 3561, 952, 6403, 6387, 6352, 6850, 1803, 7099, 2207, 6776, 3565, 2534, 4067, 3575, 5788, 4690, 1493, 3635	121	385	14116	6.66635	1.71805e-08	6.36314e-10	1.65245e-08
M3	GOTERM_BP_ALL	GO:0065007~biological regulation	100	79.3651	1.03056e-11	7535, 942, 3084, 6772, 1193, 59345, 3683, 6352, 3480, 2209, 2207, 9146, 1894, 4035, 5742, 8490, 2321, 7409, 23643, 3690, 27, 8935, 3717, 6403, 80824, 3689, 6368, 6776, 9051, 1493, 4690, 1436, 920, 18, 924, 2770, 2771, 2793, 3320, 10013, 4233, 9630, 5154, 4239, 5156, 1398, 7430, 6387, 2782, 5335, 613, 84525, 3627, 2919, 83442, 65018, 7852, 3577, 5777, 5580, 3575, 3635, 5602, 2064, 301, 23542, 3815…	121	7484	14116	1.55881	1.8148e-08	6.48145e-10	1.74552e-08
M3	GOTERM_BP_ALL	GO:0050730~regulation of peptidyl-tyrosine phosphorylation	12	9.52381	1.07211e-11	920, 5154, 6850, 3689, 7099, 1956, 3565, 1950, 4067, 5580, 5788, 3717	121	68	14116	20.5873	1.88798e-08	6.51029e-10	1.8159e-08
M3	GOTERM_BP_ALL	GO:0050794~regulation of cellular process	95	75.3968	1.18901e-11	7535, 3627, 942, 2919, 6772, 3084, 1193, 59345, 83442, 3683, 3480, 6352, 2209, 65018, 7852, 5777, 3577, 9146, 5580, 3575, 3635, 1894, 5602, 2064, 301, 5742, 4035, 8490, 2321, 7409, 23542, 3815, 3690, 23643, 27, 9404, 8935, 3717, 1232, 6403, 1234, 3956, 7305, 80824, 3689, 2885, 6368, 9111, 6776, 9051, 5788, 1493, 4690, 1436, 920, 5599, 3561, 1956, 3560, 1230, 963, 962, 4734, 1950, 9094, 2770, 2771…	121	6819	14116	1.62528	2.09384e-08	6.97946e-10	2.01389e-08
M3	GOTERM_BP_ALL	GO:0050789~regulation of biological process	97	76.9841	1.47567e-11	7535, 942, 3084, 6772, 1193, 59345, 3683, 6352, 3480, 2209, 2207, 9146, 1894, 4035, 5742, 8490, 2321, 7409, 23643, 3690, 27, 8935, 3717, 6403, 80824, 3689, 6368, 6776, 9051, 1493, 4690, 1436, 920, 2770, 2771, 2793, 3320, 10013, 4233, 9630, 5154, 4239, 5156, 1398, 7430, 6387, 2782, 5335, 613, 84525, 3627, 2919, 83442, 65018, 7852, 3577, 5777, 5580, 3575, 3635, 5602, 2064, 301, 3815, 23542, 9404, 1…	121	7106	14116	1.59248	2.59866e-08	8.38279e-10	2.49945e-08
M3	GOTERM_BP_ALL	GO:0043687~post-translational protein modification	36	28.5714	2.60534e-11	7535, 1436, 5599, 6772, 1956, 26469, 4734, 2268, 1950, 2771, 3480, 6850, 10013, 65018, 7852, 9479, 5777, 4233, 5580, 9630, 3055, 5602, 2064, 5156, 301, 2321, 3815, 27, 3717, 80824, 6776, 2534, 613, 52, 4067, 5788	121	1182	14116	3.55313	4.588e-08	1.43375e-09	4.41283e-08
M3	GOTERM_BP_ALL	GO:0044419~interspecies interaction between organisms	19	15.0794	2.76621e-11	920, 942, 3561, 6772, 3560, 3690, 4734, 1232, 1234, 5335, 6850, 2885, 7099, 7852, 2534, 5295, 4067, 57007, 3055	121	283	14116	7.83237	4.87129e-08	1.47615e-09	4.68531e-08
M3	GOTERM_BP_ALL	GO:0008284~positive regulation of cell proliferation	22	17.4603	3.82269e-11	7535, 2064, 3627, 5154, 5156, 942, 1956, 3084, 6772, 2321, 3815, 952, 1950, 3717, 2771, 3480, 6850, 6776, 3565, 4067, 5788, 4690	121	414	14116	6.19939	6.73175e-08	1.97993e-09	6.47474e-08
M3	GOTERM_BP_ALL	GO:0048583~regulation of response to stimulus	23	18.254	4.77585e-11	7535, 5154, 942, 23542, 3717, 6403, 6387, 6352, 6850, 1803, 7099, 2207, 6776, 3565, 2534, 9479, 4067, 5580, 3575, 5788, 84525, 1493, 3635	121	465	14116	5.77034	8.41027e-08	2.40293e-09	8.08916e-08
M3	GOTERM_BP_ALL	GO:0042330~taxis	15	11.9048	7.73499e-11	3627, 5154, 2919, 1230, 1232, 10563, 6387, 6352, 1234, 6850, 3689, 6368, 7852, 3565, 3577	121	160	14116	10.937	1.36213e-07	3.7837e-09	1.31013e-07
M3	GOTERM_BP_ALL	GO:0006935~chemotaxis	15	11.9048	7.73499e-11	3627, 5154, 2919, 1230, 1232, 10563, 6387, 6352, 1234, 6850, 3689, 6368, 7852, 3565, 3577	121	160	14116	10.937	1.36213e-07	3.7837e-09	1.31013e-07
M3	GOTERM_BP_ALL	GO:0040011~locomotion	22	17.4603	8.08434e-11	3627, 5154, 2919, 2321, 3815, 1230, 4734, 1232, 6403, 6387, 10563, 6352, 1234, 6850, 3689, 6368, 7852, 3565, 2534, 3577, 4233, 4690	121	431	14116	5.95486	1.42365e-07	3.84771e-09	1.3693e-07
M3	GOTERM_BP_ALL	GO:0010646~regulation of cell communication	33	26.1905	8.47206e-11	7535, 920, 1956, 4734, 1950, 2771, 6850, 10013, 65018, 7852, 9479, 4233, 5580, 9146, 3635, 1894, 2064, 8490, 4035, 7409, 2321, 23542, 3815, 952, 3717, 1398, 3956, 80824, 7099, 613, 3565, 4067, 5788	121	1038	14116	3.70888	1.49193e-07	3.92613e-09	1.43497e-07
M3	GOTERM_BP_ALL	GO:0018193~peptidyl-amino acid modification	15	11.9048	9.14276e-11	7535, 2064, 5599, 5156, 6772, 2321, 3815, 1950, 27, 3717, 6850, 10013, 2534, 6776, 4067	121	162	14116	10.802	1.61004e-07	4.12831e-09	1.54857e-07
M3	GOTERM_BP_ALL	GO:0016310~phosphorylation	29	23.0159	9.41507e-11	7535, 1436, 5599, 6772, 1956, 2268, 1950, 2771, 3480, 6850, 65018, 7852, 9479, 4233, 5580, 3055, 5602, 2064, 5156, 2321, 3815, 27, 3717, 613, 2534, 6776, 5295, 4067, 5788	121	800	14116	4.22897	1.65799e-07	4.14498e-09	1.59469e-07
M3	GOTERM_BP_ALL	GO:0051239~regulation of multicellular organismal process	31	24.6032	1.53693e-10	7535, 920, 942, 3561, 3084, 1956, 1950, 2771, 6352, 6850, 10013, 65018, 2207, 3575, 3635, 2064, 5154, 5742, 2321, 3815, 952, 3717, 6403, 7099, 6776, 3565, 64240, 4067, 5788, 84525, 1493	121	937	14116	3.85965	2.70654e-07	6.60131e-09	2.6032e-07
M3	GOTERM_BP_ALL	GO:0009966~regulation of signal transduction	30	23.8095	1.60638e-10	7535, 920, 1956, 4734, 1950, 6850, 10013, 7852, 9479, 4233, 5580, 9146, 3635, 1894, 2064, 8490, 4035, 7409, 2321, 23542, 3815, 3717, 1398, 3956, 80824, 7099, 613, 3565, 4067, 5788	121	878	14116	3.98614	2.82884e-07	6.73533e-09	2.72084e-07
M3	GOTERM_BP_ALL	GO:0002684~positive regulation of immune system process	17	13.4921	1.68623e-10	7535, 920, 942, 3561, 952, 6387, 6850, 7099, 2207, 6776, 3565, 2534, 4067, 5788, 3575, 4690, 3635	121	238	14116	8.33294	2.96945e-07	6.9057e-09	2.85608e-07
M3	GOTERM_BP_ALL	GO:0032879~regulation of localization	25	19.8413	2.52674e-10	3627, 1956, 3084, 4734, 1950, 3480, 2771, 6850, 10013, 65018, 7852, 5154, 5156, 5742, 2321, 3815, 3690, 952, 3717, 6403, 6387, 64240, 5295, 4067, 5788	121	610	14116	4.78119	4.44958e-07	1.01127e-08	4.2797e-07
M3	GOTERM_BP_ALL	GO:0006954~inflammatory response	19	15.0794	2.67961e-10	3627, 2919, 301, 1230, 23643, 3683, 1232, 6403, 10563, 6352, 1234, 3689, 50507, 7099, 6368, 9111, 7852, 3577, 4067	121	325	14116	6.82019	4.71879e-07	1.04862e-08	4.53863e-07
M3	GOTERM_BP_ALL	GO:0048518~positive regulation of biological process	46	36.5079	2.87616e-10	7535, 920, 3627, 5599, 942, 3561, 3084, 6772, 1956, 3560, 4734, 1950, 2771, 6352, 3480, 6850, 3320, 10013, 2207, 65018, 3575, 3635, 1894, 2064, 5154, 5156, 5742, 4035, 7409, 2321, 23542, 3815, 952, 3717, 6387, 6403, 3956, 7099, 6776, 2534, 3565, 4067, 5295, 84525, 5788, 4690	121	2033	14116	2.63965	5.06491e-07	1.10107e-08	4.87154e-07
M3	GOTERM_BP_ALL	GO:0010647~positive regulation of cell communication	19	15.0794	3.26705e-10	1894, 7535, 920, 2064, 1956, 2321, 23542, 3815, 4734, 1950, 3717, 3956, 6850, 7099, 10013, 65018, 3565, 4067, 5788	121	329	14116	6.73727	5.75328e-07	1.2241e-08	5.53362e-07
M3	GOTERM_BP_ALL	GO:0042325~regulation of phosphorylation	22	17.4603	3.40063e-10	920, 2064, 5154, 1956, 3084, 4035, 2321, 3815, 1950, 3717, 2771, 80824, 6850, 3689, 7099, 7852, 3565, 9479, 4233, 4067, 5580, 5788	121	466	14116	5.50761	5.98851e-07	1.24761e-08	5.75987e-07
M3	GOTERM_BP_ALL	GO:0051249~regulation of lymphocyte activation	14	11.1111	3.63979e-10	7535, 920, 2064, 942, 3561, 952, 6850, 3565, 6776, 5788, 3575, 3635, 1493, 4690	121	148	14116	11.0355	6.40966e-07	1.30809e-08	6.16495e-07
M3	GOTERM_BP_ALL	GO:0000165~MAPKKK cascade	15	11.9048	4.99447e-10	5602, 5599, 1956, 2321, 23542, 1950, 3717, 2771, 80824, 6850, 2885, 7852, 9479, 4233, 5788	121	184	14116	9.51042	8.79527e-07	1.75905e-08	8.45947e-07
M3	GOTERM_BP_ALL	GO:0051251~positive regulation of lymphocyte activation	12	9.52381	5.65907e-10	7535, 920, 6850, 942, 3561, 6776, 3565, 952, 3575, 5788, 4690, 3635	121	97	14116	14.4323	9.96563e-07	1.95405e-08	9.58515e-07
M3	GOTERM_BP_ALL	GO:0051272~positive regulation of cell motion	12	9.52381	6.32938e-10	3480, 6387, 3627, 5154, 5156, 1956, 10013, 2321, 3815, 4067, 5295, 3717	121	98	14116	14.285	1.1146e-06	2.14347e-08	1.07205e-06
M3	GOTERM_BP_ALL	GO:0019220~regulation of phosphate metabolic process	22	17.4603	7.03215e-10	920, 2064, 5154, 1956, 3084, 4035, 2321, 3815, 1950, 3717, 2771, 80824, 6850, 3689, 7099, 7852, 3565, 9479, 4233, 4067, 5580, 5788	121	485	14116	5.29185	1.23836e-06	2.33653e-08	1.19108e-06
M3	GOTERM_BP_ALL	GO:0051174~regulation of phosphorus metabolic process	22	17.4603	7.03215e-10	920, 2064, 5154, 1956, 3084, 4035, 2321, 3815, 1950, 3717, 2771, 80824, 6850, 3689, 7099, 7852, 3565, 9479, 4233, 4067, 5580, 5788	121	485	14116	5.29185	1.23836e-06	2.33653e-08	1.19108e-06
M3	GOTERM_BP_ALL	GO:0051270~regulation of cell motion	15	11.9048	9.36895e-10	3627, 5154, 5156, 1956, 2321, 3815, 3690, 3717, 6387, 3480, 6403, 10013, 7852, 5295, 4067	121	193	14116	9.06693	1.64987e-06	3.05532e-08	1.58688e-06
M3	GOTERM_BP_ALL	GO:0010033~response to organic substance	26	20.6349	1.40157e-09	920, 1956, 6772, 18, 59345, 962, 3480, 6352, 3320, 10013, 2064, 5154, 5156, 5742, 23643, 952, 3308, 3717, 6403, 2782, 2885, 7099, 2534, 6776, 5295, 4067	121	721	14116	4.20692	2.46817e-06	4.48758e-08	2.37394e-06
M3	GOTERM_BP_ALL	GO:0002696~positive regulation of leukocyte activation	12	9.52381	1.48346e-09	7535, 920, 6850, 942, 3561, 6776, 3565, 952, 3575, 5788, 4690, 3635	121	106	14116	13.2069	2.61238e-06	4.66496e-08	2.51264e-06
M3	GOTERM_BP_ALL	GO:0002694~regulation of leukocyte activation	14	11.1111	1.51293e-09	7535, 920, 2064, 942, 3561, 952, 6850, 3565, 6776, 5788, 3575, 3635, 1493, 4690	121	166	14116	9.83889	2.66427e-06	4.67416e-08	2.56255e-06
M3	GOTERM_BP_ALL	GO:0006464~protein modification process	37	29.3651	1.82268e-09	7535, 920, 1436, 5599, 6772, 1956, 26469, 4734, 2268, 1950, 2771, 3480, 6850, 10013, 65018, 7852, 9479, 5777, 4233, 5580, 9630, 3055, 5602, 2064, 5156, 301, 2321, 3815, 27, 3717, 80824, 6776, 2534, 613, 52, 4067, 5788	121	1453	14116	2.97072	3.20974e-06	5.53404e-08	3.0872e-06
M3	GOTERM_BP_ALL	GO:0030334~regulation of cell migration	14	11.1111	1.88584e-09	3627, 5154, 5156, 1956, 2321, 3815, 3690, 3717, 6387, 3480, 6403, 10013, 7852, 5295	121	169	14116	9.66424	3.32096e-06	5.62876e-08	3.19417e-06
M3	GOTERM_BP_ALL	GO:0045619~regulation of lymphocyte differentiation	10	7.93651	2.75668e-09	7535, 2064, 6850, 942, 3561, 6776, 3575, 5788, 1493, 3635	121	63	14116	18.5176	4.85449e-06	8.09084e-08	4.66916e-06
M3	GOTERM_BP_ALL	GO:0009967~positive regulation of signal transduction	17	13.4921	3.87879e-09	1894, 7535, 920, 2064, 2321, 23542, 3815, 4734, 1950, 3717, 3956, 6850, 7099, 10013, 3565, 4067, 5788	121	295	14116	6.72285	6.83053e-06	1.11976e-07	6.56977e-06
M3	GOTERM_BP_ALL	GO:0030335~positive regulation of cell migration	11	8.73016	3.89863e-09	3480, 6387, 3627, 5154, 5156, 1956, 10013, 2321, 3815, 5295, 3717	121	89	14116	14.4188	6.86547e-06	1.10734e-07	6.60337e-06
M3	GOTERM_BP_ALL	GO:0050863~regulation of T cell activation	12	9.52381	4.28128e-09	7535, 920, 2064, 6850, 942, 3561, 6776, 3565, 3575, 5788, 4690, 1493	121	117	14116	11.9652	7.53931e-06	1.19672e-07	7.25149e-06
M3	GOTERM_BP_ALL	GO:0043412~biopolymer modification	37	29.3651	6.80845e-09	7535, 920, 1436, 5599, 6772, 1956, 26469, 4734, 2268, 1950, 2771, 3480, 6850, 10013, 65018, 7852, 9479, 5777, 4233, 5580, 9630, 3055, 5602, 2064, 5156, 301, 2321, 3815, 27, 3717, 80824, 6776, 2534, 613, 52, 4067, 5788	121	1526	14116	2.82861	1.19896e-05	1.87339e-07	1.15319e-05
M3	GOTERM_BP_ALL	GO:0048522~positive regulation of cellular process	41	32.5397	8.43904e-09	7535, 920, 3627, 5599, 942, 6772, 3561, 3084, 1956, 4734, 1950, 2771, 6352, 3480, 6850, 3320, 10013, 65018, 3575, 3635, 1894, 2064, 5154, 5156, 7409, 2321, 23542, 3815, 952, 3717, 6403, 6387, 3956, 7099, 6776, 3565, 4067, 5295, 84525, 5788, 4690	121	1847	14116	2.58966	1.4861e-05	2.28633e-07	1.42937e-05
M3	GOTERM_BP_ALL	GO:0040012~regulation of locomotion	14	11.1111	8.91547e-09	3627, 5154, 5156, 1956, 2321, 3815, 3690, 3717, 6387, 3480, 6403, 10013, 7852, 5295	121	192	14116	8.50654	1.57e-05	2.37881e-07	1.51007e-05
M3	GOTERM_BP_ALL	GO:0040017~positive regulation of locomotion	11	8.73016	1.00718e-08	3480, 6387, 3627, 5154, 5156, 1956, 10013, 2321, 3815, 5295, 3717	121	98	14116	13.0946	1.77363e-05	2.64724e-07	1.70593e-05
M3	GOTERM_BP_ALL	GO:0045580~regulation of T cell differentiation	9	7.14286	1.01137e-08	7535, 2064, 6850, 942, 3561, 6776, 3575, 5788, 1493	121	51	14116	20.5873	1.781e-05	2.61914e-07	1.71302e-05
M3	GOTERM_BP_ALL	GO:0007626~locomotory behavior	16	12.6984	1.09023e-08	3627, 5154, 2919, 18, 1230, 1232, 6387, 10563, 6352, 1234, 6850, 3689, 6368, 7852, 3565, 3577	121	274	14116	6.81233	1.91988e-05	2.78246e-07	1.8466e-05
M3	GOTERM_BP_ALL	GO:0045621~positive regulation of lymphocyte differentiation	8	6.34921	1.48499e-08	7535, 6850, 942, 3561, 6776, 3575, 5788, 3635	121	35	14116	26.6654	2.61503e-05	3.73581e-07	2.51522e-05
M3	GOTERM_BP_ALL	GO:0050870~positive regulation of T cell activation	10	7.93651	1.51302e-08	7535, 920, 6850, 942, 3561, 6776, 3565, 3575, 5788, 4690	121	76	14116	15.3502	2.66439e-05	3.75272e-07	2.5627e-05
M3	GOTERM_BP_ALL	GO:0001932~regulation of protein amino acid phosphorylation	13	10.3175	2.62241e-08	920, 5154, 1956, 1950, 3717, 6850, 7099, 3689, 3565, 9479, 4067, 5788, 5580	121	173	14116	8.76645	4.61796e-05	6.41397e-07	4.44175e-05
M3	GOTERM_BP_ALL	GO:0008283~cell proliferation	19	15.0794	2.76433e-08	1436, 2064, 5154, 2919, 942, 1956, 3084, 4035, 3815, 2771, 6387, 2782, 6850, 7852, 2534, 4233, 5580, 5788, 3575	121	436	14116	5.08386	4.86786e-05	6.66846e-07	4.68212e-05
M3	GOTERM_BP_ALL	GO:0050670~regulation of lymphocyte proliferation	10	7.93651	3.3215e-08	7535, 2064, 6850, 6776, 3565, 952, 5788, 4690, 1493, 3635	121	83	14116	14.0556	5.84899e-05	7.90427e-07	5.62584e-05
M3	GOTERM_BP_ALL	GO:0032944~regulation of mononuclear cell proliferation	10	7.93651	3.69376e-08	7535, 2064, 6850, 6776, 3565, 952, 5788, 4690, 1493, 3635	121	84	14116	13.8882	6.5045e-05	8.67294e-07	6.25636e-05
M3	GOTERM_BP_ALL	GO:0070663~regulation of leukocyte proliferation	10	7.93651	3.69376e-08	7535, 2064, 6850, 6776, 3565, 952, 5788, 4690, 1493, 3635	121	84	14116	13.8882	6.5045e-05	8.67294e-07	6.25636e-05
M3	GOTERM_BP_ALL	GO:0046777~protein amino acid autophosphorylation	10	7.93651	4.10195e-08	7535, 3480, 2064, 6850, 5156, 1956, 3815, 2534, 4233, 3717	121	85	14116	13.7248	7.22327e-05	9.50464e-07	6.94773e-05
M3	GOTERM_BP_ALL	GO:0050793~regulation of developmental process	23	18.254	4.68387e-08	7535, 2064, 942, 3084, 3561, 3815, 3690, 1950, 3717, 7430, 6352, 6850, 3689, 7099, 6776, 3565, 2534, 4067, 3575, 5788, 84525, 1493, 3635	121	674	14116	3.98102	8.24796e-05	1.07121e-06	7.93338e-05
M3	GOTERM_BP_ALL	GO:0045860~positive regulation of protein kinase activity	14	11.1111	5.30992e-08	920, 2064, 1956, 3084, 4035, 2321, 3815, 1950, 3717, 2771, 6850, 7852, 4233, 5788	121	223	14116	7.32402	9.35033e-05	1.19882e-06	8.99376e-05
M3	GOTERM_BP_ALL	GO:0050776~regulation of immune response	14	11.1111	6.21395e-08	7535, 942, 6850, 1803, 7099, 2207, 3565, 2534, 6776, 4067, 5788, 3575, 3635, 1493	121	226	14116	7.2268	0.000109422	1.38516e-06	0.00010525
M3	GOTERM_BP_ALL	GO:0045597~positive regulation of cell differentiation	14	11.1111	7.2543e-08	7535, 942, 3084, 3561, 3815, 3717, 6352, 6850, 6776, 4067, 5788, 84525, 3575, 3635	121	229	14116	7.13212	0.00012774	1.59685e-06	0.000122871
M3	GOTERM_BP_ALL	GO:0033674~positive regulation of kinase activity	14	11.1111	8.03238e-08	920, 2064, 1956, 3084, 4035, 2321, 3815, 1950, 3717, 2771, 6850, 7852, 4233, 5788	121	231	14116	7.07037	0.00014144	1.7463e-06	0.00013605
M3	GOTERM_BP_ALL	GO:0007610~behavior	19	15.0794	8.36445e-08	3627, 5154, 2919, 18, 3815, 1230, 1232, 6387, 10563, 6352, 1234, 6850, 3689, 6368, 7852, 3565, 2534, 3577, 4233	121	469	14116	4.72614	0.000147287	1.79632e-06	0.000141674
M3	GOTERM_BP_ALL	GO:0051347~positive regulation of transferase activity	14	11.1111	1.25472e-07	920, 2064, 1956, 3084, 4035, 2321, 3815, 1950, 3717, 2771, 6850, 7852, 4233, 5788	121	240	14116	6.80523	0.000220931	2.66211e-06	0.000212519
M3	GOTERM_BP_ALL	GO:0045595~regulation of cell differentiation	19	15.0794	1.7114e-07	7535, 2064, 942, 3084, 3561, 3815, 3690, 3717, 6352, 6850, 7099, 6776, 3565, 4067, 3575, 5788, 84525, 3635, 1493	121	492	14116	4.50521	0.000301332	3.58782e-06	0.00028987
M3	GOTERM_BP_ALL	GO:0048519~negative regulation of biological process	38	30.1587	1.78834e-07	5599, 2919, 3084, 1956, 3560, 4734, 1950, 2771, 6352, 3480, 10013, 9479, 5777, 5580, 3575, 9146, 3635, 2064, 5154, 301, 8490, 5742, 4035, 3815, 3690, 952, 8935, 3717, 7099, 50507, 6368, 6776, 3565, 64240, 5295, 84525, 5788, 1493	121	1812	14116	2.44654	0.000314877	3.70502e-06	0.000302903
M3	GOTERM_BP_ALL	GO:0045859~regulation of protein kinase activity	16	12.6984	2.26807e-07	920, 2064, 1956, 3084, 4035, 2321, 3815, 1950, 3717, 2771, 80824, 6850, 7852, 9479, 4233, 5788	121	345	14116	5.41037	0.000399327	4.64425e-06	0.000384157
M3	GOTERM_BP_ALL	GO:0045582~positive regulation of T cell differentiation	7	5.55556	2.51755e-07	7535, 6850, 942, 3561, 6776, 3575, 5788	121	32	14116	25.5196	0.000443243	5.09586e-06	0.000426414
M3	GOTERM_BP_ALL	GO:0050871~positive regulation of B cell activation	7	5.55556	3.05575e-07	6850, 3561, 6776, 3565, 952, 5788, 3635	121	33	14116	24.7463	0.000537973	6.11495e-06	0.000517571
M3	GOTERM_BP_ALL	GO:0043549~regulation of kinase activity	16	12.6984	3.51581e-07	920, 2064, 1956, 3084, 4035, 2321, 3815, 1950, 3717, 2771, 80824, 6850, 7852, 9479, 4233, 5788	121	357	14116	5.22851	0.000618943	6.95655e-06	0.000595495
M3	GOTERM_BP_ALL	GO:0006874~cellular calcium ion homeostasis	12	9.52381	4.38389e-07	1232, 10563, 6387, 6352, 1234, 2782, 6368, 1230, 7852, 952, 5788, 3717	121	183	14116	7.64991	0.000771705	8.57777e-06	0.000742525
M3	GOTERM_BP_ALL	GO:0055074~calcium ion homeostasis	12	9.52381	5.73822e-07	1232, 10563, 6387, 6352, 1234, 2782, 6368, 1230, 7852, 952, 5788, 3717	121	188	14116	7.44646	0.00100999	1.11044e-05	0.000971916
M3	GOTERM_BP_ALL	GO:0051338~regulation of transferase activity	16	12.6984	5.93266e-07	920, 2064, 1956, 3084, 4035, 2321, 3815, 1950, 3717, 2771, 80824, 6850, 7852, 9479, 4233, 5788	121	372	14116	5.01768	0.0010442	1.13558e-05	0.00100485
M3	GOTERM_BP_ALL	GO:0051094~positive regulation of developmental process	14	11.1111	6.77529e-07	7535, 942, 3084, 3561, 3815, 3717, 6352, 6850, 6776, 4067, 5788, 84525, 3575, 3635	121	278	14116	5.87502	0.00119242	1.28293e-05	0.00114757
M3	GOTERM_BP_ALL	GO:0006875~cellular metal ion homeostasis	12	9.52381	8.67955e-07	1232, 10563, 6387, 6352, 1234, 2782, 6368, 1230, 7852, 952, 5788, 3717	121	196	14116	7.14252	0.0015273	1.62602e-05	0.0014701
M3	GOTERM_BP_ALL	GO:0009607~response to biotic stimulus	16	12.6984	8.85199e-07	3430, 6772, 23643, 2268, 3308, 6403, 6387, 6352, 1511, 3459, 7099, 3320, 10013, 7852, 5788, 3055	121	384	14116	4.86088	0.00155762	1.64087e-05	0.00149931
M3	GOTERM_BP_ALL	GO:0042129~regulation of T cell proliferation	8	6.34921	8.98589e-07	7535, 2064, 6850, 6776, 3565, 5788, 4690, 1493	121	62	14116	15.0531	0.00158117	1.64834e-05	0.00152199
M3	GOTERM_BP_ALL	GO:0055065~metal ion homeostasis	12	9.52381	1.35108e-06	1232, 10563, 6387, 6352, 1234, 2782, 6368, 1230, 7852, 952, 5788, 3717	121	205	14116	6.82895	0.00237642	2.4528e-05	0.00228838
M3	GOTERM_BP_ALL	GO:0046651~lymphocyte proliferation	7	5.55556	1.35978e-06	6387, 942, 7852, 2534, 5580, 3575, 5788	121	42	14116	19.4435	0.00239171	2.44342e-05	0.00230313
M3	GOTERM_BP_ALL	GO:0010627~regulation of protein kinase cascade	13	10.3175	1.36176e-06	1894, 2064, 23542, 4734, 3717, 3956, 6850, 7099, 3565, 9479, 4067, 5788, 9146	121	249	14116	6.09074	0.00239518	2.42225e-05	0.00230647
M3	GOTERM_BP_ALL	GO:0065009~regulation of molecular function	25	19.8413	1.71061e-06	920, 6772, 3084, 1956, 1950, 2770, 2771, 6850, 10013, 7852, 9479, 4233, 5580, 2064, 4035, 2321, 7409, 3815, 27, 3717, 2782, 80824, 7099, 3565, 5788	121	969	14116	3.00983	0.00300785	3.01234e-05	0.00289733
M3	GOTERM_BP_ALL	GO:0009719~response to endogenous stimulus	16	12.6984	1.71986e-06	2064, 5154, 5156, 6772, 5742, 59345, 952, 3717, 3480, 6352, 2782, 2885, 10013, 6776, 5295, 4067	121	405	14116	4.60884	0.00302409	2.99864e-05	0.00291299
M3	GOTERM_BP_ALL	GO:0032943~mononuclear cell proliferation	7	5.55556	1.80463e-06	6387, 942, 7852, 2534, 5580, 3575, 5788	121	44	14116	18.5597	0.00317291	3.11559e-05	0.00305658
M3	GOTERM_BP_ALL	GO:0070661~leukocyte proliferation	7	5.55556	1.80463e-06	6387, 942, 7852, 2534, 5580, 3575, 5788	121	44	14116	18.5597	0.00317291	3.11559e-05	0.00305658
M3	GOTERM_BP_ALL	GO:0048523~negative regulation of cellular process	34	26.9841	1.92109e-06	5599, 2919, 3084, 1956, 3560, 4734, 2771, 3480, 10013, 9479, 5777, 5580, 9146, 3635, 2064, 5154, 301, 8490, 5742, 4035, 3815, 3690, 952, 8935, 3717, 7099, 50507, 6368, 6776, 3565, 5295, 5788, 84525, 1493	121	1660	14116	2.38945	0.00337733	3.28446e-05	0.00325383
M3	GOTERM_BP_ALL	GO:0044093~positive regulation of molecular function	19	15.0794	2.16264e-06	920, 2064, 1956, 3084, 6772, 4035, 2321, 3815, 1950, 27, 3717, 2771, 2782, 6850, 7099, 7852, 3565, 4233, 5788	121	586	14116	3.78253	0.00380118	3.66188e-05	0.00366295
M3	GOTERM_BP_ALL	GO:0009725~response to hormone stimulus	15	11.9048	2.7769e-06	2064, 5154, 5156, 6772, 5742, 59345, 952, 3717, 3480, 6352, 2782, 2885, 6776, 5295, 4067	121	367	14116	4.76817	0.00487819	4.65716e-05	0.00470331
M3	GOTERM_BP_ALL	GO:0043405~regulation of MAP kinase activity	10	7.93651	3.13179e-06	2064, 80824, 6850, 1956, 7852, 3815, 9479, 1950, 4233, 5788	121	141	14116	8.27384	0.00549992	5.20279e-05	0.00530439
M3	GOTERM_BP_ALL	GO:0007159~leukocyte adhesion	6	4.7619	3.43165e-06	7430, 6403, 6850, 3689, 3683, 5788	121	28	14116	24.9988	0.00602492	5.64763e-05	0.00581225
M3	GOTERM_BP_ALL	GO:0051246~regulation of protein metabolic process	18	14.2857	3.56476e-06	920, 5154, 1956, 3690, 4734, 1950, 3717, 6850, 3689, 7099, 10013, 3565, 9479, 4067, 5580, 5788, 9146, 4690	121	546	14116	3.84597	0.0062579	5.81238e-05	0.0060377
M3	GOTERM_BP_ALL	GO:0030005~cellular di-, tri-valent inorganic cation homeostasis	12	9.52381	3.64162e-06	1232, 10563, 6387, 6352, 1234, 2782, 6368, 1230, 7852, 952, 5788, 3717	121	227	14116	6.16711	0.00639239	5.88323e-05	0.00616788
M3	GOTERM_BP_ALL	GO:0007204~elevation of cytosolic calcium ion concentration	9	7.14286	4.28882e-06	1232, 10563, 1234, 2782, 1230, 7852, 952, 5788, 3717	121	110	14116	9.545	0.00752417	6.86578e-05	0.007264
M3	GOTERM_BP_ALL	GO:0050864~regulation of B cell activation	7	5.55556	4.38624e-06	6850, 3561, 6776, 3565, 952, 5788, 3635	121	51	14116	16.0123	0.00769444	6.95849e-05	0.00742901
M3	GOTERM_BP_ALL	GO:0048584~positive regulation of response to stimulus	12	9.52381	5.28861e-06	7535, 6387, 6352, 6850, 7099, 2207, 23542, 6776, 2534, 4067, 5788, 3717	121	236	14116	5.93192	0.00927004	8.31507e-05	0.00895729
M3	GOTERM_BP_ALL	GO:0055066~di-, tri-valent inorganic cation homeostasis	12	9.52381	5.96645e-06	1232, 10563, 6387, 6352, 1234, 2782, 6368, 1230, 7852, 952, 5788, 3717	121	239	14116	5.85746	0.0104519	9.29775e-05	0.0101053
M3	GOTERM_BP_ALL	GO:0051707~response to other organism	13	10.3175	6.58233e-06	3430, 6772, 23643, 2268, 6387, 6352, 6403, 1511, 3459, 7099, 7852, 5788, 3055	121	290	14116	5.22964	0.0115246	0.000101675	0.0111483
M3	GOTERM_BP_ALL	GO:0050671~positive regulation of lymphocyte proliferation	7	5.55556	6.86773e-06	7535, 6850, 6776, 3565, 952, 5788, 4690	121	55	14116	14.8478	0.0120213	0.000105161	0.0116317
M3	GOTERM_BP_ALL	GO:0051480~cytosolic calcium ion homeostasis	9	7.14286	7.23722e-06	1232, 10563, 1234, 2782, 1230, 7852, 952, 5788, 3717	121	118	14116	8.89788	0.0126639	0.000109863	0.0122574
M3	GOTERM_BP_ALL	GO:0032946~positive regulation of mononuclear cell proliferation	7	5.55556	7.63882e-06	7535, 6850, 6776, 3565, 952, 5788, 4690	121	56	14116	14.5826	0.0133619	0.000114968	0.0129376
M3	GOTERM_BP_ALL	GO:0070665~positive regulation of leukocyte proliferation	7	5.55556	7.63882e-06	7535, 6850, 6776, 3565, 952, 5788, 4690	121	56	14116	14.5826	0.0133619	0.000114968	0.0129376
M3	GOTERM_BP_ALL	GO:0031399~regulation of protein modification process	13	10.3175	7.82914e-06	920, 5154, 1956, 1950, 3717, 6850, 7099, 3689, 3565, 9479, 4067, 5788, 5580	121	295	14116	5.141	0.0136926	0.000116834	0.0132599
M3	GOTERM_BP_ALL	GO:0050790~regulation of catalytic activity	22	17.4603	8.19489e-06	920, 2064, 1956, 3084, 6772, 4035, 7409, 2321, 3815, 1950, 27, 3717, 2770, 2771, 2782, 80824, 6850, 10013, 7852, 9479, 4233, 5788	121	846	14116	3.03374	0.0143276	0.000121264	0.0138793
M3	GOTERM_BP_ALL	GO:0043085~positive regulation of catalytic activity	17	13.4921	8.22719e-06	920, 2064, 1956, 3084, 6772, 4035, 2321, 3815, 1950, 27, 3717, 2771, 2782, 6850, 7852, 4233, 5788	121	520	14116	3.81392	0.0143837	0.000120727	0.013934
M3	GOTERM_BP_ALL	GO:0045577~regulation of B cell differentiation	5	3.96825	8.35339e-06	6850, 3561, 6776, 5788, 3635	121	16	14116	36.4566	0.0146027	0.000121566	0.0141477
M3	GOTERM_BP_ALL	GO:0030003~cellular cation homeostasis	12	9.52381	1.06215e-05	1232, 10563, 6387, 6352, 1234, 2782, 6368, 1230, 7852, 952, 5788, 3717	121	254	14116	5.51155	0.0185307	0.000153304	0.0179888
M3	GOTERM_BP_ALL	GO:0065008~regulation of biological quality	30	23.8095	1.1124e-05	3084, 18, 1230, 83442, 924, 10563, 6352, 7852, 5580, 3575, 2064, 5742, 3815, 3690, 952, 3717, 1232, 7430, 6387, 1234, 2782, 3689, 7099, 6368, 2534, 6776, 64240, 4067, 5788, 4690	121	1469	14116	2.38246	0.0193988	0.000159251	0.0188397
M3	GOTERM_BP_ALL	GO:0032268~regulation of cellular protein metabolic process	16	12.6984	1.15932e-05	920, 5154, 1956, 3690, 1950, 3717, 6850, 3689, 7099, 10013, 3565, 9479, 4067, 5788, 5580, 4690	121	474	14116	3.93793	0.0202088	0.00016463	0.0196344
M3	GOTERM_BP_ALL	GO:0006928~cell motion	16	12.6984	1.18864e-05	2064, 5599, 301, 2321, 3815, 3683, 3717, 6403, 6387, 6352, 6850, 3689, 7852, 2534, 4233, 4690	121	475	14116	3.92964	0.0207146	0.000167443	0.0201309
M3	GOTERM_BP_ALL	GO:0010740~positive regulation of protein kinase cascade	10	7.93651	1.24488e-05	1894, 2064, 3956, 7099, 23542, 3565, 4734, 4067, 5788, 3717	121	167	14116	6.9857	0.0216839	0.000173972	0.0210832
M3	GOTERM_BP_ALL	GO:0002703~regulation of leukocyte mediated immunity	7	5.55556	1.26193e-05	6850, 1803, 2207, 6776, 3565, 3575, 5788	121	61	14116	13.3873	0.0219777	0.000174967	0.0213721
M3	GOTERM_BP_ALL	GO:0048534~hemopoietic or lymphoid organ development	12	9.52381	1.32249e-05	7535, 920, 10563, 6850, 3815, 6776, 3565, 4067, 5295, 3575, 5788, 3717	121	260	14116	5.38436	0.0230202	0.000181931	0.0223976
M3	GOTERM_BP_ALL	GO:0043067~regulation of programmed cell death	21	16.6667	1.55439e-05	1894, 2064, 5599, 301, 1956, 3084, 6772, 3560, 7409, 3815, 952, 3717, 3480, 3956, 7099, 10013, 6776, 3565, 9479, 5788, 3635	121	812	14116	3.0171	0.0270018	0.000212172	0.0263245
M3	GOTERM_BP_ALL	GO:0002521~leukocyte differentiation	9	7.14286	1.5614e-05	7535, 920, 6850, 3815, 6776, 3565, 5295, 3575, 5788	121	131	14116	8.01489	0.0271219	0.000211489	0.0264432
M3	GOTERM_BP_ALL	GO:0010941~regulation of cell death	21	16.6667	1.63984e-05	1894, 2064, 5599, 301, 1956, 3084, 6772, 3560, 7409, 3815, 952, 3717, 3480, 3956, 7099, 10013, 6776, 3565, 9479, 5788, 3635	121	815	14116	3.00599	0.0284648	0.000220417	0.0277714
M3	GOTERM_BP_ALL	GO:0042327~positive regulation of phosphorylation	8	6.34921	1.83688e-05	920, 6850, 7099, 1956, 3565, 1950, 4067, 3717	121	97	14116	9.62154	0.0318302	0.000245029	0.0311079
M3	GOTERM_BP_ALL	GO:0042102~positive regulation of T cell proliferation	6	4.7619	1.86573e-05	7535, 6850, 6776, 3565, 5788, 4690	121	39	14116	17.9479	0.0323219	0.000247006	0.0315964
M3	GOTERM_BP_ALL	GO:0045579~positive regulation of B cell differentiation	4	3.1746	2.04553e-05	6850, 3561, 6776, 3635	121	7	14116	66.6635	0.0353811	0.000268786	0.0346409
M3	GOTERM_BP_ALL	GO:0080134~regulation of response to stress	12	9.52381	2.15506e-05	6403, 6352, 5154, 6850, 7099, 2207, 23542, 6776, 9479, 4067, 84525, 3717	121	274	14116	5.10925	0.0372399	0.000281079	0.0364954
M3	GOTERM_BP_ALL	GO:0045937~positive regulation of phosphate metabolic process	8	6.34921	2.24138e-05	920, 6850, 7099, 1956, 3565, 1950, 4067, 3717	121	100	14116	9.33289	0.0387023	0.000290187	0.037957
M3	GOTERM_BP_ALL	GO:0010562~positive regulation of phosphorus metabolic process	8	6.34921	2.24138e-05	920, 6850, 7099, 1956, 3565, 1950, 4067, 3717	121	100	14116	9.33289	0.0387023	0.000290187	0.037957
M3	GOTERM_BP_ALL	GO:0002520~immune system development	12	9.52381	2.30497e-05	7535, 920, 10563, 6850, 3815, 6776, 3565, 4067, 5295, 3575, 5788, 3717	121	276	14116	5.07222	0.0397781	0.00029624	0.0390336
M3	GOTERM_BP_ALL	GO:0007155~cell adhesion	19	15.0794	2.47529e-05	50856, 920, 4239, 1956, 1230, 3690, 3683, 27, 9404, 1232, 7430, 6403, 6387, 6352, 6850, 3689, 9051, 3636, 5788	121	700	14116	3.16652	0.0426539	0.000315822	0.0419173
M3	GOTERM_BP_ALL	GO:0022610~biological adhesion	19	15.0794	2.5226e-05	50856, 920, 4239, 1956, 1230, 3690, 3683, 27, 9404, 1232, 7430, 6403, 6387, 6352, 6850, 3689, 9051, 3636, 5788	121	701	14116	3.162	0.0434513	0.000319543	0.0427183
M3	GOTERM_BP_ALL	GO:0043406~positive regulation of MAP kinase activity	8	6.34921	2.54982e-05	2064, 6850, 1956, 7852, 3815, 1950, 4233, 5788	121	102	14116	9.14989	0.0439097	0.000320684	0.0431792
M3	GOTERM_BP_ALL	GO:0030098~lymphocyte differentiation	8	6.34921	2.71668e-05	7535, 920, 6850, 6776, 3565, 5295, 3575, 5788	121	103	14116	9.06106	0.046715	0.000339243	0.0460042
M3	GOTERM_BP_ALL	GO:0055080~cation homeostasis	12	9.52381	3.19789e-05	1232, 10563, 6387, 6352, 1234, 2782, 6368, 1230, 7852, 952, 5788, 3717	121	286	14116	4.89487	0.0547594	0.000396511	0.054151
M3	GOTERM_BP_ALL	GO:0030097~hemopoiesis	11	8.73016	3.28024e-05	7535, 920, 6850, 3815, 6776, 3565, 4067, 5295, 3575, 5788, 3717	121	236	14116	5.4376	0.0561292	0.000403876	0.0555451
M3	GOTERM_BP_ALL	GO:0009615~response to virus	8	6.34921	3.91765e-05	6387, 6352, 3430, 3459, 6772, 7852, 2268, 5788	121	109	14116	8.56229	0.066665	0.00047899	0.0663351
M3	GOTERM_BP_ALL	GO:0001816~cytokine production	6	4.7619	4.23605e-05	920, 3937, 7099, 3565, 4067, 5580	121	46	14116	15.2167	0.0718838	0.000514339	0.0717245
M3	GOTERM_BP_ALL	GO:0042981~regulation of apoptosis	20	15.873	4.58961e-05	1894, 2064, 5599, 301, 1956, 3084, 6772, 3560, 7409, 952, 3717, 3480, 3956, 7099, 10013, 6776, 3565, 9479, 5788, 3635	121	804	14116	2.90202	0.0776448	0.000553442	0.0777088
M3	GOTERM_BP_ALL	GO:0050731~positive regulation of peptidyl-tyrosine phosphorylation	6	4.7619	4.70833e-05	920, 6850, 7099, 3565, 4067, 3717	121	47	14116	14.8929	0.0795712	0.000563893	0.0797182
M3	GOTERM_BP_ALL	GO:0006909~phagocytosis	6	4.7619	5.22033e-05	2209, 4035, 7409, 2207, 51454, 3055	121	48	14116	14.5826	0.0878332	0.000620972	0.0883834
M3	GOTERM_BP_ALL	GO:0000186~activation of MAPKK activity	5	3.96825	5.47249e-05	2771, 1956, 2321, 1950, 3717	121	25	14116	23.3322	0.091875	0.000646591	0.0926508
M3	GOTERM_BP_ALL	GO:0051716~cellular response to stimulus	20	15.873	5.98476e-05	5602, 5599, 6772, 23542, 59345, 4734, 3717, 9094, 3480, 6352, 2793, 2782, 6850, 3689, 2885, 10013, 6776, 9479, 5295, 4067	121	820	14116	2.84539	0.100031	0.000702385	0.101319
M3	GOTERM_BP_ALL	GO:0042592~homeostatic process	19	15.0794	6.20875e-05	2064, 1230, 952, 83442, 924, 3717, 1232, 6387, 10563, 6352, 1234, 2782, 6368, 7852, 6776, 64240, 4067, 5788, 3575	121	751	14116	2.95148	0.103574	0.000723841	0.10511
M3	GOTERM_BP_ALL	GO:0032101~regulation of response to external stimulus	9	7.14286	6.27693e-05	6403, 6387, 6352, 5154, 7099, 2207, 6776, 84525, 3717	121	159	14116	6.60346	0.10465	0.000726973	0.106263
M3	GOTERM_BP_ALL	GO:0046635~positive regulation of alpha-beta T cell activation	5	3.96825	6.42516e-05	7535, 6850, 942, 3561, 5788	121	26	14116	22.4348	0.106984	0.000739274	0.108771
M3	GOTERM_BP_ALL	GO:0009628~response to abiotic stimulus	13	10.3175	6.91493e-05	5599, 6772, 1956, 3815, 4734, 3308, 9094, 2793, 9187, 2534, 64240, 4067, 5788	121	368	14116	4.12118	0.114653	0.000790442	0.117058
M3	GOTERM_BP_ALL	GO:0042098~T cell proliferation	5	3.96825	7.49322e-05	6387, 942, 7852, 2534, 5788	121	27	14116	21.6039	0.123624	0.000850996	0.126842
M3	GOTERM_BP_ALL	GO:0002757~immune response-activating signal transduction	6	4.7619	7.71176e-05	7535, 6850, 7099, 2534, 4067, 5788	121	52	14116	13.4609	0.126991	0.000870194	0.130539
M3	GOTERM_BP_ALL	GO:0006873~cellular ion homeostasis	13	10.3175	8.06813e-05	2064, 1230, 952, 3717, 1232, 10563, 6387, 6352, 1234, 2782, 6368, 7852, 5788	121	374	14116	4.05507	0.132453	0.000904594	0.136567
M3	GOTERM_BP_ALL	GO:0044267~cellular protein metabolic process	38	30.1587	8.80849e-05	7535, 920, 1436, 5599, 6772, 1956, 26469, 4734, 2268, 1950, 2771, 3480, 6850, 3320, 10013, 65018, 7852, 9479, 5777, 4233, 5580, 9630, 3055, 5602, 2064, 5156, 301, 2321, 3815, 27, 3717, 80824, 6776, 2534, 613, 52, 4067, 5788	121	2355	14116	1.88243	0.143691	0.000981318	0.149091
M3	GOTERM_BP_ALL	GO:0002706~regulation of lymphocyte mediated immunity	6	4.7619	9.25778e-05	1803, 2207, 6776, 3565, 3575, 5788	121	54	14116	12.9624	0.15044	0.00102487	0.15669
M3	GOTERM_BP_ALL	GO:0055082~cellular chemical homeostasis	13	10.3175	9.38373e-05	2064, 1230, 952, 3717, 1232, 10563, 6387, 6352, 1234, 2782, 6368, 7852, 5788	121	380	14116	3.99104	0.152323	0.00103231	0.15882
M3	GOTERM_BP_ALL	GO:0002822~regulation of adaptive immune response based on somatic recombination of immune receptors built from immunoglobulin superfamily domains	6	4.7619	0.000101149	942, 1803, 2207, 3565, 3575, 5788	121	55	14116	12.7267	0.163168	0.0011058	0.171184
M3	GOTERM_BP_ALL	GO:0002764~immune response-regulating signal transduction	6	4.7619	0.000110316	7535, 6850, 7099, 2534, 4067, 5788	121	56	14116	12.4994	0.176571	0.00119853	0.186686
M3	GOTERM_BP_ALL	GO:0002819~regulation of adaptive immune response	6	4.7619	0.000110316	942, 1803, 2207, 3565, 3575, 5788	121	56	14116	12.4994	0.176571	0.00119853	0.186686
M3	GOTERM_BP_ALL	GO:0050729~positive regulation of inflammatory response	5	3.96825	0.000114728	6352, 7099, 2207, 6776, 3717	121	30	14116	19.4435	0.182945	0.00123879	0.194146
M3	GOTERM_BP_ALL	GO:0016477~cell migration	11	8.73016	0.000121545	6403, 6387, 6352, 6850, 3689, 2321, 7852, 3815, 2534, 4233, 4690	121	276	14116	4.64954	0.192694	0.00130435	0.205669
M3	GOTERM_BP_ALL	GO:0032870~cellular response to hormone stimulus	8	6.34921	0.000138312	3480, 2782, 2885, 6772, 6776, 59345, 5295, 3717	121	133	14116	7.01721	0.216187	0.00147518	0.234011
M3	GOTERM_BP_ALL	GO:0019725~cellular homeostasis	14	11.1111	0.000164405	2064, 1230, 83442, 952, 3717, 1232, 10563, 6387, 6352, 1234, 2782, 6368, 7852, 5788	121	466	14116	3.50484	0.251393	0.0017427	0.278099
M3	GOTERM_BP_ALL	GO:0006968~cellular defense response	6	4.7619	0.000166099	1232, 6352, 1234, 7305, 3565, 23643	121	61	14116	11.4749	0.253624	0.00175011	0.280961
M3	GOTERM_BP_ALL	GO:0050851~antigen receptor-mediated signaling pathway	5	3.96825	0.00016797	7535, 6850, 2534, 4067, 5788	121	33	14116	17.6759	0.256079	0.00175929	0.284122
M3	GOTERM_BP_ALL	GO:0050801~ion homeostasis	13	10.3175	0.000186775	2064, 1230, 952, 3717, 1232, 10563, 6387, 6352, 1234, 2782, 6368, 7852, 5788	121	409	14116	3.70806	0.280315	0.0019445	0.315882
M3	GOTERM_BP_ALL	GO:0032103~positive regulation of response to external stimulus	6	4.7619	0.000208603	6387, 6352, 7099, 2207, 6776, 3717	121	64	14116	10.937	0.307459	0.00215877	0.352737
M3	GOTERM_BP_ALL	GO:0002697~regulation of immune effector process	7	5.55556	0.000218549	6850, 1803, 2207, 6776, 3565, 3575, 5788	121	101	14116	8.08543	0.319487	0.00224839	0.369528
M3	GOTERM_BP_ALL	GO:0030217~T cell differentiation	6	4.7619	0.000224464	7535, 920, 6850, 6776, 3575, 5788	121	65	14116	10.7687	0.32654	0.00229577	0.379511
M3	GOTERM_BP_ALL	GO:0051240~positive regulation of multicellular organismal process	10	7.93651	0.000234847	6352, 7099, 3084, 1956, 5742, 2207, 65018, 6776, 952, 3717	121	244	14116	4.78119	0.338744	0.00238798	0.397033
M3	GOTERM_BP_ALL	GO:0050778~positive regulation of immune response	8	6.34921	0.000236035	7535, 6850, 7099, 2207, 6776, 2534, 4067, 5788	121	145	14116	6.43648	0.340126	0.00238627	0.399037
M3	GOTERM_BP_ALL	GO:0032502~developmental process	45	35.7143	0.000236056	7535, 920, 1436, 3627, 5599, 2919, 3084, 1956, 4734, 1950, 6352, 3480, 10563, 6850, 79026, 7852, 4233, 3575, 5580, 3635, 3055, 1894, 2064, 5154, 5156, 301, 5742, 4035, 2321, 3815, 3717, 6387, 6403, 7430, 3956, 5335, 50507, 2885, 6776, 2534, 3565, 4067, 5295, 84525, 5788	121	3148	14116	1.66765	0.34015	0.00237286	0.399072
M3	GOTERM_BP_ALL	GO:0046634~regulation of alpha-beta T cell activation	5	3.96825	0.000237089	7535, 6850, 942, 3561, 5788	121	36	14116	16.2029	0.34135	0.00236971	0.400815
M3	GOTERM_BP_ALL	GO:0048513~organ development	30	23.8095	0.000239102	7535, 920, 3627, 3084, 1956, 1950, 10563, 3480, 6850, 7852, 4233, 3575, 3055, 2064, 5154, 5156, 301, 2321, 3815, 3717, 6403, 7430, 6387, 6776, 3565, 2534, 4067, 5295, 5788, 84525	121	1738	14116	2.01371	0.343682	0.00237632	0.404213
M3	GOTERM_BP_ALL	GO:0048870~cell motility	11	8.73016	0.000287558	6403, 6387, 6352, 6850, 3689, 2321, 7852, 3815, 2534, 4233, 4690	121	307	14116	4.18004	0.397377	0.00284125	0.485942
M3	GOTERM_BP_ALL	GO:0051674~localization of cell	11	8.73016	0.000287558	6403, 6387, 6352, 6850, 3689, 2321, 7852, 3815, 2534, 4233, 4690	121	307	14116	4.18004	0.397377	0.00284125	0.485942
M3	GOTERM_BP_ALL	GO:0009314~response to radiation	9	7.14286	0.000305943	2793, 5599, 9187, 1956, 3815, 64240, 4734, 5788, 9094	121	200	14116	5.24975	0.416581	0.0030058	0.516935
M3	GOTERM_BP_ALL	GO:0002429~immune response-activating cell surface receptor signaling pathway	5	3.96825	0.000324615	7535, 6850, 2534, 4067, 5788	121	39	14116	14.9566	0.435457	0.00317129	0.548401
M3	GOTERM_BP_ALL	GO:0051049~regulation of transport	13	10.3175	0.000328305	3084, 5742, 3690, 4734, 952, 1950, 3717, 2771, 6850, 65018, 64240, 5295, 4067	121	435	14116	3.48643	0.439115	0.0031896	0.554619
M3	GOTERM_BP_ALL	GO:0043434~response to peptide hormone stimulus	8	6.34921	0.000340867	3480, 6352, 2885, 6772, 6776, 4067, 5295, 3717	121	154	14116	6.06032	0.451391	0.0032933	0.575784
M3	GOTERM_BP_ALL	GO:0007568~aging	7	5.55556	0.000347169	6352, 2885, 50507, 5742, 4035, 5580, 3635	121	110	14116	7.42389	0.457447	0.00333579	0.586398
M3	GOTERM_BP_ALL	GO:0019538~protein metabolic process	41	32.5397	0.000366605	7535, 920, 1436, 5599, 6772, 1956, 26469, 4734, 2268, 1950, 2771, 3480, 6850, 3320, 1803, 10013, 65018, 7852, 9479, 5777, 4233, 5580, 9630, 3055, 5602, 2064, 5156, 301, 2321, 3815, 27, 3717, 1511, 80824, 3001, 6776, 2534, 613, 52, 4067, 5788	121	2812	14116	1.70096	0.47571	0.00350314	0.619133
M3	GOTERM_BP_ALL	GO:0007154~cell communication	18	14.2857	0.000391393	2064, 3627, 5154, 942, 3084, 18, 1230, 51375, 9094, 10563, 6352, 1234, 6850, 3689, 2885, 6368, 10013, 4067	121	795	14116	2.64138	0.498112	0.00371943	0.660864
M3	GOTERM_BP_ALL	GO:0002761~regulation of myeloid leukocyte differentiation	5	3.96825	0.000394478	6352, 7099, 6776, 3565, 3635	121	41	14116	14.227	0.500832	0.00372859	0.666058
M3	GOTERM_BP_ALL	GO:0048878~chemical homeostasis	14	11.1111	0.000408814	2064, 1230, 952, 3717, 1232, 10563, 6387, 6352, 1234, 2782, 6368, 7852, 64240, 5788	121	512	14116	3.18995	0.513281	0.00384323	0.690184
M3	GOTERM_BP_ALL	GO:0042035~regulation of cytokine biosynthetic process	6	4.7619	0.000411953	920, 6850, 942, 7099, 6776, 3635	121	74	14116	9.45901	0.515966	0.00385213	0.695467
M3	GOTERM_BP_ALL	GO:0048869~cellular developmental process	29	23.0159	0.000413335	7535, 920, 1956, 3084, 4734, 3480, 6850, 7852, 4233, 3575, 1894, 2064, 5156, 301, 2321, 3815, 3717, 7430, 6387, 3956, 2885, 50507, 6776, 3565, 2534, 5295, 4067, 5788, 84525	121	1706	14116	1.9831	0.517142	0.00384462	0.697791
M3	GOTERM_BP_ALL	GO:0032147~activation of protein kinase activity	7	5.55556	0.000420545	2771, 3084, 1956, 4035, 2321, 1950, 3717	121	114	14116	7.1634	0.523237	0.00389102	0.709922
M3	GOTERM_BP_ALL	GO:0002768~immune response-regulating cell surface receptor signaling pathway	5	3.96825	0.000433159	7535, 6850, 2534, 4067, 5788	121	42	14116	13.8882	0.533715	0.00398658	0.731143
M3	GOTERM_BP_ALL	GO:0042113~B cell activation	6	4.7619	0.000466131	3565, 5295, 8935, 5580, 3575, 5788	121	76	14116	9.21009	0.56003	0.00426716	0.786591
M3	GOTERM_BP_ALL	GO:0006979~response to oxidative stress	8	6.34921	0.000498091	6352, 7099, 1956, 6772, 5742, 10013, 952, 3717	121	164	14116	5.69079	0.584119	0.00453557	0.840308
M3	GOTERM_BP_ALL	GO:0045058~T cell selection	4	3.1746	0.000525618	7535, 920, 6850, 5788	121	19	14116	24.5602	0.603808	0.00476109	0.886555
M3	GOTERM_BP_ALL	GO:0046638~positive regulation of alpha-beta T cell differentiation	4	3.1746	0.000614552	7535, 6850, 942, 3561	121	20	14116	23.3322	0.661272	0.0055362	1.03582
M3	GOTERM_BP_ALL	GO:0016043~cellular component organization	37	29.3651	0.000643269	2919, 9342, 3084, 1956, 3560, 4734, 7456, 3480, 6850, 3320, 2209, 10013, 2207, 7852, 3575, 3055, 1894, 2064, 5154, 5156, 4035, 7409, 23542, 3690, 27, 3308, 9404, 8935, 3717, 1398, 7430, 6387, 2885, 50507, 3001, 51454, 4690	121	2498	14116	1.72797	0.677986	0.00576475	1.08398
M3	GOTERM_BP_ALL	GO:0042108~positive regulation of cytokine biosynthetic process	5	3.96825	0.000724044	920, 6850, 942, 7099, 6776	121	48	14116	12.1522	0.72071	0.00645372	1.21931
M3	GOTERM_BP_ALL	GO:0009893~positive regulation of metabolic process	19	15.0794	0.00075832	920, 5154, 5156, 942, 1956, 3560, 3815, 4734, 1950, 3717, 3480, 6850, 3320, 7099, 10013, 6776, 3565, 4067, 5788	121	921	14116	2.40669	0.737081	0.0067243	1.27668
M3	GOTERM_BP_ALL	GO:0048856~anatomical structure development	37	29.3651	0.000801439	7535, 920, 3627, 5599, 2919, 3084, 1956, 4734, 1950, 3480, 10563, 6850, 79026, 7852, 4233, 3575, 3055, 1894, 2064, 5154, 5156, 301, 2321, 3815, 3717, 6403, 7430, 6387, 3956, 50507, 6776, 2534, 3565, 4067, 5295, 84525, 5788	121	2527	14116	1.70814	0.75632	0.00706987	1.34882
M3	GOTERM_BP_ALL	GO:0045670~regulation of osteoclast differentiation	4	3.1746	0.000819958	6352, 7099, 3565, 3635	121	22	14116	21.2111	0.764145	0.00719667	1.37978
M3	GOTERM_BP_ALL	GO:0001817~regulation of cytokine production	8	6.34921	0.000893589	920, 6850, 942, 7099, 2207, 6776, 3717, 3635	121	181	14116	5.15629	0.79285	0.00780181	1.5028
M3	GOTERM_BP_ALL	GO:0001934~positive regulation of protein amino acid phosphorylation	6	4.7619	0.000959444	920, 6850, 7099, 3565, 4067, 3717	121	89	14116	7.8648	0.815553	0.00833336	1.61271
M3	GOTERM_BP_ALL	GO:0043069~negative regulation of programmed cell death	11	8.73016	0.000971528	3480, 2064, 5599, 301, 3084, 1956, 3560, 3815, 6776, 3565, 9479	121	359	14116	3.57458	0.81944	0.00839654	1.63286
M3	GOTERM_BP_ALL	GO:0060548~negative regulation of cell death	11	8.73016	0.000992226	3480, 2064, 5599, 301, 3084, 1956, 3560, 3815, 6776, 3565, 9479	121	360	14116	3.56465	0.825909	0.00853288	1.66738
M3	GOTERM_BP_ALL	GO:0051051~negative regulation of transport	7	5.55556	0.00102542	2771, 3084, 5742, 64240, 3690, 4734, 1950	121	135	14116	6.0491	0.835803	0.00877439	1.7227
M3	GOTERM_BP_ALL	GO:0046645~positive regulation of gamma-delta T cell activation	3	2.38095	0.0010513	6850, 6776, 5788	121	6	14116	58.3306	0.843126	0.00895151	1.76582
M3	GOTERM_BP_ALL	GO:0046643~regulation of gamma-delta T cell activation	3	2.38095	0.0010513	6850, 6776, 5788	121	6	14116	58.3306	0.843126	0.00895151	1.76582
M3	GOTERM_BP_ALL	GO:0045588~positive regulation of gamma-delta T cell differentiation	3	2.38095	0.0010513	6850, 6776, 5788	121	6	14116	58.3306	0.843126	0.00895151	1.76582
M3	GOTERM_BP_ALL	GO:0045586~regulation of gamma-delta T cell differentiation	3	2.38095	0.0010513	6850, 6776, 5788	121	6	14116	58.3306	0.843126	0.00895151	1.76582
M3	GOTERM_BP_ALL	GO:0030155~regulation of cell adhesion	7	5.55556	0.00110659	2064, 1803, 3084, 7409, 6776, 5295, 3717	121	137	14116	5.96079	0.857696	0.00937504	1.85787
M3	GOTERM_BP_ALL	GO:0030154~cell differentiation	27	21.4286	0.00113623	7535, 920, 1956, 3084, 4734, 3480, 6850, 7852, 4233, 3575, 2064, 5156, 301, 2321, 3815, 3717, 7430, 6387, 3956, 2885, 3565, 2534, 6776, 5295, 4067, 5788, 84525	121	1637	14116	1.92416	0.864939	0.00957898	1.90717
M3	GOTERM_BP_ALL	GO:0009416~response to light stimulus	7	5.55556	0.00114898	2793, 5599, 9187, 1956, 3815, 4734, 9094	121	138	14116	5.91759	0.867943	0.00963995	1.92839
M3	GOTERM_BP_ALL	GO:0050777~negative regulation of immune response	4	3.1746	0.00120208	3575, 5788, 1493, 3635	121	25	14116	18.6658	0.879744	0.0100356	2.01665
M3	GOTERM_BP_ALL	GO:0046637~regulation of alpha-beta T cell differentiation	4	3.1746	0.00120208	7535, 6850, 942, 3561	121	25	14116	18.6658	0.879744	0.0100356	2.01665
M3	GOTERM_BP_ALL	GO:0002253~activation of immune response	6	4.7619	0.00122683	7535, 6850, 7099, 2534, 4067, 5788	121	94	14116	7.44646	0.88488	0.0101931	2.05778
M3	GOTERM_BP_ALL	GO:0010648~negative regulation of cell communication	9	7.14286	0.00125518	2771, 8490, 4035, 952, 9479, 9146, 5580, 5788, 3635	121	248	14116	4.23367	0.890493	0.0103786	2.10485
M3	GOTERM_BP_ALL	GO:0070482~response to oxygen levels	7	5.55556	0.00128367	5154, 5156, 1803, 2321, 18, 7852, 952	121	141	14116	5.79169	0.895857	0.0105635	2.15213
M3	GOTERM_BP_ALL	GO:0051054~positive regulation of DNA metabolic process	5	3.96825	0.00129719	3480, 5154, 5156, 3565, 5788	121	56	14116	10.4162	0.89831	0.0106246	2.17456
M3	GOTERM_BP_ALL	GO:0009617~response to bacterium	8	6.34921	0.00129801	6403, 6352, 1511, 7099, 6772, 23643, 2268, 3055	121	193	14116	4.8357	0.898457	0.0105821	2.17593
M3	GOTERM_BP_ALL	GO:0051179~localization	41	32.5397	0.0013283	3627, 9342, 1956, 1193, 4734, 51375, 7456, 6352, 6850, 3320, 1803, 2209, 10013, 2207, 7852, 9479, 4233, 9146, 3055, 301, 4035, 7409, 2321, 3815, 3717, 6403, 7430, 6387, 3937, 9187, 80824, 3689, 11230, 6776, 2534, 64240, 51454, 4067, 5788, 4690, 9963	121	2993	14116	1.5981	0.90374	0.0107781	2.22618
M3	GOTERM_BP_ALL	GO:0014065~phosphoinositide 3-kinase cascade	3	2.38095	0.00146364	3480, 2064, 5295	121	7	14116	49.9976	0.924177	0.0118161	2.45036
M3	GOTERM_BP_ALL	GO:0016044~membrane organization	11	8.73016	0.00151787	3320, 9342, 1956, 2209, 4035, 7409, 2207, 4734, 51454, 3308, 3055	121	381	14116	3.36817	0.931094	0.0121957	2.54006
M3	GOTERM_BP_ALL	GO:0007254~JNK cascade	5	3.96825	0.00157628	5602, 5599, 6850, 23542, 9479	121	59	14116	9.88654	0.937839	0.0126049	2.63658
M3	GOTERM_BP_ALL	GO:0048731~system development	34	26.9841	0.00158735	7535, 920, 3627, 5599, 2919, 3084, 1956, 4734, 1950, 3480, 10563, 6850, 79026, 7852, 4233, 3575, 3055, 2064, 5154, 5156, 301, 2321, 3815, 3717, 6403, 7430, 6387, 6776, 2534, 3565, 4067, 5295, 5788, 84525	121	2330	14116	1.70235	0.939041	0.0126356	2.65486
M3	GOTERM_BP_ALL	GO:0032868~response to insulin stimulus	6	4.7619	0.0016162	3480, 6352, 2885, 6772, 4067, 5295	121	100	14116	6.99967	0.942065	0.0128061	2.70249
M3	GOTERM_BP_ALL	GO:0048585~negative regulation of response to stimulus	6	4.7619	0.0016162	9479, 5580, 3575, 5788, 1493, 3635	121	100	14116	6.99967	0.942065	0.0128061	2.70249
M3	GOTERM_BP_ALL	GO:0030888~regulation of B cell proliferation	4	3.1746	0.0016807	3565, 952, 5788, 3635	121	28	14116	16.6659	0.948296	0.0132547	2.80891
M3	GOTERM_BP_ALL	GO:0007267~cell-cell signaling	14	11.1111	0.0017544	3627, 5154, 942, 18, 1230, 9094, 10563, 6352, 1234, 6850, 2885, 3689, 6368, 4067	121	600	14116	2.72209	0.954599	0.0137707	2.93036
M3	GOTERM_BP_ALL	GO:0010035~response to inorganic substance	8	6.34921	0.00183358	5154, 5599, 5156, 1956, 6772, 10013, 18, 4734	121	205	14116	4.55263	0.960517	0.0143245	3.06068
M3	GOTERM_BP_ALL	GO:0010543~regulation of platelet activation	3	2.38095	0.00194068	6403, 5154, 7099	121	8	14116	43.7479	0.967315	0.0150888	3.2367
M3	GOTERM_BP_ALL	GO:0060396~growth hormone receptor signaling pathway	3	2.38095	0.00194068	6776, 5295, 3717	121	8	14116	43.7479	0.967315	0.0150888	3.2367
M3	GOTERM_BP_ALL	GO:0045576~mast cell activation	3	2.38095	0.00194068	3937, 962, 4067	121	8	14116	43.7479	0.967315	0.0150888	3.2367
M3	GOTERM_BP_ALL	GO:0031098~stress-activated protein kinase signaling pathway	5	3.96825	0.00200998	5602, 5599, 6850, 23542, 9479	121	63	14116	9.25882	0.971078	0.0155554	3.35045
M3	GOTERM_BP_ALL	GO:0030879~mammary gland development	5	3.96825	0.00200998	3480, 2064, 3084, 6776, 4233	121	63	14116	9.25882	0.971078	0.0155554	3.35045
M3	GOTERM_BP_ALL	GO:0045638~negative regulation of myeloid cell differentiation	4	3.1746	0.00205735	7099, 6776, 3565, 3635	121	30	14116	15.5548	0.973397	0.0158498	3.42811
M3	GOTERM_BP_ALL	GO:0051789~response to protein stimulus	6	4.7619	0.00217736	920, 3320, 10013, 962, 3308, 4067	121	107	14116	6.54175	0.978474	0.0166947	3.62464
M3	GOTERM_BP_ALL	GO:0043408~regulation of MAPKKK cascade	6	4.7619	0.00236093	2064, 6850, 7099, 23542, 9479, 5788	121	109	14116	6.42172	0.984432	0.0180127	3.92451
M3	GOTERM_BP_ALL	GO:0045596~negative regulation of cell differentiation	8	6.34921	0.00246252	7099, 3815, 6776, 3565, 3690, 84525, 1493, 3635	121	216	14116	4.32078	0.986987	0.0187005	4.09007
M3	GOTERM_BP_ALL	GO:0050853~B cell receptor signaling pathway	3	2.38095	0.0024813	6850, 4067, 5788	121	9	14116	38.8871	0.987412	0.0187612	4.12066
M3	GOTERM_BP_ALL	GO:0046641~positive regulation of alpha-beta T cell proliferation	3	2.38095	0.0024813	7535, 6850, 5788	121	9	14116	38.8871	0.987412	0.0187612	4.12066
M3	GOTERM_BP_ALL	GO:0045671~negative regulation of osteoclast differentiation	3	2.38095	0.0024813	7099, 3565, 3635	121	9	14116	38.8871	0.987412	0.0187612	4.12066
M3	GOTERM_BP_ALL	GO:0060416~response to growth hormone stimulus	3	2.38095	0.0024813	6776, 5295, 3717	121	9	14116	38.8871	0.987412	0.0187612	4.12066
M3	GOTERM_BP_ALL	GO:0070302~regulation of stress-activated protein kinase signaling pathway	5	3.96825	0.00280549	6850, 7099, 23542, 9479, 4067	121	69	14116	8.45371	0.992898	0.0210993	4.64708
M3	GOTERM_BP_ALL	GO:0032844~regulation of homeostatic process	6	4.7619	0.00286889	6352, 6776, 952, 4067, 5788, 3635	121	114	14116	6.14006	0.99365	0.02148	4.74971
M3	GOTERM_BP_ALL	GO:0051052~regulation of DNA metabolic process	6	4.7619	0.00286889	3480, 5154, 5156, 3565, 3575, 5788	121	114	14116	6.14006	0.99365	0.02148	4.74971
M3	GOTERM_BP_ALL	GO:0045637~regulation of myeloid cell differentiation	5	3.96825	0.00295625	6352, 7099, 6776, 3565, 3635	121	70	14116	8.33294	0.994558	0.0220343	4.89096
M3	GOTERM_BP_ALL	GO:0019221~cytokine-mediated signaling pathway	5	3.96825	0.00295625	6772, 3560, 1230, 3815, 6776	121	70	14116	8.33294	0.994558	0.0220343	4.89096
M3	GOTERM_BP_ALL	GO:0007229~integrin-mediated signaling pathway	5	3.96825	0.00295625	6850, 3689, 7409, 3690, 3683	121	70	14116	8.33294	0.994558	0.0220343	4.89096
M3	GOTERM_BP_ALL	GO:0006911~phagocytosis, engulfment	3	2.38095	0.00308442	2209, 2207, 51454	121	10	14116	34.9983	0.995661	0.0228833	5.09783
M3	GOTERM_BP_ALL	GO:0043066~negative regulation of apoptosis	10	7.93651	0.00322437	3480, 2064, 5599, 301, 3084, 1956, 3560, 6776, 3565, 9479	121	354	14116	3.29551	0.996611	0.0238106	5.32322
M3	GOTERM_BP_ALL	GO:0000902~cell morphogenesis	10	7.93651	0.00334659	1894, 3480, 7430, 6387, 2064, 50507, 1956, 7852, 3575, 3717	121	356	14116	3.277	0.997269	0.0246005	5.51966
M3	GOTERM_BP_ALL	GO:0022607~cellular component assembly	17	13.4921	0.00340541	5154, 3084, 3560, 23542, 3690, 27, 9404, 3308, 8935, 7456, 7430, 3480, 6850, 2885, 3320, 10013, 4690	121	887	14116	2.2359	0.997539	0.0249243	5.61406
M3	GOTERM_BP_ALL	GO:0031349~positive regulation of defense response	5	3.96825	0.0034416	6352, 7099, 2207, 6776, 3717	121	73	14116	7.99049	0.997691	0.0250822	5.6721
M3	GOTERM_BP_ALL	GO:0046425~regulation of JAK-STAT cascade	4	3.1746	0.00348662	3565, 4067, 9146, 3717	121	36	14116	12.9624	0.997868	0.0253022	5.74426
M3	GOTERM_BP_ALL	GO:0008285~negative regulation of cell proliferation	10	7.93651	0.00366818	2064, 50507, 2919, 6368, 5777, 8935, 9146, 3717, 1493, 3635	121	361	14116	3.23161	0.998453	0.0264955	6.0347
M3	GOTERM_BP_ALL	GO:0033081~regulation of T cell differentiation in the thymus	3	2.38095	0.00374894	2064, 3561, 3575	121	11	14116	31.8167	0.998659	0.0269617	6.16363
M3	GOTERM_BP_ALL	GO:0070271~protein complex biogenesis	12	9.52381	0.00381391	3480, 6850, 2885, 3320, 3084, 3560, 23542, 3308, 9404, 8935, 7456, 4690	121	505	14116	2.77215	0.998804	0.027312	6.26721
M3	GOTERM_BP_ALL	GO:0006461~protein complex assembly	12	9.52381	0.00381391	3480, 6850, 2885, 3320, 3084, 3560, 23542, 3308, 9404, 8935, 7456, 4690	121	505	14116	2.77215	0.998804	0.027312	6.26721
M3	GOTERM_BP_ALL	GO:0019932~second-messenger-mediated signaling	8	6.34921	0.00392652	2770, 1232, 3480, 2771, 2064, 2782, 1956, 1230	121	235	14116	3.97144	0.99902	0.027995	6.44653
M3	GOTERM_BP_ALL	GO:0050727~regulation of inflammatory response	5	3.96825	0.00397853	6352, 7099, 2207, 6776, 3717	121	76	14116	7.67508	0.999106	0.0282471	6.52923
M3	GOTERM_BP_ALL	GO:0007275~multicellular organismal development	38	30.1587	0.00402273	7535, 920, 1436, 3627, 5599, 2919, 3084, 1956, 4734, 1950, 3480, 10563, 6850, 79026, 7852, 4233, 3575, 3635, 3055, 2064, 5154, 5156, 301, 4035, 2321, 3815, 3717, 6403, 7430, 6387, 5335, 6776, 2534, 3565, 4067, 5295, 84525, 5788	121	2865	14116	1.54734	0.999173	0.0284426	6.59945
M3	GOTERM_BP_ALL	GO:0032496~response to lipopolysaccharide	5	3.96825	0.00416941	6403, 6352, 7099, 6772, 23643	121	77	14116	7.5754	0.999362	0.0293489	6.83216
M3	GOTERM_BP_ALL	GO:0002250~adaptive immune response	5	3.96825	0.00416941	7099, 2207, 3565, 5580, 3635	121	77	14116	7.5754	0.999362	0.0293489	6.83216
M3	GOTERM_BP_ALL	GO:0002460~adaptive immune response based on somatic recombination of immune receptors built from immunoglobulin superfamily domains	5	3.96825	0.00416941	7099, 2207, 3565, 5580, 3635	121	77	14116	7.5754	0.999362	0.0293489	6.83216
M3	GOTERM_BP_ALL	GO:0007259~JAK-STAT cascade	4	3.1746	0.00438109	6772, 9111, 6776, 3717	121	39	14116	11.9652	0.999561	0.0306966	7.16704
M3	GOTERM_BP_ALL	GO:0014068~positive regulation of phosphoinositide 3-kinase cascade	3	2.38095	0.0044738	2064, 4734, 3717	121	12	14116	29.1653	0.999628	0.0312135	7.31335
M3	GOTERM_BP_ALL	GO:0008354~germ cell migration	3	2.38095	0.0044738	6387, 7852, 3815	121	12	14116	29.1653	0.999628	0.0312135	7.31335
M3	GOTERM_BP_ALL	GO:0044057~regulation of system process	9	7.14286	0.0048671	2771, 1956, 5742, 2321, 65018, 3815, 64240, 952, 3717	121	309	14116	3.3979	0.999814	0.0337837	7.9316
M3	GOTERM_BP_ALL	GO:0022414~reproductive process	15	11.9048	0.00523359	920, 2064, 5156, 1956, 2321, 3815, 18, 4734, 952, 6387, 3480, 1234, 7852, 6776, 4233	121	762	14116	2.29648	0.999903	0.0361455	8.50423
M3	GOTERM_BP_ALL	GO:0014066~regulation of phosphoinositide 3-kinase cascade	3	2.38095	0.00525795	2064, 4734, 3717	121	13	14116	26.9218	0.999907	0.0361696	8.54217
M3	GOTERM_BP_ALL	GO:0008045~motor axon guidance	3	2.38095	0.00525795	6387, 2064, 7852	121	13	14116	26.9218	0.999907	0.0361696	8.54217
M3	GOTERM_BP_ALL	GO:0046640~regulation of alpha-beta T cell proliferation	3	2.38095	0.00525795	7535, 6850, 5788	121	13	14116	26.9218	0.999907	0.0361696	8.54217
M3	GOTERM_BP_ALL	GO:0045086~positive regulation of interleukin-2 biosynthetic process	3	2.38095	0.00525795	920, 942, 6776	121	13	14116	26.9218	0.999907	0.0361696	8.54217
M3	GOTERM_BP_ALL	GO:0042100~B cell proliferation	3	2.38095	0.00525795	5580, 3575, 5788	121	13	14116	26.9218	0.999907	0.0361696	8.54217
M3	GOTERM_BP_ALL	GO:0002683~negative regulation of immune system process	5	3.96825	0.00544575	2064, 3575, 5788, 1493, 3635	121	83	14116	7.02778	0.999933	0.0372953	8.83419
M3	GOTERM_BP_ALL	GO:0000003~reproduction	15	11.9048	0.00553859	920, 2064, 5156, 1956, 2321, 3815, 18, 4734, 952, 6387, 3480, 1234, 7852, 6776, 4233	121	767	14116	2.28151	0.999943	0.0377742	8.97823
M3	GOTERM_BP_ALL	GO:0002252~immune effector process	6	4.7619	0.00570743	2207, 4067, 5580, 3575, 5788, 3635	121	134	14116	5.22363	0.999958	0.0387567	9.23962
M3	GOTERM_BP_ALL	GO:0001666~response to hypoxia	6	4.7619	0.00570743	5154, 1803, 2321, 18, 7852, 952	121	134	14116	5.22363	0.999958	0.0387567	9.23962
M3	GOTERM_BP_ALL	GO:0012501~programmed cell death	13	10.3175	0.00577642	1894, 5599, 6772, 7409, 3815, 3717, 3956, 3689, 3001, 7852, 51454, 5777, 3635	121	611	14116	2.48215	0.999963	0.0390671	9.34624
M3	GOTERM_BP_ALL	GO:0048732~gland development	6	4.7619	0.0058875	3480, 2064, 3084, 1956, 6776, 4233	121	135	14116	5.18494	0.99997	0.0396536	9.51764
M3	GOTERM_BP_ALL	GO:0010604~positive regulation of macromolecule metabolic process	16	12.6984	0.00601369	920, 5154, 5156, 942, 3560, 3815, 4734, 3717, 3480, 6850, 7099, 10013, 3565, 6776, 4067, 5788	121	857	14116	2.17804	0.999976	0.0403349	9.71198
M3	GOTERM_BP_ALL	GO:0002699~positive regulation of immune effector process	4	3.1746	0.00615676	6850, 2207, 6776, 5788	121	44	14116	10.6056	0.999981	0.0411212	9.93183
M3	GOTERM_BP_ALL	GO:0002237~response to molecule of bacterial origin	5	3.96825	0.00617209	6403, 6352, 7099, 6772, 23643	121	86	14116	6.78263	0.999982	0.0410665	9.95536
M3	GOTERM_BP_ALL	GO:0007186~G-protein coupled receptor protein signaling pathway	19	15.0794	0.00655523	3627, 2919, 4035, 1230, 3717, 1232, 2770, 2771, 6387, 6352, 1234, 2793, 2782, 6368, 7852, 3577, 5777, 57007, 9630	121	1123	14116	1.97379	0.999991	0.0434044	10.5415
M3	GOTERM_BP_ALL	GO:0051093~negative regulation of developmental process	8	6.34921	0.006626	7099, 3815, 6776, 3565, 3690, 84525, 1493, 3635	121	259	14116	3.60343	0.999992	0.0437004	10.6494
M3	GOTERM_BP_ALL	GO:0032989~cellular component morphogenesis	10	7.93651	0.00676177	1894, 3480, 7430, 6387, 2064, 50507, 1956, 7852, 3575, 3717	121	397	14116	2.93857	0.999994	0.0444129	10.856
M3	GOTERM_BP_ALL	GO:0002274~myeloid leukocyte activation	4	3.1746	0.00697063	3937, 7099, 962, 4067	121	46	14116	10.1444	0.999996	0.0455882	11.173
M3	GOTERM_BP_ALL	GO:0051046~regulation of secretion	7	5.55556	0.00756104	6850, 3084, 5742, 65018, 952, 1950, 3717	121	202	14116	4.04271	0.999998	0.0491854	12.0633
M3	GOTERM_BP_ALL	GO:0031325~positive regulation of cellular metabolic process	16	12.6984	0.00761497	920, 5154, 5156, 942, 1956, 1950, 3717, 3480, 6850, 3320, 7099, 10013, 3565, 6776, 4067, 5788	121	880	14116	2.12111	0.999999	0.0493472	12.1442
M3	GOTERM_BP_ALL	GO:0043410~positive regulation of MAPKKK cascade	4	3.1746	0.00784543	2064, 7099, 23542, 5788	121	48	14116	9.72176	0.999999	0.0506224	12.4891
M3	GOTERM_BP_ALL	GO:0009987~cellular process	102	80.9524	0.00848544	7535, 942, 9342, 3084, 6772, 26469, 59345, 3683, 51375, 6352, 3480, 2209, 2207, 9146, 1894, 4035, 5742, 2321, 7409, 3690, 27, 8935, 3717, 6403, 80824, 3689, 6368, 3001, 6776, 9051, 4690, 1436, 920, 18, 2268, 924, 2771, 2793, 3320, 10013, 4233, 9630, 5154, 4239, 5156, 1398, 7430, 6387, 3937, 2782, 5335, 9187, 613, 84525, 50856, 3627, 2919, 83442, 7456, 65018, 7852, 3636, 5777, 5580, 3575, 3055, 36…	121	10541	14116	1.12887	1	0.054456	13.4404
M3	GOTERM_BP_ALL	GO:0050850~positive regulation of calcium-mediated signaling	3	2.38095	0.00896665	7535, 920, 6850	121	17	14116	20.5873	1	0.0572599	14.1492
M3	GOTERM_BP_ALL	GO:0002762~negative regulation of myeloid leukocyte differentiation	3	2.38095	0.00896665	7099, 3565, 3635	121	17	14116	20.5873	1	0.0572599	14.1492
M3	GOTERM_BP_ALL	GO:0032501~multicellular organismal process	50	39.6825	0.00899232	7535, 3627, 2919, 3084, 6772, 3480, 7852, 3575, 5580, 3635, 3055, 2064, 301, 4035, 5742, 2321, 3815, 3690, 3717, 6403, 6776, 5788, 920, 1436, 5599, 1956, 18, 4734, 1950, 924, 9094, 10563, 6850, 79026, 4233, 5154, 5156, 7430, 6387, 3937, 2782, 5335, 9187, 7099, 2534, 3565, 64240, 5295, 4067, 84525	121	4280	14116	1.36286	1	0.0572133	14.1868
M3	GOTERM_BP_ALL	GO:0016192~vesicle-mediated transport	12	9.52381	0.00993163	6352, 9342, 2209, 4035, 7409, 2207, 4734, 9479, 51454, 4067, 9146, 3055	121	576	14116	2.43044	1	0.0628012	15.5541
M3	GOTERM_BP_ALL	GO:0010469~regulation of receptor activity	3	2.38095	0.0100318	10013, 1950, 5580	121	18	14116	19.4435	1	0.0631917	15.6987
M3	GOTERM_BP_ALL	GO:0042493~response to drug	7	5.55556	0.0103277	6352, 2064, 5154, 6772, 18, 64240, 4067	121	216	14116	3.78069	1	0.064773	16.1246
M3	GOTERM_BP_ALL	GO:0044085~cellular component biogenesis	17	13.4921	0.0105917	5154, 3084, 3560, 23542, 3690, 27, 9404, 3308, 8935, 7456, 7430, 3480, 6850, 2885, 3320, 10013, 4690	121	1001	14116	1.98126	1	0.066147	16.5027
M3	GOTERM_BP_ALL	GO:0043065~positive regulation of apoptosis	10	7.93651	0.0110831	1894, 5599, 7099, 6772, 10013, 7409, 952, 5788, 3717, 3635	121	430	14116	2.71305	1	0.0688812	17.2023
M3	GOTERM_BP_ALL	GO:0048008~platelet-derived growth factor receptor signaling pathway	3	2.38095	0.0111502	5154, 5156, 3717	121	19	14116	18.4202	1	0.0690434	17.2974
M3	GOTERM_BP_ALL	GO:0045076~regulation of interleukin-2 biosynthetic process	3	2.38095	0.0111502	920, 942, 6776	121	19	14116	18.4202	1	0.0690434	17.2974
M3	GOTERM_BP_ALL	GO:0035295~tube development	7	5.55556	0.0112353	6387, 5154, 5156, 2321, 7852, 1950, 84525	121	220	14116	3.71195	1	0.0693127	17.4179
M3	GOTERM_BP_ALL	GO:0009991~response to extracellular stimulus	7	5.55556	0.0112353	2771, 5154, 6772, 10013, 64240, 952, 4067	121	220	14116	3.71195	1	0.0693127	17.4179
M3	GOTERM_BP_ALL	GO:0006897~endocytosis	7	5.55556	0.0112353	2209, 4035, 7409, 2207, 4734, 51454, 3055	121	220	14116	3.71195	1	0.0693127	17.4179
M3	GOTERM_BP_ALL	GO:0010324~membrane invagination	7	5.55556	0.0112353	2209, 4035, 7409, 2207, 4734, 51454, 3055	121	220	14116	3.71195	1	0.0693127	17.4179
M3	GOTERM_BP_ALL	GO:0009968~negative regulation of signal transduction	7	5.55556	0.0114708	8490, 4035, 9479, 9146, 5580, 5788, 3635	121	221	14116	3.69515	1	0.0704755	17.7504
M3	GOTERM_BP_ALL	GO:0080135~regulation of cellular response to stress	5	3.96825	0.0115147	6850, 7099, 23542, 9479, 4067	121	103	14116	5.66316	1	0.0704928	17.8123
M3	GOTERM_BP_ALL	GO:0043068~positive regulation of programmed cell death	10	7.93651	0.0115601	1894, 5599, 7099, 6772, 10013, 7409, 952, 5788, 3717, 3635	121	433	14116	2.69425	1	0.0705181	17.8761
M3	GOTERM_BP_ALL	GO:0010942~positive regulation of cell death	10	7.93651	0.0118865	1894, 5599, 7099, 6772, 10013, 7409, 952, 5788, 3717, 3635	121	435	14116	2.68187	1	0.0721987	18.3342
M3	GOTERM_BP_ALL	GO:0048678~response to axon injury	3	2.38095	0.0123208	2064, 4067, 3717	121	20	14116	17.4992	1	0.0744966	18.9401
M3	GOTERM_BP_ALL	GO:0050848~regulation of calcium-mediated signaling	3	2.38095	0.0123208	7535, 920, 6850	121	20	14116	17.4992	1	0.0744966	18.9401
M3	GOTERM_BP_ALL	GO:0030890~positive regulation of B cell proliferation	3	2.38095	0.0123208	3565, 952, 5788	121	20	14116	17.4992	1	0.0744966	18.9401
M3	GOTERM_BP_ALL	GO:0050900~leukocyte migration	4	3.1746	0.0125608	6403, 6352, 6850, 3689	121	57	14116	8.18675	1	0.0756425	19.2731
M3	GOTERM_BP_ALL	GO:0051241~negative regulation of multicellular organismal process	6	4.7619	0.0130148	2771, 5154, 64240, 952, 3717, 3635	121	164	14116	4.26809	1	0.0780192	19.8995
M3	GOTERM_BP_ALL	GO:0030030~cell projection organization	9	7.14286	0.0132527	3480, 6387, 2064, 5154, 1956, 7852, 4734, 3717, 4690	121	368	14116	2.85313	1	0.0791289	20.2258
M3	GOTERM_BP_ALL	GO:0022008~neurogenesis	12	9.52381	0.0133307	3480, 6387, 2064, 5156, 1956, 7852, 3815, 2534, 4734, 4233, 4067, 3717	121	601	14116	2.32934	1	0.0793118	20.3326
M3	GOTERM_BP_ALL	GO:0006915~apoptosis	12	9.52381	0.0134831	1894, 3956, 5599, 3689, 6772, 3001, 7409, 7852, 51454, 5777, 3717, 3635	121	602	14116	2.32547	1	0.0799188	20.5407
M3	GOTERM_BP_ALL	GO:0002709~regulation of T cell mediated immunity	3	2.38095	0.0135427	1803, 3575, 5788	121	21	14116	16.6659	1	0.079993	20.6221
M3	GOTERM_BP_ALL	GO:0001569~patterning of blood vessels	3	2.38095	0.0135427	6387, 2321, 7852	121	21	14116	16.6659	1	0.079993	20.6221
M3	GOTERM_BP_ALL	GO:0045429~positive regulation of nitric oxide biosynthetic process	3	2.38095	0.0135427	3320, 1956, 3717	121	21	14116	16.6659	1	0.079993	20.6221
M3	GOTERM_BP_ALL	GO:0070304~positive regulation of stress-activated protein kinase signaling pathway	3	2.38095	0.0135427	7099, 23542, 4067	121	21	14116	16.6659	1	0.079993	20.6221
M3	GOTERM_BP_ALL	GO:0046903~secretion	8	6.34921	0.014133	6352, 3937, 3627, 6850, 301, 9342, 64240, 4067	121	300	14116	3.11096	1	0.0830779	21.4227
M3	GOTERM_BP_ALL	GO:0019059~initiation of viral infection	3	2.38095	0.014815	920, 1234, 7852	121	22	14116	15.9083	1	0.0866499	22.3384
M3	GOTERM_BP_ALL	GO:0050866~negative regulation of cell activation	4	3.1746	0.0150772	2064, 5154, 1493, 3635	121	61	14116	7.64991	1	0.0878357	22.6877
M3	GOTERM_BP_ALL	GO:0009891~positive regulation of biosynthetic process	13	10.3175	0.0151148	920, 5154, 942, 5156, 1956, 3717, 3480, 6850, 7099, 3320, 10013, 3565, 6776	121	695	14116	2.18215	1	0.0877584	22.7376
M3	GOTERM_BP_ALL	GO:0042742~defense response to bacterium	5	3.96825	0.0152655	6403, 1511, 7099, 2268, 3055	121	112	14116	5.20809	1	0.0883114	22.9377
M3	GOTERM_BP_ALL	GO:0022415~viral reproductive process	4	3.1746	0.0157475	920, 1234, 7852, 4734	121	62	14116	7.52653	1	0.0906951	23.5741
M3	GOTERM_BP_ALL	GO:0042531~positive regulation of tyrosine phosphorylation of STAT protein	3	2.38095	0.0161367	3565, 4067, 3717	121	23	14116	15.2167	1	0.0925472	24.0844
M3	GOTERM_BP_ALL	GO:0050852~T cell receptor signaling pathway	3	2.38095	0.0161367	7535, 2534, 5788	121	23	14116	15.2167	1	0.0925472	24.0844
M3	GOTERM_BP_ALL	GO:0051128~regulation of cellular component organization	10	7.93651	0.0161557	7430, 6387, 5154, 3689, 10013, 3815, 2534, 1950, 5295, 4690	121	458	14116	2.54719	1	0.0923533	24.1091
M3	GOTERM_BP_ALL	GO:0007258~JUN phosphorylation	2	1.5873	0.0169303	5599, 9479	121	2	14116	116.661	1	0.0962878	25.1149
M3	GOTERM_BP_ALL	GO:0034619~cellular chaperone-mediated protein complex assembly	2	1.5873	0.0169303	3320, 3308	121	2	14116	116.661	1	0.0962878	25.1149
M3	GOTERM_BP_ALL	GO:0043366~beta selection	2	1.5873	0.0169303	7535, 6850	121	2	14116	116.661	1	0.0962878	25.1149
M3	GOTERM_BP_ALL	GO:0001764~neuron migration	4	3.1746	0.0171379	6387, 7852, 2534, 4233	121	64	14116	7.29132	1	0.0971079	25.3822
M3	GOTERM_BP_ALL	GO:0002889~regulation of immunoglobulin mediated immune response	3	2.38095	0.0175069	2207, 3565, 5788	121	24	14116	14.5826	1	0.0987951	25.8554
M3	GOTERM_BP_ALL	GO:0002712~regulation of B cell mediated immunity	3	2.38095	0.0175069	2207, 3565, 5788	121	24	14116	14.5826	1	0.0987951	25.8554
M3	GOTERM_BP_ALL	GO:0051247~positive regulation of protein metabolic process	7	5.55556	0.0175742	920, 6850, 7099, 3565, 4734, 4067, 3717	121	243	14116	3.36061	1	0.098845	25.9414
M3	GOTERM_BP_ALL	GO:0042063~gliogenesis	4	3.1746	0.017858	2064, 5156, 1956, 4067	121	65	14116	7.17915	1	0.100056	26.3028
M3	GOTERM_BP_ALL	GO:0048754~branching morphogenesis of a tube	4	3.1746	0.017858	6387, 2321, 7852, 1950	121	65	14116	7.17915	1	0.100056	26.3028
M3	GOTERM_BP_ALL	GO:0046328~regulation of JNK cascade	4	3.1746	0.017858	6850, 7099, 23542, 9479	121	65	14116	7.17915	1	0.100056	26.3028
M3	GOTERM_BP_ALL	GO:0051606~detection of stimulus	5	3.96825	0.0181487	2793, 7099, 2534, 23643, 9094	121	118	14116	4.94327	1	0.101294	26.6715
M3	GOTERM_BP_ALL	GO:0001910~regulation of leukocyte mediated cytotoxicity	3	2.38095	0.0189247	6776, 3575, 5788	121	25	14116	13.9993	1	0.105099	27.647
M3	GOTERM_BP_ALL	GO:0008219~cell death	13	10.3175	0.0192194	1894, 5599, 6772, 7409, 3815, 3717, 3956, 3689, 3001, 7852, 51454, 5777, 3635	121	719	14116	2.10931	1	0.106329	28.0141
M3	GOTERM_BP_ALL	GO:0060341~regulation of cellular localization	7	5.55556	0.0192229	6850, 5742, 65018, 4734, 952, 1950, 3717	121	248	14116	3.29286	1	0.106018	28.0186
M3	GOTERM_BP_ALL	GO:0033036~macromolecule localization	17	13.4921	0.019844	3627, 301, 9342, 1956, 4734, 51375, 3717, 7430, 3937, 80824, 10013, 11230, 6776, 64240, 51454, 4067, 9146	121	1076	14116	1.84316	1	0.108945	28.7867
M3	GOTERM_BP_ALL	GO:0032869~cellular response to insulin stimulus	4	3.1746	0.0201185	3480, 2885, 6772, 5295	121	68	14116	6.86242	1	0.110041	29.1238
M3	GOTERM_BP_ALL	GO:0016265~death	13	10.3175	0.020171	1894, 5599, 6772, 7409, 3815, 3717, 3956, 3689, 3001, 7852, 51454, 5777, 3635	121	724	14116	2.09474	1	0.109977	29.1881
M3	GOTERM_BP_ALL	GO:0000018~regulation of DNA recombination	3	2.38095	0.0203893	3565, 3575, 5788	121	26	14116	13.4609	1	0.110771	29.4547
M3	GOTERM_BP_ALL	GO:0046427~positive regulation of JAK-STAT cascade	3	2.38095	0.0203893	3565, 4067, 3717	121	26	14116	13.4609	1	0.110771	29.4547
M3	GOTERM_BP_ALL	GO:0048699~generation of neurons	11	8.73016	0.0207398	3480, 6387, 2064, 1956, 7852, 3815, 2534, 4734, 4233, 4067, 3717	121	559	14116	2.29566	1	0.112241	29.8811
M3	GOTERM_BP_ALL	GO:0031401~positive regulation of protein modification process	6	4.7619	0.0217059	920, 6850, 7099, 3565, 4067, 3717	121	187	14116	3.74314	1	0.11685	31.0436
M3	GOTERM_BP_ALL	GO:0033077~T cell differentiation in the thymus	3	2.38095	0.0218996	7535, 6776, 5788	121	27	14116	12.9624	1	0.117485	31.2745
M3	GOTERM_BP_ALL	GO:0045428~regulation of nitric oxide biosynthetic process	3	2.38095	0.0218996	3320, 1956, 3717	121	27	14116	12.9624	1	0.117485	31.2745
M3	GOTERM_BP_ALL	GO:0031175~neuron projection development	7	5.55556	0.0220761	3480, 6387, 2064, 1956, 7852, 4734, 3717	121	256	14116	3.18995	1	0.118029	31.4842
M3	GOTERM_BP_ALL	GO:0016032~viral reproduction	4	3.1746	0.0225296	920, 1234, 7852, 4734	121	71	14116	6.57246	1	0.119969	32.0205
M3	GOTERM_BP_ALL	GO:0007015~actin filament organization	4	3.1746	0.0233668	7430, 27, 7456, 4690	121	72	14116	6.48118	1	0.123819	32.9999
M3	GOTERM_BP_ALL	GO:0031341~regulation of cell killing	3	2.38095	0.0234549	6776, 3575, 5788	121	28	14116	12.4994	1	0.123892	33.1022
M3	GOTERM_BP_ALL	GO:0007173~epidermal growth factor receptor signaling pathway	3	2.38095	0.0234549	2885, 1956, 1950	121	28	14116	12.4994	1	0.123892	33.1022
M3	GOTERM_BP_ALL	GO:0045740~positive regulation of DNA replication	3	2.38095	0.0234549	3480, 5154, 5156	121	28	14116	12.4994	1	0.123892	33.1022
M3	GOTERM_BP_ALL	GO:0044092~negative regulation of molecular function	8	6.34921	0.0239035	2770, 2771, 80824, 10013, 9479, 5580, 5788, 3717	121	334	14116	2.79428	1	0.125761	33.6208
M3	GOTERM_BP_ALL	GO:0048545~response to steroid hormone stimulus	6	4.7619	0.0239966	6352, 2064, 5154, 5156, 5742, 952	121	192	14116	3.64566	1	0.125853	33.7279
M3	GOTERM_BP_ALL	GO:0001763~morphogenesis of a branching structure	4	3.1746	0.0250914	6387, 2321, 7852, 1950	121	74	14116	6.30601	1	0.130887	34.976
M3	GOTERM_BP_ALL	GO:0009581~detection of external stimulus	4	3.1746	0.0250914	2793, 7099, 2534, 9094	121	74	14116	6.30601	1	0.130887	34.976
M3	GOTERM_BP_ALL	GO:0031342~negative regulation of cell killing	2	1.5873	0.0252886	3575, 5788	121	3	14116	77.7741	1	0.131473	35.1983
M3	GOTERM_BP_ALL	GO:0001911~negative regulation of leukocyte mediated cytotoxicity	2	1.5873	0.0252886	3575, 5788	121	3	14116	77.7741	1	0.131473	35.1983
M3	GOTERM_BP_ALL	GO:0032497~detection of lipopolysaccharide	2	1.5873	0.0252886	7099, 23643	121	3	14116	77.7741	1	0.131473	35.1983
M3	GOTERM_BP_ALL	GO:0001915~negative regulation of T cell mediated cytotoxicity	2	1.5873	0.0252886	3575, 5788	121	3	14116	77.7741	1	0.131473	35.1983
M3	GOTERM_BP_ALL	GO:0051641~cellular localization	15	11.9048	0.0258218	3627, 9342, 1956, 4734, 7456, 3717, 7430, 6352, 3937, 80824, 6850, 3320, 10013, 4067, 9146	121	928	14116	1.88569	1	0.133696	35.7961
M3	GOTERM_BP_ALL	GO:0030522~intracellular receptor-mediated signaling pathway	4	3.1746	0.0259789	56937, 2321, 4734, 3717	121	75	14116	6.22193	1	0.134073	35.9712
M3	GOTERM_BP_ALL	GO:0065003~macromolecular complex assembly	12	9.52381	0.0260417	3480, 6850, 2885, 3320, 3084, 3560, 23542, 3308, 9404, 8935, 7456, 4690	121	665	14116	2.10516	1	0.133992	36.0411
M3	GOTERM_BP_ALL	GO:0031667~response to nutrient levels	6	4.7619	0.0264381	2771, 5154, 6772, 10013, 64240, 952	121	197	14116	3.55313	1	0.135522	36.4806
M3	GOTERM_BP_ALL	GO:0032663~regulation of interleukin-2 production	3	2.38095	0.0266969	920, 942, 6776	121	30	14116	11.6661	1	0.13638	36.7661
M3	GOTERM_BP_ALL	GO:0006470~protein amino acid dephosphorylation	5	3.96825	0.026765	80824, 26469, 52, 5777, 5788	121	133	14116	4.38576	1	0.136318	36.8409
M3	GOTERM_BP_ALL	GO:0042509~regulation of tyrosine phosphorylation of STAT protein	3	2.38095	0.028382	3565, 4067, 3717	121	31	14116	11.2898	1	0.143634	38.595
M3	GOTERM_BP_ALL	GO:0009306~protein secretion	3	2.38095	0.028382	3937, 3627, 4067	121	31	14116	11.2898	1	0.143634	38.595
M3	GOTERM_BP_ALL	GO:0048661~positive regulation of smooth muscle cell proliferation	3	2.38095	0.028382	1956, 6772, 2321	121	31	14116	11.2898	1	0.143634	38.595
M3	GOTERM_BP_ALL	GO:0050804~regulation of synaptic transmission	5	3.96825	0.0287368	2771, 1956, 65018, 3815, 952	121	136	14116	4.28901	1	0.144907	38.9737
M3	GOTERM_BP_ALL	GO:0034097~response to cytokine stimulus	4	3.1746	0.0296954	6352, 5156, 6772, 952	121	79	14116	5.90689	1	0.14901	39.9859
M3	GOTERM_BP_ALL	GO:0032945~negative regulation of mononuclear cell proliferation	3	2.38095	0.0301086	2064, 1493, 3635	121	32	14116	10.937	1	0.150527	40.4173
M3	GOTERM_BP_ALL	GO:0050672~negative regulation of lymphocyte proliferation	3	2.38095	0.0301086	2064, 1493, 3635	121	32	14116	10.937	1	0.150527	40.4173
M3	GOTERM_BP_ALL	GO:0070664~negative regulation of leukocyte proliferation	3	2.38095	0.0301086	2064, 1493, 3635	121	32	14116	10.937	1	0.150527	40.4173
M3	GOTERM_BP_ALL	GO:0016337~cell-cell adhesion	7	5.55556	0.0304288	7430, 6403, 6850, 3689, 1956, 3683, 5788	121	276	14116	2.9588	1	0.1516	40.7495
M3	GOTERM_BP_ALL	GO:0045927~positive regulation of growth	4	3.1746	0.0306662	3084, 6776, 952, 84525	121	80	14116	5.83306	1	0.152281	40.9948
M3	GOTERM_BP_ALL	GO:0006916~anti-apoptosis	6	4.7619	0.0312221	3480, 301, 3084, 3560, 6776, 9479	121	206	14116	3.3979	1	0.15443	41.5653
M3	GOTERM_BP_ALL	GO:0031328~positive regulation of cellular biosynthetic process	12	9.52381	0.0314056	3480, 920, 5154, 6850, 5156, 3320, 942, 7099, 1956, 6776, 3565, 3717	121	685	14116	2.0437	1	0.154849	41.7525
M3	GOTERM_BP_ALL	GO:0007584~response to nutrient	5	3.96825	0.0314973	2771, 5154, 6772, 64240, 952	121	140	14116	4.16647	1	0.154846	41.8459
M3	GOTERM_BP_ALL	GO:0032940~secretion by cell	6	4.7619	0.0317851	6352, 3937, 3627, 6850, 9342, 4067	121	207	14116	3.38148	1	0.155738	42.1378
M3	GOTERM_BP_ALL	GO:0045639~positive regulation of myeloid cell differentiation	3	2.38095	0.031876	6352, 6776, 3635	121	33	14116	10.6056	1	0.155729	42.2298
M3	GOTERM_BP_ALL	GO:0000187~activation of MAPK activity	4	3.1746	0.0326575	6850, 7852, 4233, 5788	121	82	14116	5.69079	1	0.158852	43.0146
M3	GOTERM_BP_ALL	GO:0070096~mitochondrial outer membrane translocase complex assembly	2	1.5873	0.0335763	3320, 3308	121	4	14116	58.3306	1	0.162567	43.9245
M3	GOTERM_BP_ALL	GO:0010572~positive regulation of platelet activation	2	1.5873	0.0335763	6403, 7099	121	4	14116	58.3306	1	0.162567	43.9245
M3	GOTERM_BP_ALL	GO:0007008~outer mitochondrial membrane organization	2	1.5873	0.0335763	3320, 3308	121	4	14116	58.3306	1	0.162567	43.9245
M3	GOTERM_BP_ALL	GO:0060397~JAK-STAT cascade involved in growth hormone signaling pathway	2	1.5873	0.0335763	6776, 3717	121	4	14116	58.3306	1	0.162567	43.9245
M3	GOTERM_BP_ALL	GO:0051155~positive regulation of striated muscle cell differentiation	2	1.5873	0.0335763	3084, 84525	121	4	14116	58.3306	1	0.162567	43.9245
M3	GOTERM_BP_ALL	GO:0033089~positive regulation of T cell differentiation in the thymus	2	1.5873	0.0335763	3561, 3575	121	4	14116	58.3306	1	0.162567	43.9245
M3	GOTERM_BP_ALL	GO:0031347~regulation of defense response	5	3.96825	0.0336668	6352, 7099, 2207, 6776, 3717	121	143	14116	4.07906	1	0.162536	44.0134
M3	GOTERM_BP_ALL	GO:0002708~positive regulation of lymphocyte mediated immunity	3	2.38095	0.0336834	2207, 6776, 5788	121	34	14116	10.2936	1	0.162175	44.0296
M3	GOTERM_BP_ALL	GO:0002705~positive regulation of leukocyte mediated immunity	3	2.38095	0.0336834	2207, 6776, 5788	121	34	14116	10.2936	1	0.162175	44.0296
M3	GOTERM_BP_ALL	GO:0048514~blood vessel morphogenesis	6	4.7619	0.0341005	6403, 6387, 5154, 2321, 7852, 1950	121	211	14116	3.31738	1	0.163603	44.4375
M3	GOTERM_BP_ALL	GO:0048812~neuron projection morphogenesis	6	4.7619	0.0352967	3480, 6387, 2064, 1956, 7852, 3717	121	213	14116	3.28623	1	0.168474	45.5915
M3	GOTERM_BP_ALL	GO:0051969~regulation of transmission of nerve impulse	5	3.96825	0.0366924	2771, 1956, 65018, 3815, 952	121	147	14116	3.96807	1	0.174171	46.9095
M3	GOTERM_BP_ALL	GO:0002443~leukocyte mediated immunity	4	3.1746	0.036838	2207, 4067, 5580, 3635	121	86	14116	5.4261	1	0.17435	47.0452
M3	GOTERM_BP_ALL	GO:0002366~leukocyte activation during immune response	3	2.38095	0.0374148	7099, 3683, 4067	121	36	14116	9.72176	1	0.176408	47.5798
M3	GOTERM_BP_ALL	GO:0030193~regulation of blood coagulation	3	2.38095	0.0374148	6403, 5154, 7099	121	36	14116	9.72176	1	0.176408	47.5798
M3	GOTERM_BP_ALL	GO:0002263~cell activation during immune response	3	2.38095	0.0374148	7099, 3683, 4067	121	36	14116	9.72176	1	0.176408	47.5798
M3	GOTERM_BP_ALL	GO:0001525~angiogenesis	5	3.96825	0.0374725	6387, 5154, 2321, 7852, 1950	121	148	14116	3.94126	1	0.176198	47.6331
M3	GOTERM_BP_ALL	GO:0043933~macromolecular complex subunit organization	12	9.52381	0.0391725	3480, 6850, 2885, 3320, 3084, 3560, 23542, 3308, 9404, 8935, 7456, 4690	121	710	14116	1.97174	1	0.183079	49.1777
M3	GOTERM_BP_ALL	GO:0008286~insulin receptor signaling pathway	3	2.38095	0.0393373	3480, 2885, 5295	121	37	14116	9.45901	1	0.183313	49.3252
M3	GOTERM_BP_ALL	GO:0030595~leukocyte chemotaxis	3	2.38095	0.0393373	6352, 6850, 3689	121	37	14116	9.45901	1	0.183313	49.3252
M3	GOTERM_BP_ALL	GO:0051701~interaction with host	3	2.38095	0.0412966	920, 7099, 4734	121	38	14116	9.21009	1	0.191192	51.0476
M3	GOTERM_BP_ALL	GO:0031644~regulation of neurological system process	5	3.96825	0.0415164	2771, 1956, 65018, 3815, 952	121	153	14116	3.81246	1	0.191633	51.2373
M3	GOTERM_BP_ALL	GO:0051098~regulation of binding	5	3.96825	0.0415164	7099, 3084, 3565, 5580, 3717	121	153	14116	3.81246	1	0.191633	51.2373
M3	GOTERM_BP_ALL	GO:0051050~positive regulation of transport	6	4.7619	0.0416657	6850, 65018, 4734, 952, 5295, 3717	121	223	14116	3.13887	1	0.191774	51.3658
M3	GOTERM_BP_ALL	GO:0032490~detection of molecule of bacterial origin	2	1.5873	0.0417942	7099, 23643	121	5	14116	46.6645	1	0.191828	51.4762
M3	GOTERM_BP_ALL	GO:0045589~regulation of regulatory T cell differentiation	2	1.5873	0.0417942	3561, 1493	121	5	14116	46.6645	1	0.191828	51.4762
M3	GOTERM_BP_ALL	GO:0016311~dephosphorylation	5	3.96825	0.0423538	80824, 26469, 52, 5777, 5788	121	154	14116	3.7877	1	0.193688	51.9539
M3	GOTERM_BP_ALL	GO:0060326~cell chemotaxis	3	2.38095	0.0432921	6352, 6850, 3689	121	39	14116	8.97394	1	0.197112	52.745
M3	GOTERM_BP_ALL	GO:0030036~actin cytoskeleton organization	6	4.7619	0.0437037	1398, 7430, 2919, 27, 7456, 4690	121	226	14116	3.0972	1	0.198325	53.0882
M3	GOTERM_BP_ALL	GO:0051341~regulation of oxidoreductase activity	3	2.38095	0.0453229	1956, 10013, 27	121	40	14116	8.74959	1	0.204506	54.4155
M3	GOTERM_BP_ALL	GO:0009653~anatomical structure morphogenesis	17	13.4921	0.0464811	1894, 2064, 5154, 5156, 1956, 2321, 1950, 3717, 7430, 6403, 6387, 3480, 6850, 50507, 7852, 84525, 3575	121	1197	14116	1.65684	1	0.208737	55.3433
M3	GOTERM_BP_ALL	GO:0050818~regulation of coagulation	3	2.38095	0.0473882	6403, 5154, 7099	121	41	14116	8.53618	1	0.211909	56.0574
M3	GOTERM_BP_ALL	GO:0002700~regulation of production of molecular mediator of immune response	3	2.38095	0.0473882	2207, 3565, 5788	121	41	14116	8.53618	1	0.211909	56.0574
M3	GOTERM_BP_ALL	GO:0032270~positive regulation of cellular protein metabolic process	6	4.7619	0.0486896	920, 6850, 7099, 3565, 4067, 3717	121	233	14116	3.00415	1	0.216643	57.0632
M3	GOTERM_BP_ALL	GO:0043623~cellular protein complex assembly	5	3.96825	0.0493962	3320, 3084, 23542, 3308, 4690	121	162	14116	3.60065	1	0.218949	57.6002
M3	GOTERM_BP_ALL	GO:0044403~symbiosis, encompassing mutualism through parasitism	3	2.38095	0.0494875	920, 7099, 4734	121	42	14116	8.33294	1	0.218781	57.6691
M3	GOTERM_BP_ALL	GO:0007260~tyrosine phosphorylation of STAT protein	2	1.5873	0.0499428	6772, 3717	121	6	14116	38.8871	1	0.220064	58.0113
M3	GOTERM_BP_ALL	GO:0033194~response to hydroperoxide	2	1.5873	0.0499428	952, 3717	121	6	14116	38.8871	1	0.220064	58.0113
M3	GOTERM_BP_ALL	GO:0048304~positive regulation of isotype switching to IgG isotypes	2	1.5873	0.0499428	3565, 5788	121	6	14116	38.8871	1	0.220064	58.0113
M3	GOTERM_BP_ALL	GO:0002710~negative regulation of T cell mediated immunity	2	1.5873	0.0499428	3575, 5788	121	6	14116	38.8871	1	0.220064	58.0113
M4	GOTERM_BP_ALL	GO:0030036~actin cytoskeleton organization	19	17.2727	3.34298e-14	6093, 5880, 752, 58, 9266, 2934, 382, 7408, 6280, 1072, 7430, 51466, 7168, 23433, 397, 70, 2037, 87, 5216	103	226	14116	11.5218	4.5682e-11	4.5682e-11	5.49005e-11
M4	GOTERM_BP_ALL	GO:0030029~actin filament-based process	19	17.2727	1.01922e-13	6093, 5880, 752, 58, 9266, 2934, 382, 7408, 6280, 1072, 7430, 51466, 7168, 23433, 397, 70, 2037, 87, 5216	103	241	14116	10.8047	1.39323e-10	6.96613e-11	1.67444e-10
M4	GOTERM_BP_ALL	GO:0007010~cytoskeleton organization	22	20	3.86894e-12	6093, 22885, 752, 5880, 58, 9266, 7283, 2934, 382, 7408, 6280, 1072, 7430, 51466, 7168, 23433, 397, 70, 2037, 87, 5216, 3267	103	436	14116	6.91529	5.28879e-09	1.76293e-09	6.35612e-09
M4	GOTERM_BP_ALL	GO:0007242~intracellular signaling cascade	29	26.3636	4.16901e-08	91614, 10971, 92369, 2149, 5579, 5578, 2934, 382, 1072, 983, 8835, 728, 6788, 6093, 5880, 147, 4843, 799, 5566, 10966, 2776, 5724, 23433, 375, 120892, 7433, 8826, 397, 51762	103	1256	14116	3.16434	5.69888e-05	1.42475e-05	6.84915e-05
M4	GOTERM_BP_ALL	GO:0065008~regulation of biological quality	31	28.1818	8.48434e-08	59, 11202, 58, 5579, 2149, 5578, 2934, 382, 10544, 2313, 6709, 1072, 728, 7168, 5348, 4155, 5880, 147, 302, 4843, 817, 799, 8065, 2776, 324, 7430, 23433, 3689, 10095, 7534, 70	103	1469	14116	2.89211	0.000115974	2.31959e-05	0.000139387
M4	GOTERM_BP_ALL	GO:0065007~biological regulation	80	72.7273	2.68703e-07	91614, 1003, 54518, 92369, 1192, 2149, 5579, 5578, 801, 7791, 10544, 382, 83937, 983, 4255, 8835, 7168, 8325, 26227, 6921, 87, 4155, 6093, 22885, 5880, 302, 4843, 10966, 8065, 57592, 839, 409, 375, 3689, 8826, 10095, 7341, 70, 51762, 5216, 7170, 10971, 10267, 59, 11202, 58, 9266, 2934, 4542, 8943, 2313, 6280, 6709, 2078, 1072, 3985, 2697, 1033, 728, 5348, 6788, 6001, 147, 817, 6277, 799, 5566, 27…	103	7484	14116	1.46498	0.000367249	6.12176e-05	0.000441444
M4	GOTERM_BP_ALL	GO:0051128~regulation of cellular component organization	16	14.5455	9.68677e-07	11202, 5578, 2934, 4542, 324, 382, 6280, 6709, 1072, 7430, 7168, 23433, 3689, 10095, 7341, 4155	103	458	14116	4.78772	0.00132331	0.000189151	0.0015914
M4	GOTERM_BP_ALL	GO:0042221~response to chemical stimulus	26	23.6364	3.1517e-06	1192, 58, 2149, 5578, 2934, 801, 6280, 1072, 8835, 728, 7168, 60, 5880, 147, 123, 817, 4843, 799, 5566, 324, 839, 5724, 23433, 3689, 7534, 70	103	1281	14116	2.78163	0.00429911	0.000538402	0.00517772
M4	GOTERM_BP_ALL	GO:0032956~regulation of actin cytoskeleton organization	8	7.27273	3.54476e-06	23433, 7168, 2934, 10095, 4542, 382, 6709, 1072	103	89	14116	12.319	0.00483397	0.000538265	0.00582343
M4	GOTERM_BP_ALL	GO:0050789~regulation of biological process	75	68.1818	3.77261e-06	91614, 1003, 54518, 92369, 1192, 2149, 5579, 5578, 801, 7791, 382, 83937, 983, 4255, 8835, 7168, 8325, 26227, 6921, 87, 4155, 6093, 22885, 5880, 302, 4843, 10966, 8065, 57592, 839, 409, 375, 3689, 8826, 10095, 7341, 51762, 5216, 7170, 10971, 10267, 11202, 9266, 2934, 4542, 8943, 2313, 6280, 6709, 2078, 1072, 3985, 2697, 1033, 728, 6788, 6001, 147, 817, 6277, 799, 5566, 2776, 324, 5724, 7430, 5997…	103	7106	14116	1.44647	0.00514389	0.000515584	0.00619774
M4	GOTERM_BP_ALL	GO:0032970~regulation of actin filament-based process	8	7.27273	4.42799e-06	23433, 7168, 2934, 10095, 4542, 382, 6709, 1072	103	92	14116	11.9173	0.00603479	0.000550128	0.00727437
M4	GOTERM_BP_ALL	GO:0051493~regulation of cytoskeleton organization	9	8.18182	6.18727e-06	23433, 7168, 2934, 10095, 4542, 324, 382, 6709, 1072	103	136	14116	9.06939	0.00842236	0.000704588	0.0101644
M4	GOTERM_BP_ALL	GO:0006996~organelle organization	26	23.6364	6.3165e-06	58, 9266, 2934, 382, 6280, 1072, 983, 51466, 7168, 87, 6093, 22885, 752, 5880, 7283, 324, 7408, 7430, 23433, 375, 7534, 397, 2037, 70, 5216, 3267	103	1332	14116	2.67512	0.00859751	0.000663986	0.0103767
M4	GOTERM_BP_ALL	GO:0048519~negative regulation of biological process	31	28.1818	7.38025e-06	1003, 10971, 11202, 2149, 5578, 2934, 801, 4542, 382, 6709, 1072, 983, 2697, 1033, 8835, 7168, 6001, 87, 4155, 6093, 147, 302, 799, 8065, 324, 5997, 23433, 7341, 7534, 397, 4005	103	1812	14116	2.34465	0.0100381	0.000720372	0.0121241
M4	GOTERM_BP_ALL	GO:0006928~cell motion	15	13.6364	7.78555e-06	6093, 5578, 324, 7408, 382, 6280, 1072, 7431, 4478, 7168, 3689, 10095, 397, 60, 7170	103	475	14116	4.32785	0.0105865	0.000709274	0.0127899
M4	GOTERM_BP_ALL	GO:0044087~regulation of cellular component biogenesis	9	8.18182	8.51079e-06	23433, 7168, 5578, 2934, 10095, 7341, 324, 382, 6709	103	142	14116	8.68618	0.0115669	0.00072688	0.0139812
M4	GOTERM_BP_ALL	GO:0050794~regulation of cellular process	72	65.4545	1.01262e-05	91614, 1003, 54518, 1192, 92369, 2149, 5579, 5578, 801, 7791, 382, 83937, 983, 4255, 8835, 7168, 8325, 6921, 87, 4155, 6093, 22885, 5880, 4843, 10966, 8065, 57592, 839, 409, 375, 3689, 8826, 10095, 7341, 51762, 5216, 10971, 10267, 11202, 9266, 2934, 4542, 8943, 2313, 6280, 6709, 2078, 1072, 3985, 2697, 1033, 728, 6788, 6001, 147, 817, 6277, 5566, 799, 324, 2776, 5724, 7430, 5997, 23433, 120892, 7…	103	6819	14116	1.44706	0.0137472	0.000813937	0.0166347
M4	GOTERM_BP_ALL	GO:0009653~anatomical structure morphogenesis	24	21.8182	1.11107e-05	147, 11202, 302, 58, 2149, 5578, 2934, 4843, 6277, 5566, 2776, 324, 7408, 2313, 1072, 2697, 7430, 51466, 7168, 70, 60, 5216, 4653, 3267	103	1197	14116	2.74784	0.0150737	0.000843447	0.018252
M4	GOTERM_BP_ALL	GO:0007264~small GTPase mediated signal transduction	12	10.9091	1.24219e-05	6093, 10971, 5880, 23433, 375, 120892, 8826, 10966, 397, 51762, 382, 1072	103	305	14116	5.39207	0.0168375	0.000893332	0.0204057
M4	GOTERM_BP_ALL	GO:0007015~actin filament organization	7	6.36364	1.30388e-05	7430, 51466, 58, 2934, 70, 87, 1072	103	72	14116	13.3242	0.0176662	0.000890811	0.0214189
M4	GOTERM_BP_ALL	GO:0048468~cell development	17	15.4545	1.42877e-05	58, 11202, 2149, 5578, 2934, 6277, 2776, 324, 7408, 1072, 2697, 7168, 70, 26227, 6640, 60, 3267	103	644	14116	3.61774	0.0193419	0.000929636	0.0234703
M4	GOTERM_BP_ALL	GO:0006936~muscle contraction	9	8.18182	1.4698e-05	2697, 59, 7168, 58, 5348, 7433, 817, 70, 6640	103	153	14116	8.06168	0.0198919	0.000912872	0.0241443
M4	GOTERM_BP_ALL	GO:0016043~cellular component organization	37	33.6364	1.54167e-05	58, 11202, 9266, 2149, 2934, 5578, 382, 6280, 1072, 983, 2697, 51466, 7168, 26227, 84790, 6640, 60, 87, 6093, 22885, 5880, 752, 302, 7283, 6277, 324, 7408, 409, 7430, 23433, 375, 7534, 70, 397, 2037, 5216, 3267	103	2498	14116	2.02994	0.0208543	0.000915877	0.0253247
M4	GOTERM_BP_ALL	GO:0032989~cellular component morphogenesis	13	11.8182	2.85733e-05	58, 11202, 5578, 6277, 324, 7408, 1072, 2697, 7430, 7168, 70, 60, 3267	103	397	14116	4.48774	0.0383072	0.00162619	0.0469319
M4	GOTERM_BP_ALL	GO:0003012~muscle system process	9	8.18182	2.89026e-05	2697, 59, 7168, 58, 5348, 7433, 817, 70, 6640	103	168	14116	7.34189	0.0387401	0.00157917	0.0474727
M4	GOTERM_BP_ALL	GO:0048523~negative regulation of cellular process	28	25.4545	3.391e-05	1003, 10971, 11202, 2149, 5578, 2934, 4542, 382, 6709, 1072, 983, 2697, 1033, 8835, 7168, 6001, 87, 4155, 6093, 147, 8065, 324, 5997, 23433, 7341, 7534, 397, 4005	103	1660	14116	2.31166	0.0452978	0.00178133	0.0556953
M4	GOTERM_BP_ALL	GO:0007165~signal transduction	39	35.4545	4.45793e-05	91614, 10971, 1192, 54518, 92369, 5579, 2149, 5578, 2934, 7791, 382, 2078, 83937, 1072, 983, 728, 8835, 8325, 6788, 6093, 5880, 147, 4843, 6277, 5566, 799, 10966, 2776, 5724, 409, 23433, 375, 120892, 7433, 8826, 7534, 397, 51762, 140	103	2840	14116	1.882	0.0591215	0.00225454	0.0732129
M4	GOTERM_BP_ALL	GO:0030030~cell projection organization	12	10.9091	6.94632e-05	6093, 2697, 5880, 7168, 11202, 5578, 6277, 26227, 324, 7408, 382, 60	103	368	14116	4.46897	0.0905902	0.00338566	0.114058
M4	GOTERM_BP_ALL	GO:0009605~response to external stimulus	19	17.2727	8.68371e-05	5880, 1192, 11202, 58, 2149, 5578, 2934, 2776, 839, 10544, 6280, 5724, 728, 7168, 3689, 7534, 9332, 140, 1536	103	914	14116	2.84893	0.111936	0.00408513	0.142567
M4	GOTERM_BP_ALL	GO:0050896~response to stimulus	44	40	8.71124e-05	1192, 58, 11202, 2149, 2934, 5578, 801, 4542, 10544, 6280, 983, 1072, 4255, 2697, 728, 8835, 7168, 60, 4155, 5880, 9636, 147, 4843, 817, 123, 5566, 799, 324, 8065, 2776, 22909, 839, 5724, 409, 23433, 3689, 7433, 7341, 7534, 70, 397, 9332, 140, 1536	103	3502	14116	1.72191	0.11227	0.00396172	0.143018
M4	GOTERM_BP_ALL	GO:0009611~response to wounding	14	12.7273	0.000111697	11202, 2149, 2934, 2776, 10544, 839, 6280, 5724, 7168, 3689, 7534, 9332, 140, 1536	103	530	14116	3.62015	0.141611	0.00491364	0.183346
M4	GOTERM_BP_ALL	GO:0033043~regulation of organelle organization	9	8.18182	0.000174172	23433, 7168, 2934, 10095, 4542, 324, 382, 6709, 1072	103	217	14116	5.68404	0.211887	0.00741343	0.285758
M4	GOTERM_BP_ALL	GO:0002376~immune system process	19	17.2727	0.000260987	6093, 5578, 4843, 4542, 799, 324, 8943, 10544, 6280, 5724, 4478, 728, 3689, 7433, 7534, 397, 1536, 4005, 4155	103	998	14116	2.60914	0.300099	0.0107544	0.427906
M4	GOTERM_BP_ALL	GO:0006950~response to stress	26	23.6364	0.000310828	1192, 11202, 2149, 5578, 2934, 4542, 10544, 6280, 983, 4255, 728, 7168, 817, 4843, 8065, 2776, 324, 839, 22909, 5724, 3689, 7341, 7534, 9332, 140, 1536	103	1685	14116	2.1147	0.346209	0.0124213	0.509428
M4	GOTERM_BP_ALL	GO:0032879~regulation of localization	14	12.7273	0.000439481	2149, 4843, 5578, 801, 4542, 5566, 324, 382, 2697, 7168, 23433, 7341, 51762, 87	103	610	14116	3.14538	0.451683	0.0170221	0.719568
M4	GOTERM_BP_ALL	GO:0043254~regulation of protein complex assembly	6	5.45455	0.000482392	2934, 10095, 7341, 324, 382, 6709	103	90	14116	9.13657	0.482936	0.0181551	0.789566
M4	GOTERM_BP_ALL	GO:0048513~organ development	26	23.6364	0.000498232	1003, 58, 2149, 5578, 2934, 382, 2313, 1072, 2697, 51466, 7168, 26227, 6640, 147, 302, 4843, 799, 5566, 2776, 324, 839, 7408, 7430, 70, 4005, 5216	103	1738	14116	2.05021	0.494018	0.0182438	0.815394
M4	GOTERM_BP_ALL	GO:0022614~membrane to membrane docking	3	2.72727	0.000509758	6093, 7430, 4478	103	5	14116	82.2291	0.501931	0.0181753	0.834182
M4	GOTERM_BP_ALL	GO:0055002~striated muscle cell development	5	4.54545	0.000533063	7168, 58, 2149, 70, 6640	103	52	14116	13.1777	0.517556	0.018516	0.872163
M4	GOTERM_BP_ALL	GO:0006875~cellular metal ion homeostasis	8	7.27273	0.000542701	728, 5348, 5579, 2149, 5578, 817, 799, 8065	103	196	14116	5.59382	0.523874	0.0183808	0.887865
M4	GOTERM_BP_ALL	GO:0051129~negative regulation of cellular component organization	7	6.36364	0.000568591	23433, 11202, 2934, 324, 382, 6709, 4155	103	142	14116	6.75591	0.540439	0.0187844	0.930036
M4	GOTERM_BP_ALL	GO:0010033~response to organic substance	15	13.6364	0.000662798	1192, 58, 147, 2149, 5578, 2934, 123, 5566, 799, 839, 5724, 1072, 8835, 23433, 70	103	721	14116	2.85122	0.596002	0.0213485	1.08334
M4	GOTERM_BP_ALL	GO:0055001~muscle cell development	5	4.54545	0.000707406	7168, 58, 2149, 70, 6640	103	56	14116	12.2365	0.619917	0.0222457	1.15586
M4	GOTERM_BP_ALL	GO:0055065~metal ion homeostasis	8	7.27273	0.000708324	728, 5348, 5579, 2149, 5578, 817, 799, 8065	103	205	14116	5.34824	0.620394	0.0217736	1.15735
M4	GOTERM_BP_ALL	GO:0050900~leukocyte migration	5	4.54545	0.000756609	6093, 4478, 3689, 5578, 6280	103	57	14116	12.0218	0.644658	0.0227305	1.23578
M4	GOTERM_BP_ALL	GO:0032502~developmental process	38	34.5455	0.00089969	1003, 11202, 58, 2149, 2934, 5578, 382, 8943, 2313, 2078, 1072, 2697, 51466, 8835, 7168, 8325, 26227, 6640, 60, 4653, 4155, 147, 302, 4843, 6277, 799, 5566, 2776, 324, 7408, 839, 7430, 5997, 70, 397, 4005, 5216, 3267	103	3148	14116	1.65433	0.707833	0.0263939	1.46786
M4	GOTERM_BP_ALL	GO:0008064~regulation of actin polymerization or depolymerization	5	4.54545	0.00097776	2934, 10095, 382, 6709, 1072	103	61	14116	11.2335	0.737434	0.0280512	1.59428
M4	GOTERM_BP_ALL	GO:0006468~protein amino acid phosphorylation	14	12.7273	0.00100982	6093, 5579, 2149, 5578, 817, 5566, 2078, 983, 1072, 3985, 728, 120892, 6788, 6041	103	667	14116	2.87658	0.748702	0.0283633	1.64614
M4	GOTERM_BP_ALL	GO:0007159~leukocyte adhesion	4	3.63636	0.00105234	6093, 7430, 4478, 3689	103	28	14116	19.5784	0.762908	0.0289464	1.7149
M4	GOTERM_BP_ALL	GO:0030832~regulation of actin filament length	5	4.54545	0.00110382	2934, 10095, 382, 6709, 1072	103	63	14116	10.8769	0.779035	0.0297437	1.79807
M4	GOTERM_BP_ALL	GO:0048856~anatomical structure development	32	29.0909	0.00141855	1003, 11202, 58, 2149, 5578, 2934, 382, 2313, 1072, 2697, 51466, 7168, 26227, 6640, 60, 4653, 4155, 147, 302, 4843, 6277, 799, 5566, 2776, 324, 7408, 839, 7430, 70, 4005, 5216, 3267	103	2527	14116	1.73548	0.856374	0.037335	2.30517
M4	GOTERM_BP_ALL	GO:0032271~regulation of protein polymerization	5	4.54545	0.00146813	2934, 10095, 324, 382, 6709	103	68	14116	10.0771	0.865797	0.0378868	2.38482
M4	GOTERM_BP_ALL	GO:0006873~cellular ion homeostasis	10	9.09091	0.00153069	728, 5348, 5579, 2149, 5578, 817, 799, 2776, 8065, 4155	103	374	14116	3.6644	0.876814	0.0387403	2.48526
M4	GOTERM_BP_ALL	GO:0019932~second-messenger-mediated signaling	8	7.27273	0.00156667	147, 2149, 7433, 4843, 2934, 799, 2776, 5724	103	235	14116	4.66548	0.882734	0.0389136	2.54296
M4	GOTERM_BP_ALL	GO:0006952~defense response	13	11.8182	0.00157721	1192, 2149, 4843, 4542, 839, 6280, 5724, 728, 3689, 7534, 9332, 140, 1536	103	615	14116	2.89696	0.884415	0.0384723	2.55987
M4	GOTERM_BP_ALL	GO:0055082~cellular chemical homeostasis	10	9.09091	0.00170734	728, 5348, 5579, 2149, 5578, 817, 799, 2776, 8065, 4155	103	380	14116	3.60654	0.903279	0.040855	2.7683
M4	GOTERM_BP_ALL	GO:0048731~system development	30	27.2727	0.00170923	1003, 11202, 58, 2149, 5578, 2934, 382, 2313, 1072, 2697, 51466, 7168, 26227, 6640, 60, 4155, 147, 302, 4843, 6277, 799, 5566, 2776, 324, 7408, 839, 7430, 70, 4005, 5216	103	2330	14116	1.76457	0.90353	0.0401965	2.77133
M4	GOTERM_BP_ALL	GO:0044057~regulation of system process	9	8.18182	0.00177858	7168, 147, 11202, 2149, 5578, 4843, 5566, 140, 7170	103	309	14116	3.99171	0.91227	0.0410887	2.88223
M4	GOTERM_BP_ALL	GO:0019725~cellular homeostasis	11	10	0.00197217	728, 5348, 5579, 2149, 5578, 817, 799, 2776, 8065, 324, 4155	103	466	14116	3.23505	0.932701	0.0447089	3.19119
M4	GOTERM_BP_ALL	GO:0051130~positive regulation of cellular component organization	7	6.36364	0.00199221	23433, 7168, 5578, 7341, 324, 382, 1072	103	181	14116	5.30022	0.934524	0.0444178	3.22313
M4	GOTERM_BP_ALL	GO:0006874~cellular calcium ion homeostasis	7	6.36364	0.00210552	728, 5348, 5579, 2149, 5578, 799, 8065	103	183	14116	5.24229	0.943937	0.0461359	3.40348
M4	GOTERM_BP_ALL	GO:0032501~multicellular organismal process	46	41.8182	0.00216523	1003, 59, 58, 11202, 2149, 2934, 5578, 382, 10544, 2313, 2078, 1072, 2697, 3985, 51466, 728, 7168, 5348, 8325, 26227, 6640, 60, 4155, 5880, 147, 302, 4843, 817, 6277, 5566, 799, 324, 2776, 7408, 839, 5724, 409, 7430, 5997, 7433, 7534, 70, 397, 4005, 5216, 3267	103	4280	14116	1.47295	0.948341	0.0466676	3.4984
M4	GOTERM_BP_ALL	GO:0010927~cellular component assembly involved in morphogenesis	4	3.63636	0.0021996	7168, 58, 70, 3267	103	36	14116	15.2276	0.950716	0.0466568	3.55298
M4	GOTERM_BP_ALL	GO:0008015~blood circulation	7	6.36364	0.00228454	59, 7168, 147, 4843, 817, 70, 2313	103	186	14116	5.15774	0.956131	0.0476782	3.68779
M4	GOTERM_BP_ALL	GO:0003013~circulatory system process	7	6.36364	0.00228454	59, 7168, 147, 4843, 817, 70, 2313	103	186	14116	5.15774	0.956131	0.0476782	3.68779
M4	GOTERM_BP_ALL	GO:0008016~regulation of heart contraction	5	4.54545	0.00232177	7168, 147, 5578, 4843, 140	103	77	14116	8.89926	0.958313	0.0477098	3.74682
M4	GOTERM_BP_ALL	GO:0055074~calcium ion homeostasis	7	6.36364	0.00241012	728, 5348, 5579, 2149, 5578, 799, 8065	103	188	14116	5.10287	0.963066	0.0487506	3.88675
M4	GOTERM_BP_ALL	GO:0030003~cellular cation homeostasis	8	7.27273	0.00243264	728, 5348, 5579, 2149, 5578, 817, 799, 8065	103	254	14116	4.31649	0.964188	0.0484791	3.92239
M4	GOTERM_BP_ALL	GO:0006954~inflammatory response	9	8.18182	0.00243502	2149, 3689, 7534, 9332, 839, 140, 1536, 6280, 5724	103	325	14116	3.79519	0.964305	0.0478292	3.92616
M4	GOTERM_BP_ALL	GO:0031175~neuron projection development	8	7.27273	0.00254176	2697, 11202, 5578, 6277, 26227, 324, 7408, 60	103	256	14116	4.28277	0.969162	0.0491705	4.09491
M4	GOTERM_BP_ALL	GO:0007275~multicellular organismal development	34	30.9091	0.00276516	1003, 11202, 58, 2149, 5578, 2934, 382, 2313, 2078, 1072, 2697, 51466, 7168, 8325, 26227, 6640, 60, 4155, 147, 302, 4843, 6277, 799, 5566, 2776, 324, 7408, 839, 7430, 397, 70, 4005, 5216, 3267	103	2865	14116	1.62641	0.977296	0.0526384	4.44718
M4	GOTERM_BP_ALL	GO:0050801~ion homeostasis	10	9.09091	0.00280618	728, 5348, 5579, 2149, 5578, 817, 799, 2776, 8065, 4155	103	409	14116	3.35082	0.978537	0.0526671	4.51173
M4	GOTERM_BP_ALL	GO:0051239~regulation of multicellular organismal process	16	14.5455	0.00291081	302, 11202, 147, 2149, 5578, 4843, 5566, 799, 324, 8943, 839, 7168, 140, 4005, 7170, 4155	103	937	14116	2.34021	0.981405	0.0538418	4.67619
M4	GOTERM_BP_ALL	GO:0009888~tissue development	13	11.8182	0.00301363	58, 2149, 2934, 5578, 5566, 324, 7408, 1072, 7430, 7168, 70, 6640, 5216	103	665	14116	2.67914	0.98385	0.054951	4.83756
M4	GOTERM_BP_ALL	GO:0010646~regulation of cell communication	17	15.4545	0.00305882	10267, 11202, 9266, 2149, 5578, 4843, 5566, 324, 382, 2697, 728, 8835, 5997, 8826, 51762, 6001, 3267	103	1038	14116	2.24453	0.984821	0.0550205	4.9084
M4	GOTERM_BP_ALL	GO:0048666~neuron development	9	8.18182	0.0031536	2697, 11202, 5578, 6277, 2776, 26227, 324, 7408, 60	103	339	14116	3.63846	0.986671	0.0559446	5.05682
M4	GOTERM_BP_ALL	GO:0051146~striated muscle cell differentiation	5	4.54545	0.00376632	7168, 58, 2149, 70, 6640	103	88	14116	7.78685	0.994248	0.0656201	6.01103
M4	GOTERM_BP_ALL	GO:0030866~cortical actin cytoskeleton organization	3	2.72727	0.00382883	23433, 2037, 382	103	13	14116	31.6266	0.994721	0.0658373	6.10787
M4	GOTERM_BP_ALL	GO:0048878~chemical homeostasis	11	10	0.00387975	728, 147, 5348, 5579, 2149, 5578, 817, 799, 2776, 8065, 4155	103	512	14116	2.9444	0.995077	0.0658584	6.18667
M4	GOTERM_BP_ALL	GO:0048646~anatomical structure formation involved in morphogenesis	9	8.18182	0.00395984	7168, 58, 302, 5566, 70, 7408, 5216, 3267, 1072	103	352	14116	3.50408	0.99559	0.0663524	6.31052
M4	GOTERM_BP_ALL	GO:0040011~locomotion	10	9.09091	0.00396565	6093, 4478, 728, 5880, 3689, 5578, 324, 6280, 5724, 1072	103	431	14116	3.17978	0.995625	0.065644	6.3195
M4	GOTERM_BP_ALL	GO:0006796~phosphate metabolic process	16	14.5455	0.00414868	6093, 2149, 5579, 5578, 817, 5566, 2078, 983, 1072, 3985, 1033, 728, 120892, 5800, 6788, 6041	103	973	14116	2.25362	0.996597	0.0677563	6.60191
M4	GOTERM_BP_ALL	GO:0006793~phosphorus metabolic process	16	14.5455	0.00414868	6093, 2149, 5579, 5578, 817, 5566, 2078, 983, 1072, 3985, 1033, 728, 120892, 5800, 6788, 6041	103	973	14116	2.25362	0.996597	0.0677563	6.60191
M4	GOTERM_BP_ALL	GO:0051495~positive regulation of cytoskeleton organization	4	3.63636	0.00417102	7168, 324, 382, 1072	103	45	14116	12.1821	0.9967	0.0673072	6.63633
M4	GOTERM_BP_ALL	GO:0000902~cell morphogenesis	9	8.18182	0.00423753	2697, 7430, 11202, 5578, 6277, 324, 7408, 60, 1072	103	356	14116	3.46471	0.996988	0.0675502	6.73873
M4	GOTERM_BP_ALL	GO:0030865~cortical cytoskeleton organization	3	2.72727	0.004446	23433, 2037, 382	103	14	14116	29.3675	0.997737	0.0699479	7.05897
M4	GOTERM_BP_ALL	GO:0048812~neuron projection morphogenesis	7	6.36364	0.00445626	2697, 11202, 5578, 6277, 324, 7408, 60	103	213	14116	4.50394	0.997769	0.0693084	7.07471
M4	GOTERM_BP_ALL	GO:0048518~positive regulation of biological process	26	23.6364	0.00456974	2149, 5578, 801, 4542, 8943, 382, 1072, 983, 2697, 7168, 6788, 22885, 5880, 147, 817, 4843, 6277, 5566, 8065, 324, 839, 23433, 120892, 7433, 7341, 51762	103	2033	14116	1.75271	0.998091	0.070217	7.24857
M4	GOTERM_BP_ALL	GO:0043687~post-translational protein modification	18	16.3636	0.0045878	6093, 9636, 5579, 2149, 5578, 817, 5566, 2776, 2078, 983, 1072, 3985, 728, 120892, 5800, 7341, 6788, 6041	103	1182	14116	2.08703	0.998138	0.0697038	7.27621
M4	GOTERM_BP_ALL	GO:0055080~cation homeostasis	8	7.27273	0.00467545	728, 5348, 5579, 2149, 5578, 817, 799, 8065	103	286	14116	3.83353	0.998349	0.0702124	7.41026
M4	GOTERM_BP_ALL	GO:0016310~phosphorylation	14	12.7273	0.00494338	6093, 5579, 2149, 5578, 817, 5566, 2078, 983, 1072, 3985, 728, 120892, 6788, 6041	103	800	14116	2.39835	0.998857	0.0732916	7.81888
M4	GOTERM_BP_ALL	GO:0022603~regulation of anatomical structure morphogenesis	7	6.36364	0.00509593	7430, 23433, 11202, 3689, 324, 839, 4155	103	219	14116	4.38055	0.999073	0.0746649	8.05077
M4	GOTERM_BP_ALL	GO:0007243~protein kinase cascade	9	8.18182	0.00532962	8835, 728, 147, 2149, 120892, 5578, 4843, 6788, 5566	103	370	14116	3.33361	0.999328	0.077138	8.40496
M4	GOTERM_BP_ALL	GO:0043067~regulation of programmed cell death	14	12.7273	0.00559177	6093, 2149, 5578, 324, 8065, 839, 983, 1072, 4255, 8835, 120892, 6788, 7534, 87	103	812	14116	2.36291	0.999531	0.0799429	8.80074
M4	GOTERM_BP_ALL	GO:0010941~regulation of cell death	14	12.7273	0.00576412	6093, 2149, 5578, 324, 8065, 839, 983, 1072, 4255, 8835, 120892, 6788, 7534, 87	103	815	14116	2.35421	0.99963	0.0814615	9.06008
M4	GOTERM_BP_ALL	GO:0008217~regulation of blood pressure	5	4.54545	0.0059305	59, 7168, 147, 4843, 70	103	100	14116	6.85243	0.999706	0.0828657	9.30977
M4	GOTERM_BP_ALL	GO:0043244~regulation of protein complex disassembly	4	3.63636	0.00593318	2934, 324, 6709, 1072	103	51	14116	10.7489	0.999707	0.0820659	9.3138
M4	GOTERM_BP_ALL	GO:0030005~cellular di-, tri-valent inorganic cation homeostasis	7	6.36364	0.00605078	728, 5348, 5579, 2149, 5578, 799, 8065	103	227	14116	4.22617	0.999751	0.0827932	9.48988
M4	GOTERM_BP_ALL	GO:0042330~taxis	6	5.45455	0.00605772	728, 5880, 3689, 5578, 6280, 5724	103	160	14116	5.13932	0.999753	0.0820659	9.50026
M4	GOTERM_BP_ALL	GO:0006935~chemotaxis	6	5.45455	0.00605772	728, 5880, 3689, 5578, 6280, 5724	103	160	14116	5.13932	0.999753	0.0820659	9.50026
M4	GOTERM_BP_ALL	GO:0042310~vasoconstriction	3	2.72727	0.00655152	59, 147, 70	103	17	14116	24.185	0.999875	0.08761	10.2361
M4	GOTERM_BP_ALL	GO:0009987~cellular process	88	80	0.00674484	1003, 92369, 2149, 5579, 5578, 801, 3384, 7791, 382, 2744, 83937, 983, 4255, 8835, 51466, 7168, 2650, 26227, 6921, 87, 4155, 6093, 22885, 5880, 9636, 302, 4843, 7283, 8065, 10966, 7408, 57592, 839, 409, 375, 3689, 10095, 7341, 70, 7170, 5216, 10971, 10267, 11202, 58, 9266, 2934, 4542, 8943, 2313, 6280, 2078, 1072, 3985, 2697, 1033, 728, 5348, 5800, 6788, 84790, 6640, 60, 6041, 752, 147, 817, 6277…	103	10541	14116	1.14413	0.999904	0.0892153	10.5226
M4	GOTERM_BP_ALL	GO:0030833~regulation of actin filament polymerization	4	3.63636	0.00695754	2934, 10095, 382, 6709	103	54	14116	10.1517	0.999928	0.0910289	10.8369
M4	GOTERM_BP_ALL	GO:0048771~tissue remodeling	4	3.63636	0.00769518	5880, 147, 2149, 4843	103	56	14116	9.78918	0.999974	0.0992742	11.9188
M4	GOTERM_BP_ALL	GO:0055066~di-, tri-valent inorganic cation homeostasis	7	6.36364	0.00771945	728, 5348, 5579, 2149, 5578, 799, 8065	103	239	14116	4.01397	0.999975	0.098646	11.9542
M4	GOTERM_BP_ALL	GO:0042592~homeostatic process	13	11.8182	0.00784948	5880, 147, 5579, 2149, 817, 5578, 799, 324, 8065, 2776, 728, 5348, 4155	103	751	14116	2.37234	0.999979	0.0993046	12.1435
M4	GOTERM_BP_ALL	GO:0060048~cardiac muscle contraction	3	2.72727	0.00816059	7168, 817, 70	103	19	14116	21.6392	0.999986	0.102107	12.595
M4	GOTERM_BP_ALL	GO:0048858~cell projection morphogenesis	7	6.36364	0.00866817	2697, 11202, 5578, 6277, 324, 7408, 60	103	245	14116	3.91567	0.999993	0.107156	13.327
M4	GOTERM_BP_ALL	GO:0009719~response to endogenous stimulus	9	8.18182	0.00900255	8835, 23433, 147, 58, 5578, 799, 5566, 839, 1072	103	405	14116	3.04552	0.999996	0.110081	13.8061
M4	GOTERM_BP_ALL	GO:0050793~regulation of developmental process	12	10.9091	0.00933492	7430, 23433, 11202, 3689, 5578, 799, 2776, 324, 8943, 839, 4005, 4155	103	674	14116	2.44003	0.999997	0.11292	14.2798
M4	GOTERM_BP_ALL	GO:0007187~G-protein signaling, coupled to cyclic nucleotide second messenger	5	4.54545	0.00963351	147, 7433, 4843, 799, 2776	103	115	14116	5.95863	0.999998	0.115317	14.7032
M4	GOTERM_BP_ALL	GO:0065009~regulation of molecular function	15	13.6364	0.00974784	2149, 5578, 801, 5566, 799, 324, 2776, 983, 4255, 1033, 728, 7168, 7341, 140, 3267	103	969	14116	2.12149	0.999998	0.115604	14.8649
M4	GOTERM_BP_ALL	GO:0048729~tissue morphogenesis	6	5.45455	0.00982353	7168, 5566, 70, 7408, 5216, 1072	103	180	14116	4.56828	0.999999	0.115456	14.9717
M4	GOTERM_BP_ALL	GO:0030239~myofibril assembly	3	2.72727	0.00992823	7168, 58, 70	103	21	14116	19.5784	0.999999	0.11563	15.1193
M4	GOTERM_BP_ALL	GO:0051179~localization	33	30	0.010387	10971, 10267, 1192, 5579, 9266, 2149, 5578, 2934, 4542, 382, 8943, 6280, 1072, 2697, 7168, 5348, 6093, 302, 817, 123, 2638, 10966, 324, 409, 4478, 7430, 375, 3689, 7534, 51762, 70, 1536, 3267	103	2993	14116	1.51106	0.999999	0.119654	15.7632
M4	GOTERM_BP_ALL	GO:0032990~cell part morphogenesis	7	6.36364	0.0106207	2697, 11202, 5578, 6277, 324, 7408, 60	103	256	14116	3.74742	1	0.121175	16.0894
M4	GOTERM_BP_ALL	GO:0014706~striated muscle tissue development	5	4.54545	0.0108266	7168, 58, 2149, 70, 6640	103	119	14116	5.75834	1	0.122372	16.3758
M4	GOTERM_BP_ALL	GO:0007267~cell-cell signaling	11	10	0.0113858	2697, 9636, 147, 11202, 3689, 5578, 7433, 7534, 7791, 6280, 4155	103	600	14116	2.51256	1	0.127261	17.1491
M4	GOTERM_BP_ALL	GO:0042692~muscle cell differentiation	5	4.54545	0.0114573	7168, 58, 2149, 70, 6640	103	121	14116	5.66316	1	0.126981	17.2475
M4	GOTERM_BP_ALL	GO:0022008~neurogenesis	11	10	0.01151	2697, 11202, 5578, 2934, 6277, 2776, 26227, 324, 7408, 60, 4155	103	601	14116	2.50838	1	0.126511	17.3199
M4	GOTERM_BP_ALL	GO:0003015~heart process	3	2.72727	0.0118496	7168, 817, 70	103	23	14116	17.8759	1	0.128984	17.7854
M4	GOTERM_BP_ALL	GO:0060047~heart contraction	3	2.72727	0.0118496	7168, 817, 70	103	23	14116	17.8759	1	0.128984	17.7854
M4	GOTERM_BP_ALL	GO:0030154~cell differentiation	21	19.0909	0.0125226	58, 11202, 2149, 5578, 2934, 6277, 799, 2776, 324, 7408, 1072, 2697, 7430, 5997, 7168, 70, 26227, 6640, 60, 3267, 4155	103	1637	14116	1.75811	1	0.13477	18.7004
M4	GOTERM_BP_ALL	GO:0060537~muscle tissue development	5	4.54545	0.0127888	7168, 58, 2149, 70, 6640	103	125	14116	5.48194	1	0.136383	19.0598
M4	GOTERM_BP_ALL	GO:0042981~regulation of apoptosis	13	11.8182	0.0130431	6093, 2149, 5578, 324, 8065, 839, 983, 1072, 4255, 8835, 6788, 7534, 87	103	804	14116	2.21596	1	0.137848	19.4016
M4	GOTERM_BP_ALL	GO:0021915~neural tube development	4	3.63636	0.0130741	26227, 7408, 5216, 1072	103	68	14116	8.06168	1	0.137103	19.4432
M4	GOTERM_BP_ALL	GO:0051049~regulation of transport	9	8.18182	0.0134398	2697, 23433, 2149, 5578, 4843, 801, 5566, 51762, 382	103	435	14116	2.83549	1	0.139619	19.9321
M4	GOTERM_BP_ALL	GO:0032535~regulation of cellular component size	7	6.36364	0.013762	147, 58, 2934, 10095, 382, 6709, 1072	103	271	14116	3.54	1	0.141672	20.3607
M4	GOTERM_BP_ALL	GO:0030182~neuron differentiation	9	8.18182	0.0139585	2697, 11202, 5578, 6277, 2776, 26227, 324, 7408, 60	103	438	14116	2.81607	1	0.142492	20.6209
M4	GOTERM_BP_ALL	GO:0007626~locomotory behavior	7	6.36364	0.0144607	728, 5880, 147, 3689, 5578, 6280, 5724	103	274	14116	3.50124	1	0.146178	21.2826
M4	GOTERM_BP_ALL	GO:0019935~cyclic-nucleotide-mediated signaling	5	4.54545	0.0145873	147, 7433, 4843, 799, 2776	103	130	14116	5.2711	1	0.146296	21.4485
M4	GOTERM_BP_ALL	GO:0016477~cell migration	7	6.36364	0.01494	6093, 4478, 3689, 5578, 324, 6280, 1072	103	276	14116	3.47587	1	0.148503	21.9092
M4	GOTERM_BP_ALL	GO:0022604~regulation of cell morphogenesis	5	4.54545	0.0149652	7430, 23433, 11202, 3689, 4155	103	131	14116	5.23086	1	0.147672	21.942
M4	GOTERM_BP_ALL	GO:0006937~regulation of muscle contraction	4	3.63636	0.0152406	7168, 2149, 5578, 7170	103	72	14116	7.61381	1	0.149128	22.2997
M4	GOTERM_BP_ALL	GO:0006464~protein modification process	19	17.2727	0.0157081	6093, 9636, 2149, 5579, 5578, 817, 5566, 2776, 2078, 983, 1072, 3985, 728, 120892, 5800, 7341, 6788, 2650, 6041	103	1453	14116	1.7921	1	0.15229	22.9035
M4	GOTERM_BP_ALL	GO:0030834~regulation of actin filament depolymerization	3	2.72727	0.016135	2934, 6709, 1072	103	27	14116	15.2276	1	0.155033	23.451
M4	GOTERM_BP_ALL	GO:0010035~response to inorganic substance	6	5.45455	0.0164733	7168, 5578, 2934, 801, 839, 60	103	205	14116	4.01118	1	0.156948	23.8823
M4	GOTERM_BP_ALL	GO:0031032~actomyosin structure organization	3	2.72727	0.0172952	7168, 58, 70	103	28	14116	14.6838	1	0.163041	24.9206
M4	GOTERM_BP_ALL	GO:0048741~skeletal muscle fiber development	3	2.72727	0.0172952	58, 2149, 6640	103	28	14116	14.6838	1	0.163041	24.9206
M4	GOTERM_BP_ALL	GO:0030155~regulation of cell adhesion	5	4.54545	0.0173629	7168, 2934, 4542, 397, 324	103	137	14116	5.00177	1	0.162521	25.0055
M4	GOTERM_BP_ALL	GO:0050790~regulation of catalytic activity	13	11.8182	0.0187812	2149, 5578, 5566, 799, 324, 2776, 983, 4255, 1033, 728, 7168, 140, 3267	103	846	14116	2.10595	1	0.173515	26.7642
M4	GOTERM_BP_ALL	GO:0048869~cellular developmental process	21	19.0909	0.0190058	58, 11202, 2149, 5578, 2934, 6277, 799, 2776, 324, 7408, 1072, 2697, 7430, 5997, 7168, 70, 26227, 6640, 60, 3267, 4155	103	1706	14116	1.687	1	0.174253	27.0391
M4	GOTERM_BP_ALL	GO:0050878~regulation of body fluid levels	5	4.54545	0.0190873	302, 2149, 2776, 10544, 2313	103	141	14116	4.85988	1	0.173787	27.1386
M4	GOTERM_BP_ALL	GO:0043467~regulation of generation of precursor metabolites and energy	3	2.72727	0.0197183	147, 4843, 5566	103	30	14116	13.7049	1	0.177871	27.9048
M4	GOTERM_BP_ALL	GO:0048699~generation of neurons	10	9.09091	0.0197233	2697, 11202, 5578, 6277, 2776, 26227, 324, 7408, 60, 4155	103	559	14116	2.45167	1	0.176761	27.9108
M4	GOTERM_BP_ALL	GO:0007610~behavior	9	8.18182	0.0202098	728, 5880, 147, 11202, 3689, 5578, 2776, 6280, 5724	103	469	14116	2.62993	1	0.179583	28.4964
M4	GOTERM_BP_ALL	GO:0022406~membrane docking	3	2.72727	0.0209802	6093, 7430, 4478	103	31	14116	13.2628	1	0.184635	29.4144
M4	GOTERM_BP_ALL	GO:0001996~positive regulation of heart rate by epinephrine-norepinephrine	2	1.81818	0.0215228	7168, 147	103	3	14116	91.3657	1	0.187787	30.0544
M4	GOTERM_BP_ALL	GO:0048522~positive regulation of cellular process	22	20	0.0221703	22885, 5880, 147, 2149, 5578, 817, 6277, 4542, 324, 8065, 8943, 839, 382, 983, 1072, 2697, 7168, 23433, 120892, 7433, 6788, 51762	103	1847	14116	1.63241	1	0.191708	30.811
M4	GOTERM_BP_ALL	GO:0010638~positive regulation of organelle organization	4	3.63636	0.0221859	7168, 324, 382, 1072	103	83	14116	6.60475	1	0.190643	30.8291
M4	GOTERM_BP_ALL	GO:0051050~positive regulation of transport	6	5.45455	0.0227817	23433, 2149, 5578, 801, 5566, 51762	103	223	14116	3.6874	1	0.194082	31.5183
M4	GOTERM_BP_ALL	GO:0014020~primary neural tube formation	3	2.72727	0.0236017	7408, 5216, 1072	103	33	14116	12.459	1	0.199174	32.4563
M4	GOTERM_BP_ALL	GO:0048870~cell motility	7	6.36364	0.0238427	6093, 4478, 3689, 5578, 324, 6280, 1072	103	307	14116	3.12489	1	0.199798	32.7297
M4	GOTERM_BP_ALL	GO:0051674~localization of cell	7	6.36364	0.0238427	6093, 4478, 3689, 5578, 324, 6280, 1072	103	307	14116	3.12489	1	0.199798	32.7297
M4	GOTERM_BP_ALL	GO:0007049~cell cycle	12	10.9091	0.0242409	1033, 5997, 4288, 817, 7283, 801, 6277, 26227, 8065, 324, 83937, 983	103	776	14116	2.11931	1	0.201594	33.1791
M4	GOTERM_BP_ALL	GO:0009966~regulation of signal transduction	13	11.8182	0.0242997	10267, 9266, 2149, 5578, 324, 382, 2697, 728, 8835, 5997, 8826, 6001, 3267	103	878	14116	2.02919	1	0.200834	33.2452
M4	GOTERM_BP_ALL	GO:0043412~biopolymer modification	19	17.2727	0.0246213	6093, 9636, 2149, 5579, 5578, 817, 5566, 2776, 2078, 983, 1072, 3985, 728, 120892, 5800, 7341, 6788, 2650, 6041	103	1526	14116	1.70637	1	0.202031	33.6058
M4	GOTERM_BP_ALL	GO:0048015~phosphoinositide-mediated signaling	4	3.63636	0.0258253	2149, 2934, 2776, 5724	103	88	14116	6.22948	1	0.209673	34.9394
M4	GOTERM_BP_ALL	GO:0022607~cellular component assembly	13	11.8182	0.026049	6093, 5880, 58, 7283, 2934, 324, 2697, 7430, 7168, 70, 84790, 87, 3267	103	887	14116	2.0086	1	0.21008	35.1844
M4	GOTERM_BP_ALL	GO:0048747~muscle fiber development	3	2.72727	0.0263503	58, 2149, 6640	103	35	14116	11.747	1	0.211039	35.5131
M4	GOTERM_BP_ALL	GO:0031334~positive regulation of protein complex assembly	3	2.72727	0.0263503	7341, 324, 382	103	35	14116	11.747	1	0.211039	35.5131
M4	GOTERM_BP_ALL	GO:0042127~regulation of cell proliferation	12	10.9091	0.0265371	1003, 2697, 1033, 5880, 2149, 5578, 7433, 4843, 817, 6277, 8065, 324	103	787	14116	2.08969	1	0.211168	35.716
M4	GOTERM_BP_ALL	GO:0031344~regulation of cell projection organization	4	3.63636	0.0265893	23433, 11202, 324, 4155	103	89	14116	6.15949	1	0.210339	35.7727
M4	GOTERM_BP_ALL	GO:0044085~cellular component biogenesis	14	12.7273	0.0279379	6093, 5880, 58, 7283, 2934, 324, 2697, 7430, 7168, 70, 84790, 87, 6041, 3267	103	1001	14116	1.91676	1	0.218639	37.219
M4	GOTERM_BP_ALL	GO:0043457~regulation of cellular respiration	2	1.81818	0.0285946	4843, 5566	103	4	14116	68.5243	1	0.22198	37.9122
M4	GOTERM_BP_ALL	GO:0030595~leukocyte chemotaxis	3	2.72727	0.0292218	3689, 5578, 6280	103	37	14116	11.112	1	0.225066	38.5675
M4	GOTERM_BP_ALL	GO:0007266~Rho protein signal transduction	3	2.72727	0.0307024	6093, 397, 1072	103	38	14116	10.8196	1	0.233886	40.0888
M4	GOTERM_BP_ALL	GO:0060326~cell chemotaxis	3	2.72727	0.0322121	3689, 5578, 6280	103	39	14116	10.5422	1	0.242707	41.6036
M4	GOTERM_BP_ALL	GO:0001841~neural tube formation	3	2.72727	0.0337506	7408, 5216, 1072	103	40	14116	10.2786	1	0.251522	43.1101
M4	GOTERM_BP_ALL	GO:0060341~regulation of cellular localization	6	5.45455	0.0338731	5578, 4843, 801, 5566, 324, 51762	103	248	14116	3.31569	1	0.250988	43.2285
M4	GOTERM_BP_ALL	GO:0040017~positive regulation of locomotion	4	3.63636	0.0340063	2149, 5578, 4542, 324	103	98	14116	5.59382	1	0.250528	43.3569
M4	GOTERM_BP_ALL	GO:0051716~cellular response to stimulus	12	10.9091	0.0343758	4255, 8835, 23433, 7168, 3689, 5578, 7341, 5566, 324, 22909, 6280, 983	103	820	14116	2.00559	1	0.251593	43.7118
M4	GOTERM_BP_ALL	GO:0034329~cell junction assembly	3	2.72727	0.0353174	2697, 324, 87	103	41	14116	10.0279	1	0.256284	44.6068
M4	GOTERM_BP_ALL	GO:0043242~negative regulation of protein complex disassembly	3	2.72727	0.0353174	2934, 324, 6709	103	41	14116	10.0279	1	0.256284	44.6068
M4	GOTERM_BP_ALL	GO:0000910~cytokinesis	3	2.72727	0.0353174	6093, 324, 1072	103	41	14116	10.0279	1	0.256284	44.6068
M4	GOTERM_BP_ALL	GO:0030240~muscle thin filament assembly	2	1.81818	0.0356158	58, 70	103	5	14116	54.8194	1	0.256849	44.8877
M4	GOTERM_BP_ALL	GO:0001838~embryonic epithelial tube formation	3	2.72727	0.0385336	7408, 5216, 1072	103	43	14116	9.56153	1	0.273666	47.5641
M4	GOTERM_BP_ALL	GO:0035148~tube lumen formation	3	2.72727	0.0401822	7408, 5216, 1072	103	44	14116	9.34422	1	0.282322	49.0218
M4	GOTERM_BP_ALL	GO:0014866~skeletal myofibril assembly	2	1.81818	0.0425868	58, 70	103	6	14116	45.6828	1	0.295279	51.0799
M4	GOTERM_BP_ALL	GO:0043066~negative regulation of apoptosis	7	6.36364	0.0432064	6093, 8835, 2149, 7534, 324, 983, 1072	103	354	14116	2.71	1	0.297481	51.5975
M4	GOTERM_BP_ALL	GO:0007599~hemostasis	4	3.63636	0.043374	2149, 2776, 10544, 2313	103	108	14116	5.07587	1	0.297016	51.7365
M4	GOTERM_BP_ALL	GO:0006941~striated muscle contraction	3	2.72727	0.043558	7168, 817, 70	103	46	14116	8.93795	1	0.296653	51.8888
M4	GOTERM_BP_ALL	GO:0051302~regulation of cell division	3	2.72727	0.0452843	801, 6277, 324	103	47	14116	8.74778	1	0.305161	53.2957
M4	GOTERM_BP_ALL	GO:0043069~negative regulation of programmed cell death	7	6.36364	0.0457165	6093, 8835, 2149, 7534, 324, 983, 1072	103	359	14116	2.67226	1	0.306172	53.6419
M4	GOTERM_BP_ALL	GO:0060548~negative regulation of cell death	7	6.36364	0.0462293	6093, 8835, 2149, 7534, 324, 983, 1072	103	360	14116	2.66483	1	0.307626	54.0494
M4	GOTERM_BP_ALL	GO:0008285~negative regulation of cell proliferation	7	6.36364	0.0467456	1003, 2697, 1033, 2149, 5578, 8065, 324	103	361	14116	2.65745	1	0.309082	54.4564
M4	GOTERM_BP_ALL	GO:0009896~positive regulation of catabolic process	3	2.72727	0.0488113	2697, 147, 324	103	49	14116	8.39073	1	0.319085	56.051
M4	GOTERM_BP_ALL	GO:0007163~establishment or maintenance of cell polarity	3	2.72727	0.0488113	7430, 324, 1072	103	49	14116	8.39073	1	0.319085	56.051
M4	GOTERM_BP_ALL	GO:0051258~protein polymerization	3	2.72727	0.0488113	2934, 7283, 84790	103	49	14116	8.39073	1	0.319085	56.051
M4	GOTERM_BP_ALL	GO:0007399~nervous system development	14	12.7273	0.0494194	11202, 5578, 2934, 6277, 324, 2776, 7408, 1072, 2697, 51466, 26227, 60, 5216, 4155	103	1088	14116	1.76349	1	0.320946	56.5103
M4	GOTERM_BP_ALL	GO:0001993~regulation of systemic arterial blood pressure by norepinephrine-epinephrine	2	1.81818	0.0495078	7168, 147	103	7	14116	39.1567	1	0.319965	56.5767
M4	GOTERM_BP_ALL	GO:0032844~regulation of homeostatic process	4	3.63636	0.0495508	11202, 2149, 801, 4005	103	114	14116	4.80872	1	0.318747	56.609
M4	GOTERM_BP_ALL	GO:0042060~wound healing	5	4.54545	0.0496492	7168, 2149, 2934, 2776, 10544	103	191	14116	3.58766	1	0.31784	56.6827
M4	GOTERM_BP_ALL	GO:0016337~cell-cell adhesion	6	5.45455	0.0497217	1003, 6093, 7430, 4478, 3689, 3384	103	276	14116	2.97932	1	0.316802	56.737
M4	GOTERM_BP_ALL	GO:0009725~response to hormone stimulus	7	6.36364	0.0499195	8835, 23433, 58, 5578, 799, 5566, 839	103	367	14116	2.614	1	0.316443	56.8846
M5	GOTERM_BP_ALL	GO:0030198~extracellular matrix organization	19	20.8791	1.09336e-21	1292, 1281, 1290, 5156, 4318, 1284, 7428, 7448, 7042, 2280, 4811, 4060, 1277, 1289, 1278, 3958, 7046, 4015, 8434	88	104	14116	29.3055	1.70783e-18	1.70783e-18	1.82555e-18
M5	GOTERM_BP_ALL	GO:0043062~extracellular structure organization	19	20.8791	4.78427e-18	1292, 1281, 1290, 5156, 4318, 1284, 7428, 7448, 7042, 2280, 4811, 4060, 1277, 1289, 1278, 3958, 7046, 4015, 8434	88	163	14116	18.698	7.47302e-15	3.73651e-15	7.98817e-15
M5	GOTERM_BP_ALL	GO:0048856~anatomical structure development	48	52.7473	2.76892e-14	1290, 6442, 6443, 3082, 2335, 3479, 6678, 335, 7042, 4256, 3480, 3481, 7040, 3484, 2896, 3486, 5327, 1289, 7046, 4015, 4653, 5328, 7043, 2200, 959, 1281, 4313, 5156, 4318, 633, 7428, 650, 27329, 3685, 3688, 2280, 7052, 4811, 6696, 1490, 1277, 7077, 7076, 4089, 80031, 1278, 3958, 8434	88	2527	14116	3.04695	4.31808e-11	1.43936e-11	4.6152e-11
M5	GOTERM_BP_ALL	GO:0048513~organ development	40	43.956	4.69012e-14	6442, 1290, 6443, 3082, 3479, 335, 7042, 4256, 3480, 3481, 7040, 3484, 5327, 1289, 7046, 4015, 5328, 7043, 2200, 959, 1281, 4313, 4318, 5156, 633, 7428, 650, 27329, 3685, 3688, 2280, 7052, 4811, 6696, 1490, 1277, 7076, 4089, 1278, 8434	88	1738	14116	3.69181	7.31819e-11	1.82955e-11	7.82263e-11
M5	GOTERM_BP_ALL	GO:0001501~skeletal system development	20	21.978	5.44402e-14	4313, 1281, 1290, 4318, 5156, 3479, 650, 6678, 4256, 3481, 7040, 6696, 3486, 1490, 1277, 1278, 3958, 7046, 2200, 7043	88	319	14116	10.057	8.49742e-11	1.69948e-11	9.08273e-11
M5	GOTERM_BP_ALL	GO:0048731~system development	45	49.4505	2.0819e-13	1290, 6442, 6443, 3082, 3479, 6678, 335, 7042, 4256, 3480, 3481, 7040, 3484, 3486, 5327, 1289, 7046, 4015, 5328, 7043, 2200, 959, 1281, 4313, 5156, 4318, 633, 7428, 650, 27329, 3685, 3688, 2280, 7052, 4811, 6696, 1490, 1277, 7077, 7076, 4089, 80031, 1278, 3958, 8434	88	2330	14116	3.09803	3.25157e-10	5.41928e-11	3.47566e-10
M5	GOTERM_BP_ALL	GO:0032502~developmental process	52	57.1429	2.45032e-13	6462, 1290, 3082, 2335, 3479, 335, 3480, 4256, 3481, 3484, 3485, 2896, 3486, 5327, 1289, 4653, 2200, 5328, 1281, 4313, 4318, 633, 5361, 3685, 27329, 3688, 3490, 6696, 1490, 1277, 7077, 7076, 4089, 80031, 1278, 3958, 6442, 6443, 6678, 7042, 7040, 7046, 4015, 7043, 959, 5156, 7428, 650, 2280, 7052, 4811, 8434	88	3148	14116	2.64971	3.82731e-10	5.46758e-11	4.09117e-10
M5	GOTERM_BP_ALL	GO:0001568~blood vessel development	17	18.6813	1.64437e-12	4313, 1281, 633, 7428, 7042, 27329, 3685, 7052, 5327, 1277, 1490, 1289, 1278, 7046, 4015, 5328, 8434	88	245	14116	11.1304	2.56848e-09	3.2106e-10	2.74554e-09
M5	GOTERM_BP_ALL	GO:0001944~vasculature development	17	18.6813	2.3818e-12	4313, 1281, 633, 7428, 7042, 27329, 3685, 7052, 5327, 1277, 1490, 1289, 1278, 7046, 4015, 5328, 8434	88	251	14116	10.8644	3.72031e-09	4.13368e-10	3.97676e-09
M5	GOTERM_BP_ALL	GO:0007275~multicellular organismal development	48	52.7473	3.37491e-12	1290, 6442, 6443, 3082, 3479, 6678, 335, 7042, 4256, 3480, 3481, 7040, 3484, 2896, 3486, 5327, 1289, 7046, 4015, 5328, 7043, 2200, 959, 1281, 4313, 5156, 4318, 633, 5361, 7428, 650, 27329, 3685, 3688, 3490, 2280, 7052, 4811, 6696, 1490, 1277, 7077, 7076, 4089, 80031, 1278, 3958, 8434	88	2865	14116	2.68748	5.2717e-09	5.2717e-10	5.6351e-09
M5	GOTERM_BP_ALL	GO:0001503~ossification	13	14.2857	5.06086e-12	4313, 1290, 3479, 650, 6678, 4256, 7040, 3481, 6696, 3486, 1277, 1490, 7043	88	115	14116	18.1332	7.90503e-09	7.18639e-10	8.44996e-09
M5	GOTERM_BP_ALL	GO:0030199~collagen fibril organization	9	9.89011	5.78789e-12	7042, 1290, 1281, 4060, 1277, 1289, 1278, 7046, 4015	88	29	14116	49.7821	9.04074e-09	7.53395e-10	9.66396e-09
M5	GOTERM_BP_ALL	GO:0042060~wound healing	15	16.4835	9.74279e-12	959, 1281, 5156, 2335, 3479, 3690, 7042, 7040, 3481, 3484, 5327, 1289, 4015, 7043, 5328	88	191	14116	12.5976	1.52182e-08	1.17063e-09	1.62673e-08
M5	GOTERM_BP_ALL	GO:0060348~bone development	13	14.2857	1.13473e-11	4313, 1290, 3479, 650, 6678, 4256, 7040, 3481, 6696, 3486, 1277, 1490, 7043	88	123	14116	16.9538	1.77244e-08	1.26603e-09	1.89462e-08
M5	GOTERM_BP_ALL	GO:0007167~enzyme linked receptor protein signaling pathway	18	19.7802	2.43955e-11	1281, 5156, 2316, 3082, 650, 7042, 3480, 2280, 7040, 3481, 11167, 3484, 5327, 1490, 4089, 1278, 7046, 7043	88	342	14116	8.44258	3.81057e-08	2.54038e-09	4.07326e-08
M5	GOTERM_BP_ALL	GO:0009605~response to external stimulus	26	28.5714	1.25443e-10	2335, 5355, 3479, 7042, 4256, 7040, 3481, 3484, 3485, 5327, 1289, 7018, 1509, 4015, 7043, 5328, 959, 1281, 5156, 3690, 650, 3490, 6696, 1277, 1490, 1535	88	914	14116	4.56306	1.95942e-07	1.22464e-08	2.09449e-07
M5	GOTERM_BP_ALL	GO:0007160~cell-matrix adhesion	11	12.0879	1.59087e-10	7448, 27329, 3685, 3688, 1281, 3674, 4811, 22795, 1490, 2335, 3690	88	89	14116	19.8258	2.48494e-07	1.46173e-08	2.65623e-07
M5	GOTERM_BP_ALL	GO:0009653~anatomical structure morphogenesis	29	31.8681	2.68608e-10	1290, 3082, 2335, 3479, 7042, 3480, 4256, 7040, 3481, 3484, 5327, 1289, 7046, 4653, 7043, 5328, 4313, 5156, 633, 7428, 650, 27329, 2280, 3688, 7052, 1490, 1277, 4089, 1278	88	1197	14116	3.88627	4.19565e-07	2.33092e-08	4.48488e-07
M5	GOTERM_BP_ALL	GO:0009611~response to wounding	20	21.978	3.8958e-10	959, 1281, 5156, 2335, 3690, 3479, 650, 7042, 3481, 7040, 6696, 3484, 5327, 1490, 1289, 7018, 1535, 4015, 7043, 5328	88	530	14116	6.05317	6.08523e-07	3.20276e-08	6.50472e-07
M5	GOTERM_BP_ALL	GO:0031589~cell-substrate adhesion	11	12.0879	4.18952e-10	7448, 27329, 3685, 3688, 1281, 3674, 4811, 22795, 1490, 2335, 3690	88	98	14116	18.0051	6.54402e-07	3.27201e-08	6.99513e-07
M5	GOTERM_BP_ALL	GO:0050793~regulation of developmental process	22	24.1758	5.15713e-10	1284, 226, 3082, 2335, 7428, 3690, 3479, 650, 7042, 27329, 4256, 3685, 3481, 3688, 7040, 6696, 3486, 7077, 7018, 4089, 7046, 7043	88	674	14116	5.23591	8.05544e-07	3.83593e-08	8.61074e-07
M5	GOTERM_BP_ALL	GO:0032501~multicellular organismal process	55	60.4396	8.5433e-10	6462, 1290, 3082, 3479, 335, 3480, 4256, 3481, 3484, 2896, 3486, 5327, 1289, 5328, 2200, 1281, 4313, 4318, 633, 5361, 3690, 3685, 27329, 3688, 3490, 6696, 1490, 1277, 7077, 7076, 4089, 80031, 1278, 3958, 56547, 6442, 6443, 6678, 7042, 7040, 7046, 4015, 7043, 959, 5156, 226, 7428, 10491, 650, 2280, 7052, 4811, 4060, 1535, 8434	88	4280	14116	2.06133	1.33446e-06	6.06575e-08	1.42645e-06
M5	GOTERM_BP_ALL	GO:0016043~cellular component organization	41	45.0549	9.9373e-10	1292, 1290, 6443, 2316, 3082, 2335, 335, 7042, 7448, 4256, 3480, 7040, 3482, 1289, 7046, 1509, 4015, 79003, 7043, 1281, 4318, 5156, 1284, 226, 7428, 3690, 650, 3685, 3688, 2280, 7052, 4811, 2219, 4060, 1277, 4089, 1278, 3958, 900, 1535, 8434	88	2498	14116	2.63282	1.55221e-06	6.74873e-08	1.65921e-06
M5	GOTERM_BP_ALL	GO:0006950~response to stress	32	35.1648	8.0108e-09	2335, 3479, 922, 7042, 3481, 7040, 3484, 3485, 5327, 1289, 7018, 1509, 7046, 4015, 5328, 7043, 959, 7837, 1281, 4313, 26270, 5156, 7428, 3690, 650, 3688, 3490, 6696, 1490, 1277, 4089, 1535	88	1685	14116	3.04634	1.25128e-05	5.21369e-07	1.33754e-05
M5	GOTERM_BP_ALL	GO:0007178~transmembrane receptor protein serine/threonine kinase signaling pathway	10	10.989	1.31632e-08	7042, 2280, 1281, 7040, 11167, 4089, 1278, 650, 7046, 7043	88	103	14116	15.5737	2.05608e-05	8.22438e-07	2.19783e-05
M5	GOTERM_BP_ALL	GO:0070482~response to oxygen levels	11	12.0879	1.49054e-08	7042, 7040, 4313, 5156, 5327, 7428, 4089, 7018, 7046, 7043, 5328	88	141	14116	12.5142	2.3282e-05	8.95471e-07	2.48872e-05
M5	GOTERM_BP_ALL	GO:0065008~regulation of biological quality	29	31.8681	2.65383e-08	6462, 2316, 2335, 3479, 335, 7042, 3481, 7040, 3484, 5327, 7018, 7046, 7043, 5328, 959, 1281, 226, 7428, 3690, 27329, 2280, 7052, 6696, 7076, 4089, 4502, 1278, 900, 1535	88	1469	14116	3.16669	4.1452e-05	1.53529e-06	4.43104e-05
M5	GOTERM_BP_ALL	GO:0042127~regulation of cell proliferation	21	23.0769	4.5342e-08	5732, 5156, 7428, 3479, 650, 6678, 7042, 3480, 3481, 3688, 3490, 7040, 7052, 3486, 2896, 7077, 7076, 4089, 7046, 5328, 7043	88	787	14116	4.28029	7.08217e-05	2.52943e-06	7.57064e-05
M5	GOTERM_BP_ALL	GO:0009887~organ morphogenesis	18	19.7802	4.86456e-08	4313, 1290, 5156, 3479, 650, 7042, 3480, 4256, 2280, 7040, 3481, 1490, 1277, 1289, 4089, 1278, 7046, 7043	88	564	14116	5.11944	7.59816e-05	2.62015e-06	8.12224e-05
M5	GOTERM_BP_ALL	GO:0042221~response to chemical stimulus	26	28.5714	1.20923e-07	1292, 5355, 7042, 3480, 4256, 7040, 3481, 3484, 3485, 5327, 7018, 7046, 4015, 7043, 5328, 7837, 1281, 4313, 5156, 7428, 650, 2280, 3490, 6696, 1277, 4089	88	1281	14116	3.25577	0.000188864	6.29603e-06	0.000201902
M5	GOTERM_BP_ALL	GO:0001666~response to hypoxia	10	10.989	1.31054e-07	7042, 7040, 4313, 5327, 7428, 4089, 7018, 7046, 7043, 5328	88	134	14116	11.9708	0.000204685	6.6034e-06	0.000218817
M5	GOTERM_BP_ALL	GO:0051272~positive regulation of cell motion	9	9.89011	1.50394e-07	7042, 3480, 27329, 3481, 7040, 5156, 4318, 3479, 7046	88	98	14116	14.7314	0.000234888	7.3411e-06	0.000251109
M5	GOTERM_BP_ALL	GO:0032879~regulation of localization	18	19.7802	1.50423e-07	959, 4318, 5156, 2316, 3690, 3479, 335, 7042, 27329, 3685, 3480, 7040, 3481, 2280, 3486, 4089, 7046, 7043	88	610	14116	4.73338	0.000234934	7.12002e-06	0.000251158
M5	GOTERM_BP_ALL	GO:0051239~regulation of multicellular organismal process	22	24.1758	1.66098e-07	959, 1284, 3082, 3479, 650, 335, 7042, 27329, 4256, 3481, 7040, 27306, 5730, 6696, 5641, 3486, 5327, 7077, 7018, 4089, 7046, 5328, 7043	88	937	14116	3.76628	0.000259411	7.63069e-06	0.000277329
M5	GOTERM_BP_ALL	GO:0007155~cell adhesion	19	20.8791	2.03372e-07	1292, 959, 1281, 1291, 22795, 2335, 3690, 7448, 27329, 3685, 4256, 3490, 3688, 3674, 3483, 4811, 6696, 1490, 1289	88	700	14116	4.35396	0.000317617	9.07618e-06	0.000339566
M5	GOTERM_BP_ALL	GO:0022610~biological adhesion	19	20.8791	2.07729e-07	1292, 959, 1281, 1291, 22795, 2335, 3690, 7448, 27329, 3685, 4256, 3490, 3688, 3674, 3483, 4811, 6696, 1490, 1289	88	701	14116	4.34775	0.00032442	9.0131e-06	0.00034684
M5	GOTERM_BP_ALL	GO:0051270~regulation of cell motion	11	12.0879	2.90323e-07	7042, 3480, 27329, 3481, 7040, 5156, 4318, 3486, 3690, 3479, 7046	88	193	14116	9.14249	0.000453382	1.22563e-05	0.000484744
M5	GOTERM_BP_ALL	GO:0001558~regulation of cell growth	11	12.0879	3.04577e-07	7042, 3490, 3481, 7040, 3484, 6696, 3485, 3486, 1490, 4089, 7046	88	194	14116	9.09536	0.000475636	1.25196e-05	0.000508543
M5	GOTERM_BP_ALL	GO:0009725~response to hormone stimulus	14	15.3846	3.60858e-07	5156, 7042, 3480, 4256, 3490, 7040, 3481, 6696, 3484, 3485, 1277, 7046, 4015, 7043	88	367	14116	6.11915	0.000563501	1.44527e-05	0.000602513
M5	GOTERM_BP_ALL	GO:0051223~regulation of protein transport	9	9.89011	4.85605e-07	959, 7042, 3481, 7040, 2316, 4089, 7046, 335, 7043	88	114	14116	12.6639	0.000758227	1.89627e-05	0.0008108
M5	GOTERM_BP_ALL	GO:0009888~tissue development	18	19.7802	5.09333e-07	1281, 1290, 3082, 3479, 650, 7042, 4256, 2280, 3688, 7040, 6696, 3484, 1490, 1277, 1289, 4089, 1278, 5328	88	665	14116	4.3419	0.000795262	1.94042e-05	0.000850417
M5	GOTERM_BP_ALL	GO:0032963~collagen metabolic process	6	6.59341	6.95925e-07	1281, 4313, 4318, 1277, 1289, 56547	88	28	14116	34.3734	0.00108644	2.58815e-05	0.00116196
M5	GOTERM_BP_ALL	GO:0070201~regulation of establishment of protein localization	9	9.89011	7.6667e-07	959, 7042, 3481, 7040, 2316, 4089, 7046, 335, 7043	88	121	14116	11.9313	0.00119682	2.78494e-05	0.00128008
M5	GOTERM_BP_ALL	GO:0042476~odontogenesis	7	7.69231	9.37893e-07	7042, 7040, 5156, 1277, 1278, 650, 7043	88	54	14116	20.7938	0.00146392	3.32947e-05	0.00156597
M5	GOTERM_BP_ALL	GO:0030334~regulation of cell migration	10	10.989	9.41166e-07	7042, 3480, 27329, 3481, 7040, 5156, 4318, 3486, 3690, 3479	88	169	14116	9.49166	0.00146902	3.26684e-05	0.00157143
M5	GOTERM_BP_ALL	GO:0009719~response to endogenous stimulus	14	15.3846	1.09826e-06	5156, 7042, 3480, 4256, 3490, 7040, 3481, 6696, 3484, 3485, 1277, 7046, 4015, 7043	88	405	14116	5.54501	0.00171401	3.72923e-05	0.00183372
M5	GOTERM_BP_ALL	GO:0040008~regulation of growth	13	14.2857	1.13602e-06	3479, 7042, 3490, 7040, 3481, 6696, 3484, 3485, 5641, 3486, 1490, 4089, 7046	88	341	14116	6.1153	0.00177288	3.77537e-05	0.00189676
M5	GOTERM_BP_ALL	GO:0001932~regulation of protein amino acid phosphorylation	10	10.989	1.14455e-06	2280, 3481, 7040, 3486, 4089, 3479, 650, 7046, 335, 7043	88	173	14116	9.2722	0.00178619	3.72448e-05	0.001911
M5	GOTERM_BP_ALL	GO:0044259~multicellular organismal macromolecule metabolic process	6	6.59341	1.18579e-06	1281, 4313, 4318, 1277, 1289, 56547	88	31	14116	31.0469	0.00185048	3.77993e-05	0.00197986
M5	GOTERM_BP_ALL	GO:0030335~positive regulation of cell migration	8	8.79121	1.2106e-06	7042, 3480, 27329, 3481, 7040, 5156, 4318, 3479	88	89	14116	14.4188	0.00188918	3.78186e-05	0.0020213
M5	GOTERM_BP_ALL	GO:0010862~positive regulation of pathway-restricted SMAD protein phosphorylation	5	5.49451	1.28534e-06	7040, 4089, 650, 7046, 7043	88	14	14116	57.289	0.00200569	3.93659e-05	0.00214608
M5	GOTERM_BP_ALL	GO:0010033~response to organic substance	18	19.7802	1.5585e-06	1292, 1281, 5156, 7042, 3480, 4256, 2280, 3481, 3490, 7040, 6696, 3484, 3485, 1277, 7018, 7046, 4015, 7043	88	721	14116	4.00467	0.00243142	4.68138e-05	0.00260216
M5	GOTERM_BP_ALL	GO:0045595~regulation of cell differentiation	15	16.4835	1.70097e-06	7428, 3690, 3479, 650, 7042, 3685, 7040, 3688, 3481, 6696, 3486, 7077, 4089, 7046, 7043	88	492	14116	4.89052	0.00265339	5.01292e-05	0.00284002
M5	GOTERM_BP_ALL	GO:0007179~transforming growth factor beta receptor signaling pathway	7	7.69231	1.76513e-06	7042, 1281, 7040, 4089, 1278, 7046, 7043	88	60	14116	18.7144	0.00275333	5.10567e-05	0.00294715
M5	GOTERM_BP_ALL	GO:0009967~positive regulation of signal transduction	12	13.1868	1.88397e-06	7042, 2280, 3481, 7040, 1893, 7052, 2316, 4089, 3479, 650, 7046, 7043	88	295	14116	6.52512	0.00293843	5.35033e-05	0.00314557
M5	GOTERM_BP_ALL	GO:0032880~regulation of protein localization	9	9.89011	2.07688e-06	959, 7042, 3481, 7040, 2316, 4089, 7046, 335, 7043	88	138	14116	10.4615	0.00323884	5.79286e-05	0.00346767
M5	GOTERM_BP_ALL	GO:0048519~negative regulation of biological process	29	31.8681	2.12216e-06	2316, 3082, 3479, 335, 7042, 3480, 3481, 7040, 5641, 3486, 7046, 7043, 5328, 959, 1281, 1284, 7428, 3690, 650, 3685, 3688, 2280, 3490, 7052, 6696, 1277, 7077, 7076, 4089	88	1812	14116	2.56725	0.00330933	5.81531e-05	0.00354326
M5	GOTERM_BP_ALL	GO:0040017~positive regulation of locomotion	8	8.79121	2.32445e-06	7042, 3480, 27329, 3481, 7040, 5156, 4318, 3479	88	98	14116	13.0946	0.00362421	6.25979e-05	0.003881
M5	GOTERM_BP_ALL	GO:0048545~response to steroid hormone stimulus	10	10.989	2.71599e-06	7042, 3490, 7040, 5156, 6696, 3485, 1277, 7046, 4015, 7043	88	192	14116	8.35464	0.0042334	7.19023e-05	0.00453473
M5	GOTERM_BP_ALL	GO:0040012~regulation of locomotion	10	10.989	2.71599e-06	7042, 3480, 27329, 3481, 7040, 5156, 4318, 3486, 3690, 3479	88	192	14116	8.35464	0.0042334	7.19023e-05	0.00453473
M5	GOTERM_BP_ALL	GO:0044236~multicellular organismal metabolic process	6	6.59341	2.95494e-06	1281, 4313, 4318, 1277, 1289, 56547	88	37	14116	26.0123	0.00460499	7.69241e-05	0.00493368
M5	GOTERM_BP_ALL	GO:0060393~regulation of pathway-restricted SMAD protein phosphorylation	5	5.49451	3.01318e-06	7040, 4089, 650, 7046, 7043	88	17	14116	47.1791	0.00469554	7.71544e-05	0.00503092
M5	GOTERM_BP_ALL	GO:0051222~positive regulation of protein transport	7	7.69231	3.39943e-06	7042, 3481, 7040, 2316, 4089, 7046, 7043	88	67	14116	16.7592	0.00529585	8.56402e-05	0.00567579
M5	GOTERM_BP_ALL	GO:0007229~integrin-mediated signaling pathway	7	7.69231	4.4009e-06	27329, 3685, 3688, 1281, 3674, 1490, 3690	88	70	14116	16.0409	0.00685064	0.000109109	0.00734781
M5	GOTERM_BP_ALL	GO:0060390~regulation of SMAD protein nuclear translocation	4	4.3956	4.46269e-06	7040, 4089, 7046, 7043	88	6	14116	106.939	0.00694649	0.000108912	0.00745098
M5	GOTERM_BP_ALL	GO:0060391~positive regulation of SMAD protein nuclear translocation	4	4.3956	4.46269e-06	7040, 4089, 7046, 7043	88	6	14116	106.939	0.00694649	0.000108912	0.00745098
M5	GOTERM_BP_ALL	GO:0008361~regulation of cell size	10	10.989	4.83432e-06	7042, 6462, 3481, 7040, 3484, 6696, 4089, 900, 7046, 7043	88	206	14116	7.78685	0.00752279	0.000116166	0.00807144
M5	GOTERM_BP_ALL	GO:0007565~female pregnancy	8	8.79121	5.03749e-06	3490, 7040, 6696, 3485, 2896, 7046, 7043, 5328	88	110	14116	11.6661	0.00783771	0.000119214	0.00841065
M5	GOTERM_BP_ALL	GO:0010647~positive regulation of cell communication	12	13.1868	5.38342e-06	7042, 2280, 3481, 7040, 1893, 7052, 2316, 4089, 3479, 650, 7046, 7043	88	329	14116	5.85079	0.00837367	0.000125499	0.00898819
M5	GOTERM_BP_ALL	GO:0001649~osteoblast differentiation	6	6.59341	5.62876e-06	3481, 6696, 3486, 1277, 3479, 650	88	42	14116	22.9156	0.00875362	0.000129288	0.0093978
M5	GOTERM_BP_ALL	GO:0048705~skeletal system morphogenesis	8	8.79121	5.67835e-06	4256, 7040, 4313, 5156, 1490, 1277, 7046, 7043	88	112	14116	11.4578	0.00883039	0.000128537	0.00948058
M5	GOTERM_BP_ALL	GO:0016477~cell migration	11	12.0879	7.37291e-06	7042, 3688, 7040, 5327, 1490, 1289, 7428, 2335, 7046, 335, 5328	88	276	14116	6.39312	0.0114505	0.000164508	0.0123097
M5	GOTERM_BP_ALL	GO:0010718~positive regulation of epithelial to mesenchymal transition	4	4.3956	7.77486e-06	7042, 7040, 4089, 7043	88	7	14116	91.6623	0.0120709	0.000171033	0.0129807
M5	GOTERM_BP_ALL	GO:0033160~positive regulation of protein import into nucleus, translocation	4	4.3956	7.77486e-06	7040, 4089, 7046, 7043	88	7	14116	91.6623	0.0120709	0.000171033	0.0129807
M5	GOTERM_BP_ALL	GO:0010770~positive regulation of cell morphogenesis involved in differentiation	4	4.3956	7.77486e-06	7042, 7040, 4089, 7043	88	7	14116	91.6623	0.0120709	0.000171033	0.0129807
M5	GOTERM_BP_ALL	GO:0022603~regulation of anatomical structure morphogenesis	10	10.989	7.94222e-06	7042, 27329, 7040, 6696, 1284, 226, 3082, 4089, 2335, 7043	88	219	14116	7.32462	0.0123292	0.000172288	0.0132601
M5	GOTERM_BP_ALL	GO:0010740~positive regulation of protein kinase cascade	9	9.89011	8.57287e-06	7042, 2280, 3481, 7040, 1893, 7052, 2316, 3479, 7046	88	167	14116	8.6448	0.0133016	0.00018342	0.0143129
M5	GOTERM_BP_ALL	GO:0050896~response to stimulus	41	45.0549	1.3666e-05	1292, 5355, 2335, 3479, 922, 7042, 7448, 4256, 3480, 3481, 7040, 3484, 3485, 5327, 1289, 7018, 7046, 1509, 4015, 5328, 7043, 959, 7837, 1281, 4313, 26270, 5156, 7428, 3690, 650, 3688, 3490, 2280, 5730, 27306, 2219, 6696, 1490, 1277, 4089, 1535, 3934	88	3502	14116	1.878	0.0211202	0.000288423	0.0228153
M5	GOTERM_BP_ALL	GO:0040007~growth	9	9.89011	1.67074e-05	7042, 6462, 7040, 3484, 3479, 650, 900, 7043, 5328	88	183	14116	7.88897	0.0257597	0.000347903	0.0278924
M5	GOTERM_BP_ALL	GO:0001934~positive regulation of protein amino acid phosphorylation	7	7.69231	1.77654e-05	3481, 7040, 4089, 3479, 650, 7046, 7043	88	89	14116	12.6164	0.0273683	0.000365062	0.0296583
M5	GOTERM_BP_ALL	GO:0010717~regulation of epithelial to mesenchymal transition	4	4.3956	1.84936e-05	7042, 7040, 4089, 7043	88	9	14116	71.2929	0.0284741	0.00037509	0.0308739
M5	GOTERM_BP_ALL	GO:0033158~regulation of protein import into nucleus, translocation	4	4.3956	1.84936e-05	7040, 4089, 7046, 7043	88	9	14116	71.2929	0.0284741	0.00037509	0.0308739
M5	GOTERM_BP_ALL	GO:0051674~localization of cell	11	12.0879	1.86179e-05	7042, 3688, 7040, 5327, 1490, 1289, 7428, 2335, 7046, 335, 5328	88	307	14116	5.74756	0.0286626	0.000372769	0.0310812
M5	GOTERM_BP_ALL	GO:0048870~cell motility	11	12.0879	1.86179e-05	7042, 3688, 7040, 5327, 1490, 1289, 7428, 2335, 7046, 335, 5328	88	307	14116	5.74756	0.0286626	0.000372769	0.0310812
M5	GOTERM_BP_ALL	GO:0010627~regulation of protein kinase cascade	10	10.989	2.21534e-05	7042, 2280, 3481, 7040, 1893, 7052, 2316, 7077, 3479, 7046	88	249	14116	6.44213	0.0340121	0.000437929	0.0369826
M5	GOTERM_BP_ALL	GO:0051054~positive regulation of DNA metabolic process	6	6.59341	2.36203e-05	3480, 3481, 7040, 5156, 3479, 7043	88	56	14116	17.1867	0.0362231	0.000461086	0.039431
M5	GOTERM_BP_ALL	GO:0045740~positive regulation of DNA replication	5	5.49451	2.46149e-05	3480, 3481, 5156, 3479, 7043	88	28	14116	28.6445	0.0377192	0.000474566	0.041091
M5	GOTERM_BP_ALL	GO:0042325~regulation of phosphorylation	13	14.2857	2.72589e-05	3082, 3479, 650, 335, 7042, 7040, 3481, 2280, 3486, 4089, 900, 7046, 7043	88	466	14116	4.47493	0.0416853	0.000519121	0.0455038
M5	GOTERM_BP_ALL	GO:0051246~regulation of protein metabolic process	14	15.3846	2.78686e-05	2316, 3479, 3690, 650, 335, 3685, 7040, 3481, 2280, 3486, 4089, 7076, 7046, 7043	88	546	14116	4.11305	0.0425974	0.000524336	0.0465213
M5	GOTERM_BP_ALL	GO:0050708~regulation of protein secretion	6	6.59341	2.80615e-05	959, 7042, 3481, 7040, 335, 7043	88	58	14116	16.594	0.042886	0.000521682	0.0468433
M5	GOTERM_BP_ALL	GO:0043588~skin development	5	5.49451	2.84194e-05	1290, 1281, 1277, 1289, 1278	88	29	14116	27.6567	0.0434209	0.00052212	0.0474406
M5	GOTERM_BP_ALL	GO:0042327~positive regulation of phosphorylation	7	7.69231	2.90457e-05	3481, 7040, 4089, 3479, 650, 7046, 7043	88	97	14116	11.5759	0.0443563	0.00052742	0.0484859
M5	GOTERM_BP_ALL	GO:0048522~positive regulation of cellular process	27	29.6703	3.02108e-05	2316, 3479, 335, 7448, 7042, 3480, 7040, 3481, 3484, 3486, 2896, 7018, 7046, 7043, 1893, 4318, 5156, 7428, 650, 27329, 2280, 3688, 7052, 4811, 6696, 7076, 4089	88	1847	14116	2.34491	0.0460938	0.000542266	0.0504302
M5	GOTERM_BP_ALL	GO:0032268~regulation of cellular protein metabolic process	13	14.2857	3.22059e-05	3479, 3690, 650, 335, 3685, 7040, 3481, 2280, 3486, 4089, 7076, 7046, 7043	88	474	14116	4.39941	0.049062	0.0005715	0.0537598
M5	GOTERM_BP_ALL	GO:0007566~embryo implantation	5	5.49451	3.26379e-05	3490, 6696, 2896, 7046, 5328	88	30	14116	26.7348	0.0497035	0.000572659	0.0544807
M5	GOTERM_BP_ALL	GO:0032388~positive regulation of intracellular transport	5	5.49451	3.26379e-05	7040, 2316, 4089, 7046, 7043	88	30	14116	26.7348	0.0497035	0.000572659	0.0544807
M5	GOTERM_BP_ALL	GO:0045937~positive regulation of phosphate metabolic process	7	7.69231	3.4526e-05	3481, 7040, 4089, 3479, 650, 7046, 7043	88	100	14116	11.2286	0.0525021	0.000599049	0.0576316
M5	GOTERM_BP_ALL	GO:0010562~positive regulation of phosphorus metabolic process	7	7.69231	3.4526e-05	3481, 7040, 4089, 3479, 650, 7046, 7043	88	100	14116	11.2286	0.0525021	0.000599049	0.0576316
M5	GOTERM_BP_ALL	GO:0060284~regulation of cell development	9	9.89011	3.77592e-05	7042, 3481, 7040, 6696, 3486, 7077, 4089, 650, 7043	88	205	14116	7.04235	0.0572753	0.000647933	0.0630269
M5	GOTERM_BP_ALL	GO:0006275~regulation of DNA replication	6	6.59341	3.88707e-05	3480, 3481, 7040, 5156, 3479, 7043	88	62	14116	15.5235	0.0589107	0.000659752	0.0648817
M5	GOTERM_BP_ALL	GO:0019220~regulation of phosphate metabolic process	13	14.2857	4.02759e-05	3082, 3479, 650, 335, 7042, 7040, 3481, 2280, 3486, 4089, 900, 7046, 7043	88	485	14116	4.29963	0.0609741	0.000676247	0.0672264
M5	GOTERM_BP_ALL	GO:0051174~regulation of phosphorus metabolic process	13	14.2857	4.02759e-05	3082, 3479, 650, 335, 7042, 7040, 3481, 2280, 3486, 4089, 900, 7046, 7043	88	485	14116	4.29963	0.0609741	0.000676247	0.0672264
M5	GOTERM_BP_ALL	GO:0032535~regulation of cellular component size	10	10.989	4.30357e-05	7042, 6462, 3481, 7040, 3484, 6696, 4089, 900, 7046, 7043	88	271	14116	5.91915	0.0650136	0.000714885	0.0718314
M5	GOTERM_BP_ALL	GO:0048514~blood vessel morphogenesis	9	9.89011	4.63438e-05	7042, 27329, 7052, 5327, 633, 1490, 7428, 7046, 5328	88	211	14116	6.84209	0.0698326	0.000761718	0.077351
M5	GOTERM_BP_ALL	GO:0060389~pathway-restricted SMAD protein phosphorylation	4	4.3956	4.7791e-05	7042, 7040, 650, 7046	88	12	14116	53.4697	0.071933	0.000777317	0.0797656
M5	GOTERM_BP_ALL	GO:0048518~positive regulation of biological process	28	30.7692	5.67856e-05	2316, 3479, 335, 7448, 7042, 3480, 7040, 3481, 3484, 3486, 2896, 7018, 7046, 7043, 959, 1893, 4318, 5156, 7428, 650, 27329, 2280, 3688, 7052, 4811, 6696, 7076, 4089	88	2033	14116	2.20927	0.0848814	0.000914032	0.0947713
M5	GOTERM_BP_ALL	GO:0035295~tube development	9	9.89011	6.22369e-05	4256, 5156, 1490, 4089, 3479, 650, 7046, 4015, 7043	88	220	14116	6.56219	0.0926409	0.000991518	0.103865
M5	GOTERM_BP_ALL	GO:0040011~locomotion	12	13.1868	6.56615e-05	7042, 3688, 7040, 5327, 1490, 5355, 1289, 7428, 2335, 7046, 335, 5328	88	431	14116	4.46615	0.097482	0.00103549	0.109577
M5	GOTERM_BP_ALL	GO:0048869~cellular developmental process	25	27.4725	6.87415e-05	6462, 3082, 2335, 3479, 7042, 3480, 4256, 7040, 3481, 3486, 7046, 959, 5156, 4318, 7428, 650, 3688, 6696, 1277, 7077, 1490, 7076, 4089, 80031, 3958	88	1706	14116	2.35066	0.101814	0.0010732	0.114714
M5	GOTERM_BP_ALL	GO:0007169~transmembrane receptor protein tyrosine kinase signaling pathway	9	9.89011	7.06323e-05	3480, 3481, 7040, 5156, 3484, 5327, 3082, 2316, 1490	88	224	14116	6.44501	0.104463	0.0010918	0.117868
M5	GOTERM_BP_ALL	GO:0051049~regulation of transport	12	13.1868	7.133e-05	959, 7042, 3685, 2280, 3481, 7040, 2316, 4089, 3690, 7046, 335, 7043	88	435	14116	4.42508	0.105438	0.00109177	0.119031
M5	GOTERM_BP_ALL	GO:0031399~regulation of protein modification process	10	10.989	8.28326e-05	2280, 3481, 7040, 3486, 4089, 3479, 650, 7046, 335, 7043	88	295	14116	5.4376	0.121369	0.00125542	0.138214
M5	GOTERM_BP_ALL	GO:0007166~cell surface receptor linked signal transduction	26	28.5714	9.44035e-05	5732, 2316, 3082, 335, 7042, 3480, 7040, 3481, 3674, 3484, 5327, 7046, 7043, 1281, 5156, 3690, 650, 3685, 27329, 2280, 3688, 7052, 11167, 1490, 4089, 1278	88	1856	14116	2.24711	0.137108	0.00141693	0.157506
M5	GOTERM_BP_ALL	GO:0030154~cell differentiation	24	26.3736	0.000104244	959, 6462, 5156, 4318, 3082, 2335, 3479, 650, 7042, 3480, 4256, 3481, 3688, 7040, 6696, 3486, 1490, 1277, 7077, 7076, 4089, 80031, 3958, 7046	88	1637	14116	2.35175	0.15027	0.00154963	0.173911
M5	GOTERM_BP_ALL	GO:0051128~regulation of cellular component organization	12	13.1868	0.000112783	7042, 3481, 7040, 6696, 226, 1289, 4089, 2335, 3479, 7046, 335, 7043	88	458	14116	4.20286	0.16153	0.00166067	0.188144
M5	GOTERM_BP_ALL	GO:0048523~negative regulation of cellular process	24	26.3736	0.000128943	959, 3082, 7428, 3690, 3479, 650, 335, 7042, 3685, 3480, 2280, 3481, 3688, 3490, 7040, 7052, 6696, 3486, 1277, 7077, 7076, 4089, 7046, 7043	88	1660	14116	2.31917	0.182433	0.00188068	0.215076
M5	GOTERM_BP_ALL	GO:0060341~regulation of cellular localization	9	9.89011	0.000143242	959, 7042, 3481, 7040, 2316, 4089, 7046, 335, 7043	88	248	14116	5.8213	0.200493	0.0020697	0.238899
M5	GOTERM_BP_ALL	GO:0042306~regulation of protein import into nucleus	5	5.49451	0.000151388	7040, 2316, 4089, 7046, 7043	88	44	14116	18.2283	0.210603	0.00216725	0.252469
M5	GOTERM_BP_ALL	GO:0051248~negative regulation of protein metabolic process	8	8.79121	0.000153044	3685, 2280, 3481, 7040, 3486, 2316, 7076, 3690	88	187	14116	6.86242	0.212642	0.00217103	0.255227
M5	GOTERM_BP_ALL	GO:0031401~positive regulation of protein modification process	8	8.79121	0.000153044	2280, 3481, 7040, 4089, 3479, 650, 7046, 7043	88	187	14116	6.86242	0.212642	0.00217103	0.255227
M5	GOTERM_BP_ALL	GO:0006928~cell motion	12	13.1868	0.000155347	7042, 3688, 7040, 5327, 1490, 1289, 7428, 2335, 3479, 7046, 335, 5328	88	475	14116	4.05244	0.215471	0.00218384	0.259063
M5	GOTERM_BP_ALL	GO:0022604~regulation of cell morphogenesis	7	7.69231	0.00015547	7042, 7040, 6696, 226, 4089, 2335, 7043	88	131	14116	8.57148	0.215621	0.00216606	0.259267
M5	GOTERM_BP_ALL	GO:0010646~regulation of cell communication	18	19.7802	0.000171238	1893, 2316, 3082, 3479, 650, 7042, 2280, 3481, 7040, 7052, 3485, 3486, 5327, 7077, 7018, 4089, 7046, 7043	88	1038	14116	2.78166	0.234707	0.00236443	0.285528
M5	GOTERM_BP_ALL	GO:0001837~epithelial to mesenchymal transition	4	4.3956	0.000172579	7042, 7040, 3082, 650	88	18	14116	35.6465	0.236309	0.00236205	0.287762
M5	GOTERM_BP_ALL	GO:0048732~gland development	7	7.69231	0.00018324	7042, 3480, 7040, 3479, 7046, 335, 7043	88	135	14116	8.31751	0.248923	0.00248601	0.305512
M5	GOTERM_BP_ALL	GO:0030155~regulation of cell adhesion	7	7.69231	0.000198522	7042, 7448, 7040, 7052, 4811, 6696, 1277	88	137	14116	8.19608	0.266642	0.00266989	0.330951
M5	GOTERM_BP_ALL	GO:0031667~response to nutrient levels	8	8.79121	0.000210969	4256, 3490, 7040, 6696, 3485, 1277, 650, 1509	88	197	14116	6.51407	0.280766	0.00281287	0.351668
M5	GOTERM_BP_ALL	GO:0022414~reproductive process	15	16.4835	0.000217558	6462, 5156, 10491, 650, 7042, 3480, 3688, 3490, 7040, 6696, 3485, 2896, 7046, 7043, 5328	88	762	14116	3.15766	0.288131	0.00287604	0.362631
M5	GOTERM_BP_ALL	GO:0007584~response to nutrient	7	7.69231	0.000223313	4256, 3490, 7040, 6696, 3485, 1277, 650	88	140	14116	8.02045	0.294504	0.00292726	0.372208
M5	GOTERM_BP_ALL	GO:0008284~positive regulation of cell proliferation	11	12.0879	0.00022533	7042, 3480, 3481, 3688, 7040, 7052, 5156, 2896, 7076, 3479, 7046	88	414	14116	4.26208	0.296724	0.00292908	0.375564
M5	GOTERM_BP_ALL	GO:0000003~reproduction	15	16.4835	0.000232734	6462, 5156, 10491, 650, 7042, 3480, 3688, 3490, 7040, 6696, 3485, 2896, 7046, 7043, 5328	88	767	14116	3.13707	0.304811	0.00300022	0.387881
M5	GOTERM_BP_ALL	GO:0009966~regulation of signal transduction	16	17.5824	0.000278601	1893, 2316, 3082, 3479, 650, 7042, 2280, 3481, 7040, 7052, 3485, 3486, 7077, 4089, 7046, 7043	88	878	14116	2.92317	0.352887	0.00356114	0.464157
M5	GOTERM_BP_ALL	GO:0022607~cellular component assembly	16	17.5824	0.000310818	2316, 2335, 7428, 3690, 335, 3480, 4256, 2280, 7040, 3688, 7052, 4089, 1509, 1535, 4015, 79003	88	887	14116	2.89351	0.384656	0.00393997	0.517702
M5	GOTERM_BP_ALL	GO:0051094~positive regulation of developmental process	9	9.89011	0.000311405	7042, 27329, 3481, 7040, 3486, 7428, 4089, 650, 7043	88	278	14116	5.1931	0.385219	0.00391562	0.518676
M5	GOTERM_BP_ALL	GO:0033157~regulation of intracellular protein transport	5	5.49451	0.000313069	7040, 2316, 4089, 7046, 7043	88	53	14116	15.1329	0.386816	0.00390507	0.521441
M5	GOTERM_BP_ALL	GO:0007507~heart development	8	8.79121	0.000359171	7042, 2280, 3688, 1281, 1289, 650, 7046, 2200	88	215	14116	5.96871	0.429433	0.00444347	0.598011
M5	GOTERM_BP_ALL	GO:0030324~lung development	6	6.59341	0.000359412	4256, 5156, 1490, 7046, 4015, 7043	88	99	14116	9.72176	0.429648	0.00441152	0.598412
M5	GOTERM_BP_ALL	GO:0032964~collagen biosynthetic process	3	3.2967	0.00037101	1281, 1277, 1289	88	5	14116	96.2455	0.439892	0.00451809	0.617666
M5	GOTERM_BP_ALL	GO:0009991~response to extracellular stimulus	8	8.79121	0.000412509	4256, 3490, 7040, 6696, 3485, 1277, 650, 1509	88	220	14116	5.83306	0.47506	0.00498344	0.68653
M5	GOTERM_BP_ALL	GO:0030323~respiratory tube development	6	6.59341	0.000412549	4256, 5156, 1490, 7046, 4015, 7043	88	102	14116	9.43583	0.475093	0.00494568	0.686596
M5	GOTERM_BP_ALL	GO:0034330~cell junction organization	5	5.49451	0.000414483	7042, 7040, 2335, 3690, 7043	88	57	14116	14.071	0.476677	0.00493098	0.689805
M5	GOTERM_BP_ALL	GO:0045778~positive regulation of ossification	4	4.3956	0.000416775	7042, 7040, 650, 7043	88	24	14116	26.7348	0.478548	0.00492071	0.693607
M5	GOTERM_BP_ALL	GO:0046822~regulation of nucleocytoplasmic transport	5	5.49451	0.000443106	7040, 2316, 4089, 7046, 7043	88	58	14116	13.8284	0.499569	0.00519163	0.737277
M5	GOTERM_BP_ALL	GO:0050777~negative regulation of immune response	4	4.3956	0.000471504	7042, 3481, 1281, 7040	88	25	14116	25.6655	0.521291	0.0054824	0.784352
M5	GOTERM_BP_ALL	GO:0045785~positive regulation of cell adhesion	5	5.49451	0.000504541	7042, 7448, 7052, 4811, 6696	88	60	14116	13.3674	0.545379	0.00582218	0.839092
M5	GOTERM_BP_ALL	GO:0045597~positive regulation of cell differentiation	8	8.79121	0.000524391	7042, 3481, 7040, 3486, 7428, 4089, 650, 7043	88	229	14116	5.60381	0.559266	0.00600626	0.871969
M5	GOTERM_BP_ALL	GO:0018149~peptide cross-linking	4	4.3956	0.000530638	1281, 7052, 633, 2335	88	26	14116	24.6783	0.563548	0.00603338	0.882314
M5	GOTERM_BP_ALL	GO:0060541~respiratory system development	6	6.59341	0.0005364	4256, 5156, 1490, 7046, 4015, 7043	88	108	14116	8.91162	0.567461	0.00605466	0.891854
M5	GOTERM_BP_ALL	GO:0016049~cell growth	5	5.49451	0.000537427	7042, 6462, 7040, 900, 7043	88	61	14116	13.1483	0.568154	0.00602271	0.893554
M5	GOTERM_BP_ALL	GO:0048583~regulation of response to stimulus	11	12.0879	0.000564597	959, 7042, 2280, 3481, 1281, 7040, 7052, 5730, 27306, 6696, 335, 5328	88	465	14116	3.79462	0.586108	0.00628126	0.938528
M5	GOTERM_BP_ALL	GO:0032270~positive regulation of cellular protein metabolic process	8	8.79121	0.000581309	2280, 3481, 7040, 4089, 3479, 650, 7046, 7043	88	233	14116	5.50761	0.596778	0.00642092	0.966181
M5	GOTERM_BP_ALL	GO:0051052~regulation of DNA metabolic process	6	6.59341	0.000686338	3480, 3481, 7040, 5156, 3479, 7043	88	114	14116	8.44258	0.657823	0.00752386	1.13981
M5	GOTERM_BP_ALL	GO:0033273~response to vitamin	5	5.49451	0.000725076	3490, 7040, 6696, 3485, 650	88	66	14116	12.1522	0.677928	0.00789162	1.20378
M5	GOTERM_BP_ALL	GO:0051247~positive regulation of protein metabolic process	8	8.79121	0.000745306	2280, 3481, 7040, 4089, 3479, 650, 7046, 7043	88	243	14116	5.28096	0.687953	0.0080549	1.23717
M5	GOTERM_BP_ALL	GO:0051240~positive regulation of multicellular organismal process	8	8.79121	0.000763537	959, 7042, 3481, 7040, 6696, 7018, 650, 7043	88	244	14116	5.25931	0.696721	0.00819452	1.26725
M5	GOTERM_BP_ALL	GO:0007435~salivary gland morphogenesis	3	3.2967	0.000772888	7042, 7040, 7043	88	7	14116	68.7468	0.701121	0.00823792	1.28267
M5	GOTERM_BP_ALL	GO:0043206~fibril organization	3	3.2967	0.000772888	2280, 1281, 1289	88	7	14116	68.7468	0.701121	0.00823792	1.28267
M5	GOTERM_BP_ALL	GO:0030500~regulation of bone mineralization	4	4.3956	0.000814004	4256, 7040, 650, 7043	88	30	14116	21.3879	0.719727	0.00861567	1.35047
M5	GOTERM_BP_ALL	GO:0032269~negative regulation of cellular protein metabolic process	7	7.69231	0.000849867	3685, 2280, 3481, 7040, 3486, 7076, 3690	88	180	14116	6.23813	0.735008	0.00893322	1.40958
M5	GOTERM_BP_ALL	GO:0031099~regeneration	5	5.49451	0.000857618	7040, 3484, 3479, 7046, 5328	88	69	14116	11.6238	0.7382	0.00895413	1.42235
M5	GOTERM_BP_ALL	GO:0010720~positive regulation of cell development	5	5.49451	0.000857618	7042, 7040, 4089, 650, 7043	88	69	14116	11.6238	0.7382	0.00895413	1.42235
M5	GOTERM_BP_ALL	GO:0051130~positive regulation of cellular component organization	7	7.69231	0.000874719	7042, 3481, 7040, 4089, 3479, 7046, 7043	88	181	14116	6.20367	0.745107	0.00907134	1.45051
M5	GOTERM_BP_ALL	GO:0051704~multi-organism process	13	14.2857	0.00092337	3690, 3685, 2192, 3490, 7040, 3688, 6696, 3485, 2896, 7046, 7043, 3934, 5328	88	681	14116	3.06214	0.763775	0.00951058	1.53061
M5	GOTERM_BP_ALL	GO:0008544~epidermis development	7	7.69231	0.000952655	7042, 1290, 1281, 1490, 1277, 1289, 1278	88	184	14116	6.10252	0.774347	0.00974664	1.57879
M5	GOTERM_BP_ALL	GO:0032386~regulation of intracellular transport	5	5.49451	0.000954936	7040, 2316, 4089, 7046, 7043	88	71	14116	11.2964	0.77515	0.00970633	1.58254
M5	GOTERM_BP_ALL	GO:0070167~regulation of biomineral formation	4	4.3956	0.000985649	4256, 7040, 650, 7043	88	32	14116	20.0511	0.785693	0.00995237	1.63304
M5	GOTERM_BP_ALL	GO:0060021~palate development	4	4.3956	0.000985649	5156, 4089, 7046, 7043	88	32	14116	20.0511	0.785693	0.00995237	1.63304
M5	GOTERM_BP_ALL	GO:0060343~trabecula formation	3	3.2967	0.00102639	2280, 4313, 1277	88	8	14116	60.1534	0.798918	0.0102953	1.7
M5	GOTERM_BP_ALL	GO:0007183~SMAD protein complex assembly	3	3.2967	0.00102639	2280, 7040, 4089	88	8	14116	60.1534	0.798918	0.0102953	1.7
M5	GOTERM_BP_ALL	GO:0007184~SMAD protein nuclear translocation	3	3.2967	0.00102639	7042, 7040, 7043	88	8	14116	60.1534	0.798918	0.0102953	1.7
M5	GOTERM_BP_ALL	GO:0051093~negative regulation of developmental process	8	8.79121	0.00108199	3685, 3688, 7040, 6696, 1284, 3690, 3479, 7046	88	259	14116	4.95472	0.815661	0.0107811	1.79131
M5	GOTERM_BP_ALL	GO:0044085~cellular component biogenesis	16	17.5824	0.00109471	2316, 2335, 7428, 3690, 335, 3480, 4256, 2280, 7040, 3688, 7052, 4089, 1509, 1535, 4015, 79003	88	1001	14116	2.56398	0.819292	0.0108381	1.81219
M5	GOTERM_BP_ALL	GO:0001763~morphogenesis of a branching structure	5	5.49451	0.00111512	4256, 7040, 4089, 3479, 650	88	74	14116	10.8385	0.824969	0.0109697	1.84568
M5	GOTERM_BP_ALL	GO:0042981~regulation of apoptosis	14	15.3846	0.00123161	959, 4318, 3082, 7428, 3479, 7042, 3480, 7040, 3481, 7052, 3482, 3486, 7046, 7043	88	804	14116	2.79319	0.854118	0.0120337	2.03663
M5	GOTERM_BP_ALL	GO:0010769~regulation of cell morphogenesis involved in differentiation	5	5.49451	0.00129328	7042, 7040, 6696, 4089, 7043	88	77	14116	10.4162	0.867532	0.0125544	2.13758
M5	GOTERM_BP_ALL	GO:0060325~face morphogenesis	3	3.2967	0.00131436	4313, 5156, 1277	88	9	14116	53.4697	0.871828	0.0126791	2.17206
M5	GOTERM_BP_ALL	GO:0043067~regulation of programmed cell death	14	15.3846	0.00134706	959, 4318, 3082, 7428, 3479, 7042, 3480, 7040, 3481, 7052, 3482, 3486, 7046, 7043	88	812	14116	2.76567	0.878218	0.012913	2.22553
M5	GOTERM_BP_ALL	GO:0030278~regulation of ossification	5	5.49451	0.00135684	7042, 4256, 7040, 650, 7043	88	78	14116	10.2826	0.880068	0.0129269	2.24152
M5	GOTERM_BP_ALL	GO:0010941~regulation of cell death	14	15.3846	0.00139263	959, 4318, 3082, 7428, 3479, 7042, 3480, 7040, 3481, 7052, 3482, 3486, 7046, 7043	88	815	14116	2.75549	0.886596	0.0131855	2.29999
M5	GOTERM_BP_ALL	GO:0048565~gut development	4	4.3956	0.00139388	1281, 7040, 7046, 7043	88	36	14116	17.8232	0.886818	0.0131178	2.30204
M5	GOTERM_BP_ALL	GO:0007398~ectoderm development	7	7.69231	0.00142577	7042, 1290, 1281, 1490, 1277, 1289, 1278	88	199	14116	5.64253	0.892326	0.0133359	2.35413
M5	GOTERM_BP_ALL	GO:0051051~negative regulation of transport	6	6.59341	0.00146539	3685, 3481, 7040, 2316, 3690, 335	88	135	14116	7.12929	0.898797	0.0136227	2.41879
M5	GOTERM_BP_ALL	GO:0043066~negative regulation of apoptosis	9	9.89011	0.0015078	959, 3480, 3481, 7052, 3082, 7428, 3479, 7046, 7043	88	354	14116	4.0782	0.905292	0.0139316	2.48796
M5	GOTERM_BP_ALL	GO:0043069~negative regulation of programmed cell death	9	9.89011	0.00164728	959, 3480, 3481, 7052, 3082, 7428, 3479, 7046, 7043	88	359	14116	4.0214	0.923859	0.0151222	2.71514
M5	GOTERM_BP_ALL	GO:0060548~negative regulation of cell death	9	9.89011	0.00167636	959, 3480, 3481, 7052, 3082, 7428, 3479, 7046, 7043	88	360	14116	4.01023	0.927246	0.0152975	2.76246
M5	GOTERM_BP_ALL	GO:0006916~anti-apoptosis	7	7.69231	0.00169993	959, 3480, 7052, 3082, 7428, 3479, 7046	88	206	14116	5.45079	0.92988	0.0154211	2.80078
M5	GOTERM_BP_ALL	GO:0008285~negative regulation of cell proliferation	9	9.89011	0.00170586	7042, 3490, 7040, 3486, 7077, 7428, 4089, 650, 7043	88	361	14116	3.99912	0.930527	0.0153852	2.81041
M5	GOTERM_BP_ALL	GO:0051781~positive regulation of cell division	4	4.3956	0.00176054	7042, 3481, 7040, 7043	88	39	14116	16.4522	0.936225	0.0157839	2.89927
M5	GOTERM_BP_ALL	GO:0060324~face development	3	3.2967	0.00199201	4313, 5156, 1277	88	11	14116	43.7479	0.955605	0.0177409	3.27452
M5	GOTERM_BP_ALL	GO:0060323~head morphogenesis	3	3.2967	0.00199201	4313, 5156, 1277	88	11	14116	43.7479	0.955605	0.0177409	3.27452
M5	GOTERM_BP_ALL	GO:0051897~positive regulation of protein kinase B signaling cascade	3	3.2967	0.00199201	3481, 7040, 7046	88	11	14116	43.7479	0.955605	0.0177409	3.27452
M5	GOTERM_BP_ALL	GO:0050714~positive regulation of protein secretion	4	4.3956	0.00203542	7042, 3481, 7040, 7043	88	41	14116	15.6497	0.958521	0.0180217	3.34474
M5	GOTERM_BP_ALL	GO:0045596~negative regulation of cell differentiation	7	7.69231	0.00215902	3685, 3688, 7040, 6696, 3690, 3479, 7046	88	216	14116	5.19844	0.965817	0.0189992	3.54443
M5	GOTERM_BP_ALL	GO:0030307~positive regulation of cell growth	4	4.3956	0.0021823	7042, 3481, 3484, 7046	88	42	14116	15.2771	0.967041	0.0190949	3.58199
M5	GOTERM_BP_ALL	GO:0008354~germ cell migration	3	3.2967	0.00238086	3688, 7040, 7046	88	12	14116	40.1023	0.975847	0.0207003	3.90183
M5	GOTERM_BP_ALL	GO:0007431~salivary gland development	3	3.2967	0.00238086	7042, 7040, 7043	88	12	14116	40.1023	0.975847	0.0207003	3.90183
M5	GOTERM_BP_ALL	GO:0014068~positive regulation of phosphoinositide 3-kinase cascade	3	3.2967	0.00238086	7042, 3481, 3479	88	12	14116	40.1023	0.975847	0.0207003	3.90183
M5	GOTERM_BP_ALL	GO:0051050~positive regulation of transport	7	7.69231	0.00253225	7042, 3481, 7040, 2316, 4089, 7046, 7043	88	223	14116	5.03526	0.980944	0.0218822	4.14505
M5	GOTERM_BP_ALL	GO:0050776~regulation of immune response	7	7.69231	0.00270629	959, 7042, 2280, 3481, 1281, 7040, 335	88	226	14116	4.96842	0.985491	0.023242	4.42391
M5	GOTERM_BP_ALL	GO:0014066~regulation of phosphoinositide 3-kinase cascade	3	3.2967	0.00280249	7042, 3481, 3479	88	13	14116	37.0175	0.98752	0.0239281	4.57773
M5	GOTERM_BP_ALL	GO:0010810~regulation of cell-substrate adhesion	4	4.3956	0.00283499	7448, 4811, 6696, 1277	88	46	14116	13.9486	0.988139	0.0240712	4.62964
M5	GOTERM_BP_ALL	GO:0045834~positive regulation of lipid metabolic process	4	4.3956	0.00283499	27329, 3481, 7040, 335	88	46	14116	13.9486	0.988139	0.0240712	4.62964
M5	GOTERM_BP_ALL	GO:0001822~kidney development	5	5.49451	0.00290576	4811, 4089, 650, 7046, 2200	88	96	14116	8.35464	0.989384	0.0245323	4.74259
M5	GOTERM_BP_ALL	GO:0009894~regulation of catabolic process	5	5.49451	0.00290576	27329, 3481, 2316, 7076, 3479	88	96	14116	8.35464	0.989384	0.0245323	4.74259
M5	GOTERM_BP_ALL	GO:0006464~protein modification process	19	20.8791	0.0029122	1281, 5156, 22795, 3082, 633, 2335, 7428, 650, 7042, 3480, 7040, 7052, 4811, 3486, 5327, 80031, 7046, 4015, 7043	88	1453	14116	2.09757	0.989491	0.0244542	4.75287
M5	GOTERM_BP_ALL	GO:0051302~regulation of cell division	4	4.3956	0.00301491	7042, 3481, 7040, 7043	88	47	14116	13.6518	0.991053	0.0251718	4.91655
M5	GOTERM_BP_ALL	GO:0051346~negative regulation of hydrolase activity	4	4.3956	0.00320171	7042, 27329, 2280, 335	88	48	14116	13.3674	0.993323	0.0265712	5.21356
M5	GOTERM_BP_ALL	GO:0045793~positive regulation of cell size	4	4.3956	0.00320171	7042, 3481, 3484, 7046	88	48	14116	13.3674	0.993323	0.0265712	5.21356
M5	GOTERM_BP_ALL	GO:0043623~cellular protein complex assembly	6	6.59341	0.00324457	2280, 7040, 2316, 4089, 1535, 79003	88	162	14116	5.94108	0.993757	0.0267806	5.28159
M5	GOTERM_BP_ALL	GO:0060322~head development	3	3.2967	0.00325651	4313, 5156, 1277	88	14	14116	34.3734	0.993873	0.026737	5.30054
M5	GOTERM_BP_ALL	GO:0010171~body morphogenesis	3	3.2967	0.00325651	4313, 5156, 1277	88	14	14116	34.3734	0.993873	0.026737	5.30054
M5	GOTERM_BP_ALL	GO:0048585~negative regulation of response to stimulus	5	5.49451	0.00336674	7042, 3481, 1281, 7040, 6696	88	100	14116	8.02045	0.994845	0.0274867	5.47524
M5	GOTERM_BP_ALL	GO:0050817~coagulation	5	5.49451	0.0036149	959, 1281, 5327, 3690, 5328	88	102	14116	7.86319	0.996506	0.0293333	5.86746
M5	GOTERM_BP_ALL	GO:0007596~blood coagulation	5	5.49451	0.0036149	959, 1281, 5327, 3690, 5328	88	102	14116	7.86319	0.996506	0.0293333	5.86746
M5	GOTERM_BP_ALL	GO:0051347~positive regulation of transferase activity	7	7.69231	0.0036399	7042, 3481, 7040, 3082, 7046, 335, 7043	88	240	14116	4.6786	0.99664	0.0293812	5.90689
M5	GOTERM_BP_ALL	GO:0014031~mesenchymal cell development	4	4.3956	0.00380416	7042, 7040, 3082, 650	88	51	14116	12.5811	0.997403	0.0305317	6.16557
M5	GOTERM_BP_ALL	GO:0048762~mesenchymal cell differentiation	4	4.3956	0.00380416	7042, 7040, 3082, 650	88	51	14116	12.5811	0.997403	0.0305317	6.16557
M5	GOTERM_BP_ALL	GO:0006461~protein complex assembly	10	10.989	0.00385797	3480, 4256, 2280, 7040, 7052, 2316, 7428, 4089, 1535, 79003	88	505	14116	3.17642	0.997613	0.0307997	6.25015
M5	GOTERM_BP_ALL	GO:0070271~protein complex biogenesis	10	10.989	0.00385797	3480, 4256, 2280, 7040, 7052, 2316, 7428, 4089, 1535, 79003	88	505	14116	3.17642	0.997613	0.0307997	6.25015
M5	GOTERM_BP_ALL	GO:0006954~inflammatory response	8	8.79121	0.0038925	959, 3481, 7040, 6696, 7018, 2335, 650, 1535	88	325	14116	3.94853	0.997739	0.0309139	6.3044
M5	GOTERM_BP_ALL	GO:0043627~response to estrogen stimulus	5	5.49451	0.00401002	7040, 5156, 3485, 7046, 7043	88	105	14116	7.63853	0.99812	0.0316734	6.48879
M5	GOTERM_BP_ALL	GO:0060485~mesenchyme development	4	4.3956	0.00401927	7042, 7040, 3082, 650	88	52	14116	12.3392	0.998147	0.031586	6.50329
M5	GOTERM_BP_ALL	GO:0009893~positive regulation of metabolic process	14	15.3846	0.00405624	5156, 7428, 3479, 650, 335, 7042, 27329, 3480, 7040, 3481, 2280, 4089, 7046, 7043	88	921	14116	2.43836	0.998251	0.0317133	6.56122
M5	GOTERM_BP_ALL	GO:0022612~gland morphogenesis	3	3.2967	0.00426008	7042, 7040, 7043	88	16	14116	30.0767	0.99873	0.0331183	6.88003
M5	GOTERM_BP_ALL	GO:0051726~regulation of cell cycle	8	8.79121	0.0043006	7042, 3481, 3688, 7040, 26270, 3479, 650, 900	88	331	14116	3.87696	0.998808	0.0332635	6.94328
M5	GOTERM_BP_ALL	GO:0007599~hemostasis	5	5.49451	0.00443342	959, 1281, 5327, 3690, 5328	88	108	14116	7.42635	0.999032	0.0341068	7.15032
M5	GOTERM_BP_ALL	GO:0045926~negative regulation of growth	5	5.49451	0.00473186	7042, 7040, 6696, 5641, 4089	88	110	14116	7.29132	0.999394	0.0361882	7.61395
M5	GOTERM_BP_ALL	GO:0001655~urogenital system development	5	5.49451	0.00473186	4811, 4089, 650, 7046, 2200	88	110	14116	7.29132	0.999394	0.0361882	7.61395
M5	GOTERM_BP_ALL	GO:0051896~regulation of protein kinase B signaling cascade	3	3.2967	0.00480883	3481, 7040, 7046	88	17	14116	28.3075	0.999463	0.0365887	7.73318
M5	GOTERM_BP_ALL	GO:0043412~biopolymer modification	19	20.8791	0.00491553	1281, 5156, 22795, 3082, 633, 2335, 7428, 650, 7042, 3480, 7040, 7052, 4811, 3486, 5327, 80031, 7046, 4015, 7043	88	1526	14116	1.99723	0.999546	0.0372064	7.89821
M5	GOTERM_BP_ALL	GO:0009612~response to mechanical stimulus	4	4.3956	0.00495307	4256, 3485, 1277, 650	88	56	14116	11.4578	0.999572	0.0373056	7.95621
M5	GOTERM_BP_ALL	GO:0048771~tissue remodeling	4	4.3956	0.00495307	7040, 7052, 633, 7043	88	56	14116	11.4578	0.999572	0.0373056	7.95621
M5	GOTERM_BP_ALL	GO:0019216~regulation of lipid metabolic process	5	5.49451	0.00504353	27329, 3490, 3481, 7040, 335	88	112	14116	7.16112	0.999628	0.0377938	8.09582
M5	GOTERM_BP_ALL	GO:0048729~tissue morphogenesis	6	6.59341	0.00507357	7042, 2280, 1277, 4089, 1278, 650	88	180	14116	5.34697	0.999646	0.0378341	8.14214
M5	GOTERM_BP_ALL	GO:0001817~regulation of cytokine production	6	6.59341	0.00519286	959, 7042, 3481, 7040, 4089, 335	88	181	14116	5.31743	0.999706	0.0385251	8.32585
M5	GOTERM_BP_ALL	GO:0010605~negative regulation of macromolecule metabolic process	12	13.1868	0.00530511	3685, 2280, 3481, 7040, 3486, 2316, 7428, 4089, 7076, 3690, 650, 7043	88	734	14116	2.62249	0.999754	0.0391581	8.49841
M5	GOTERM_BP_ALL	GO:0048534~hemopoietic or lymphoid organ development	7	7.69231	0.00536457	959, 7042, 3688, 7040, 4318, 7076, 7046	88	260	14116	4.31871	0.999776	0.0394037	8.58969
M5	GOTERM_BP_ALL	GO:0030501~positive regulation of bone mineralization	3	3.2967	0.00538837	7040, 650, 7043	88	18	14116	26.7348	0.999784	0.0393907	8.62621
M5	GOTERM_BP_ALL	GO:0043687~post-translational protein modification	16	17.5824	0.00544036	1281, 5156, 22795, 3082, 633, 2335, 7428, 650, 7042, 3480, 7040, 7052, 4811, 3486, 7046, 7043	88	1182	14116	2.17136	0.999801	0.0395795	8.70593
M5	GOTERM_BP_ALL	GO:0048646~anatomical structure formation involved in morphogenesis	8	8.79121	0.00598872	7042, 2280, 3688, 4313, 1490, 1277, 7428, 5328	88	352	14116	3.64566	0.999916	0.043292	9.54275
M5	GOTERM_BP_ALL	GO:0070169~positive regulation of biomineral formation	3	3.2967	0.00599829	7040, 650, 7043	88	19	14116	25.3278	0.999917	0.0431608	9.55729
M5	GOTERM_BP_ALL	GO:0035272~exocrine system development	3	3.2967	0.00599829	7042, 7040, 7043	88	19	14116	25.3278	0.999917	0.0431608	9.55729
M5	GOTERM_BP_ALL	GO:0014070~response to organic cyclic substance	5	5.49451	0.00661685	3490, 2280, 7040, 7018, 7046	88	121	14116	6.62847	0.999969	0.047302	10.4924
M5	GOTERM_BP_ALL	GO:0030574~collagen catabolic process	3	3.2967	0.00663821	4313, 4318, 56547	88	20	14116	24.0614	0.99997	0.0472361	10.5246
M5	GOTERM_BP_ALL	GO:0032570~response to progesterone stimulus	3	3.2967	0.00663821	7042, 7040, 7043	88	20	14116	24.0614	0.99997	0.0472361	10.5246
M5	GOTERM_BP_ALL	GO:0060349~bone morphogenesis	3	3.2967	0.00663821	7040, 1277, 7043	88	20	14116	24.0614	0.99997	0.0472361	10.5246
M5	GOTERM_BP_ALL	GO:0051960~regulation of nervous system development	6	6.59341	0.00663936	7040, 6696, 7077, 7018, 3479, 650	88	192	14116	5.01278	0.99997	0.0470306	10.5263
M5	GOTERM_BP_ALL	GO:0065007~biological regulation	59	64.8352	0.00667738	6462, 5732, 3082, 2335, 3479, 335, 7448, 4256, 3480, 3481, 3482, 3483, 3484, 3485, 5641, 2896, 3486, 5327, 1289, 7018, 5328, 1281, 1893, 1284, 4318, 5361, 3690, 3685, 27329, 3490, 3688, 2219, 6696, 1490, 1277, 7077, 7076, 4089, 4502, 1278, 2316, 5355, 6678, 7042, 7040, 7046, 7043, 959, 26270, 5156, 226, 7428, 650, 2280, 7052, 4811, 5730, 27306, 1535, 900	88	7484	14116	1.26458	0.999971	0.0470816	10.5835
M5	GOTERM_BP_ALL	GO:0010557~positive regulation of macromolecule biosynthetic process	11	12.0879	0.00683136	7042, 3480, 3481, 7040, 5156, 7428, 4089, 3479, 650, 7046, 7043	88	654	14116	2.69801	0.999978	0.0479289	10.8146
M5	GOTERM_BP_ALL	GO:0030879~mammary gland development	4	4.3956	0.00687993	3480, 7040, 3479, 7043	88	63	14116	10.1847	0.999979	0.0480475	10.8874
M5	GOTERM_BP_ALL	GO:0002520~immune system development	7	7.69231	0.00712643	959, 7042, 3688, 7040, 4318, 7076, 7046	88	276	14116	4.06835	0.999986	0.0495111	11.256
M5	GOTERM_BP_ALL	GO:0048754~branching morphogenesis of a tube	4	4.3956	0.00750118	4256, 4089, 3479, 650	88	65	14116	9.87133	0.999992	0.051826	11.8136
M5	GOTERM_BP_ALL	GO:0009628~response to abiotic stimulus	8	8.79121	0.0075764	4256, 3490, 1281, 7040, 3485, 1277, 650, 7046	88	368	14116	3.48715	0.999993	0.0521043	11.9251
M5	GOTERM_BP_ALL	GO:0065003~macromolecular complex assembly	11	12.0879	0.00764813	3480, 4256, 2280, 7040, 7052, 2316, 7428, 4089, 1535, 79003, 335	88	665	14116	2.65338	0.999994	0.0523567	12.0314
M5	GOTERM_BP_ALL	GO:0002376~immune system process	14	15.3846	0.00787732	959, 7837, 4318, 7448, 7042, 3480, 7040, 3688, 3481, 2280, 2219, 7076, 1535, 7046	88	998	14116	2.25023	0.999996	0.0536547	12.37
M5	GOTERM_BP_ALL	GO:0051338~regulation of transferase activity	8	8.79121	0.00801801	7042, 3481, 7040, 3082, 900, 7046, 335, 7043	88	372	14116	3.44966	0.999997	0.0543541	12.5772
M5	GOTERM_BP_ALL	GO:0051046~regulation of secretion	6	6.59341	0.00818126	959, 7042, 3481, 7040, 335, 7043	88	202	14116	4.76463	0.999997	0.0551956	12.8171
M5	GOTERM_BP_ALL	GO:0009790~embryonic development	10	10.989	0.00818423	7042, 3688, 7040, 5156, 2896, 1277, 4089, 650, 7046, 7043	88	568	14116	2.8241	0.999997	0.0549788	12.8215
M5	GOTERM_BP_ALL	GO:0009892~negative regulation of metabolic process	12	13.1868	0.00825781	3685, 2280, 3481, 7040, 3486, 2316, 7428, 4089, 7076, 3690, 650, 7043	88	780	14116	2.46783	0.999998	0.0552246	12.9294
M5	GOTERM_BP_ALL	GO:0001775~cell activation	7	7.69231	0.00855948	959, 2280, 3481, 3688, 1281, 7040, 5156	88	287	14116	3.91242	0.999999	0.0569493	13.3706
M5	GOTERM_BP_ALL	GO:0019538~protein metabolic process	28	30.7692	0.00908966	22795, 3082, 2335, 7042, 3480, 7040, 5641, 3486, 6768, 5327, 1509, 7046, 4015, 7043, 5328, 4313, 1281, 26270, 4318, 5156, 633, 7428, 650, 2280, 7052, 4811, 80031, 56547	88	2812	14116	1.59725	0.999999	0.0601292	14.1408
M5	GOTERM_BP_ALL	GO:0032870~cellular response to hormone stimulus	5	5.49451	0.0091787	3480, 3490, 3481, 3484, 3485	88	133	14116	6.03042	0.999999	0.060448	14.2696
M5	GOTERM_BP_ALL	GO:0050678~regulation of epithelial cell proliferation	4	4.3956	0.00955949	7042, 7040, 2896, 3479	88	71	14116	9.03713	1	0.0626245	14.818
M5	GOTERM_BP_ALL	GO:0007517~muscle organ development	6	6.59341	0.00976793	7042, 6442, 2280, 3688, 6443, 3479	88	211	14116	4.5614	1	0.0636864	15.1168
M5	GOTERM_BP_ALL	GO:0009891~positive regulation of biosynthetic process	11	12.0879	0.0102643	7042, 3480, 3481, 7040, 5156, 7428, 4089, 3479, 650, 7046, 7043	88	695	14116	2.53885	1	0.0665526	15.8245
M5	GOTERM_BP_ALL	GO:0048730~epidermis morphogenesis	3	3.2967	0.0102746	7042, 1277, 1278	88	25	14116	19.2491	1	0.0663431	15.839
M5	GOTERM_BP_ALL	GO:0003007~heart morphogenesis	4	4.3956	0.0103116	7042, 2280, 1289, 650	88	73	14116	8.78954	1	0.0663027	15.8916
M5	GOTERM_BP_ALL	GO:0050789~regulation of biological process	56	61.5385	0.0103612	5732, 3082, 2335, 3479, 335, 7448, 3480, 4256, 3481, 3482, 3483, 3484, 3485, 5641, 2896, 3486, 5327, 1289, 7018, 5328, 1281, 1893, 1284, 4318, 5361, 3690, 3685, 27329, 3490, 3688, 2219, 6696, 1490, 1277, 7077, 7076, 4089, 1278, 2316, 5355, 6678, 7042, 7040, 7046, 7043, 959, 26270, 5156, 226, 7428, 650, 2280, 7052, 4811, 5730, 27306, 900	88	7106	14116	1.26413	1	0.0663411	15.962
M5	GOTERM_BP_ALL	GO:0045165~cell fate commitment	5	5.49451	0.0106722	7042, 3688, 4089, 650, 7046	88	139	14116	5.77011	1	0.0679964	16.4019
M5	GOTERM_BP_ALL	GO:0051216~cartilage development	4	4.3956	0.0107002	4256, 1490, 1277, 650	88	74	14116	8.67076	1	0.0678937	16.4413
M5	GOTERM_BP_ALL	GO:0051179~localization	29	31.8681	0.0110271	6462, 2316, 5355, 10226, 2335, 335, 7042, 3481, 7040, 3482, 5327, 1289, 7018, 7046, 25800, 7043, 5328, 959, 7428, 27329, 3685, 2280, 3688, 27306, 5730, 2219, 1490, 1277, 1535, 3934	88	2993	14116	1.55425	1	0.069624	16.9011
M5	GOTERM_BP_ALL	GO:0044243~multicellular organismal catabolic process	3	3.2967	0.0110865	4313, 4318, 56547	88	26	14116	18.5087	1	0.069708	16.9845
M5	GOTERM_BP_ALL	GO:0035303~regulation of dephosphorylation	3	3.2967	0.0110865	7042, 2280, 7040	88	26	14116	18.5087	1	0.069708	16.9845
M5	GOTERM_BP_ALL	GO:0050878~regulation of body fluid levels	5	5.49451	0.011203	959, 1281, 5327, 3690, 5328	88	141	14116	5.68827	1	0.0701372	17.1476
M5	GOTERM_BP_ALL	GO:0032989~cellular component morphogenesis	8	8.79121	0.0112222	7042, 3480, 3688, 7040, 3082, 7428, 2335, 650	88	397	14116	3.23243	1	0.0699754	17.1745
M5	GOTERM_BP_ALL	GO:0022008~neurogenesis	10	10.989	0.0115848	7042, 3480, 7040, 5156, 6696, 7077, 4089, 3479, 650, 7046	88	601	14116	2.66904	1	0.0718806	17.6802
M5	GOTERM_BP_ALL	GO:0043933~macromolecular complex subunit organization	11	12.0879	0.0118061	3480, 4256, 2280, 7040, 7052, 2316, 7428, 4089, 1535, 79003, 335	88	710	14116	2.48521	1	0.0729223	17.9874
M5	GOTERM_BP_ALL	GO:0045860~positive regulation of protein kinase activity	6	6.59341	0.0121973	7042, 3481, 7040, 3082, 7046, 7043	88	223	14116	4.31594	1	0.0749655	18.5278
M5	GOTERM_BP_ALL	GO:0060364~frontal suture morphogenesis	2	2.1978	0.0122889	7040, 7043	88	2	14116	160.409	1	0.0752159	18.6538
M5	GOTERM_BP_ALL	GO:0043932~ossification involved in bone remodeling	2	2.1978	0.0122889	7040, 7043	88	2	14116	160.409	1	0.0752159	18.6538
M5	GOTERM_BP_ALL	GO:0060346~bone trabecula formation	2	2.1978	0.0122889	4313, 1277	88	2	14116	160.409	1	0.0752159	18.6538
M5	GOTERM_BP_ALL	GO:0060363~cranial suture morphogenesis	2	2.1978	0.0122889	7040, 7043	88	2	14116	160.409	1	0.0752159	18.6538
M5	GOTERM_BP_ALL	GO:0010811~positive regulation of cell-substrate adhesion	3	3.2967	0.0127923	7448, 4811, 6696	88	28	14116	17.1867	1	0.07789	19.3433
M5	GOTERM_BP_ALL	GO:0035051~cardiac cell differentiation	3	3.2967	0.0127923	7042, 3688, 650	88	28	14116	17.1867	1	0.07789	19.3433
M5	GOTERM_BP_ALL	GO:0050821~protein stabilization	3	3.2967	0.0127923	2316, 7428, 335	88	28	14116	17.1867	1	0.07789	19.3433
M5	GOTERM_BP_ALL	GO:0031324~negative regulation of cellular metabolic process	11	12.0879	0.0129281	3685, 2280, 3481, 7040, 3486, 7428, 4089, 7076, 3690, 650, 7043	88	720	14116	2.45069	1	0.0783851	19.5283
M5	GOTERM_BP_ALL	GO:0045927~positive regulation of growth	4	4.3956	0.0132092	7042, 3481, 3484, 7046	88	80	14116	8.02045	1	0.0797235	19.9101
M5	GOTERM_BP_ALL	GO:0006952~defense response	10	10.989	0.013312	959, 3481, 3688, 7040, 6696, 7018, 2335, 650, 1535, 922	88	615	14116	2.60828	1	0.0800155	20.0493
M5	GOTERM_BP_ALL	GO:0048878~chemical homeostasis	9	9.89011	0.0135213	27329, 2280, 3481, 7040, 7052, 7018, 4502, 3479, 335	88	512	14116	2.81969	1	0.0809202	20.332
M5	GOTERM_BP_ALL	GO:0007423~sensory organ development	6	6.59341	0.0135538	7042, 1290, 7040, 5156, 1289, 7043	88	229	14116	4.20286	1	0.0808008	20.3758
M5	GOTERM_BP_ALL	GO:0033674~positive regulation of kinase activity	6	6.59341	0.0140278	7042, 3481, 7040, 3082, 7046, 7043	88	231	14116	4.16647	1	0.0832092	21.0122
M5	GOTERM_BP_ALL	GO:0045935~positive regulation of nucleobase, nucleoside, nucleotide and nucleic acid metabolic process	10	10.989	0.0145197	3480, 3481, 7040, 5156, 7428, 4089, 3479, 650, 7046, 7043	88	624	14116	2.57066	1	0.0856964	21.6677
M5	GOTERM_BP_ALL	GO:0050790~regulation of catalytic activity	12	13.1868	0.0145764	7042, 27329, 2280, 3481, 7040, 7052, 3082, 2316, 900, 7046, 335, 7043	88	846	14116	2.27531	1	0.085697	21.7428
M5	GOTERM_BP_ALL	GO:0002683~negative regulation of immune system process	4	4.3956	0.0145791	7042, 3481, 1281, 7040	88	83	14116	7.73056	1	0.0853934	21.7464
M5	GOTERM_BP_ALL	GO:0032368~regulation of lipid transport	3	3.2967	0.0146048	3685, 3690, 335	88	30	14116	16.0409	1	0.0852214	21.7805
M5	GOTERM_BP_ALL	GO:0030097~hemopoiesis	6	6.59341	0.0152613	959, 7042, 3688, 7040, 4318, 7076	88	236	14116	4.0782	1	0.0885774	22.646
M5	GOTERM_BP_ALL	GO:0065009~regulation of molecular function	13	14.2857	0.0154355	2316, 3082, 335, 7042, 27329, 7040, 3481, 2280, 7052, 4089, 900, 7046, 7043	88	969	14116	2.15203	1	0.0892208	22.8742
M5	GOTERM_BP_ALL	GO:0010604~positive regulation of macromolecule metabolic process	12	13.1868	0.0159145	7042, 3480, 2280, 3481, 7040, 5156, 7428, 4089, 3479, 650, 7046, 7043	88	857	14116	2.2461	1	0.0915445	23.4984
M5	GOTERM_BP_ALL	GO:0001933~negative regulation of protein amino acid phosphorylation	3	3.2967	0.0165211	2280, 7040, 3486	88	32	14116	15.0384	1	0.0945459	24.2819
M5	GOTERM_BP_ALL	GO:0042246~tissue regeneration	3	3.2967	0.0165211	3484, 3479, 5328	88	32	14116	15.0384	1	0.0945459	24.2819
M5	GOTERM_BP_ALL	GO:0048589~developmental growth	4	4.3956	0.0165265	6462, 3484, 3479, 5328	88	87	14116	7.37513	1	0.0942335	24.2888
M5	GOTERM_BP_ALL	GO:0032101~regulation of response to external stimulus	5	5.49451	0.0167551	3481, 7040, 7052, 6696, 5328	88	159	14116	5.04431	1	0.0951391	24.5821
M5	GOTERM_BP_ALL	GO:0042592~homeostatic process	11	12.0879	0.0169235	27329, 2280, 3481, 7040, 7052, 226, 7018, 7076, 4502, 3479, 335	88	751	14116	2.34953	1	0.0957112	24.7975
M5	GOTERM_BP_ALL	GO:0000904~cell morphogenesis involved in differentiation	6	6.59341	0.0173829	7042, 3480, 7040, 3082, 2335, 650	88	244	14116	3.94449	1	0.0978489	25.3822
M5	GOTERM_BP_ALL	GO:0048468~cell development	10	10.989	0.0174934	7042, 6462, 3480, 3688, 7040, 3082, 7076, 2335, 3479, 650	88	644	14116	2.49082	1	0.0980943	25.5221
M5	GOTERM_BP_ALL	GO:0051173~positive regulation of nitrogen compound metabolic process	10	10.989	0.0174934	3480, 3481, 7040, 5156, 7428, 4089, 3479, 650, 7046, 7043	88	644	14116	2.49082	1	0.0980943	25.5221
M5	GOTERM_BP_ALL	GO:0032526~response to retinoic acid	3	3.2967	0.0175173	3490, 3485, 650	88	33	14116	14.5826	1	0.0978749	25.5524
M5	GOTERM_BP_ALL	GO:0014909~smooth muscle cell migration	2	2.1978	0.0183772	5327, 5328	88	3	14116	106.939	1	0.102106	26.6329
M5	GOTERM_BP_ALL	GO:0008218~bioluminescence	2	2.1978	0.0183772	4811, 22795	88	3	14116	106.939	1	0.102106	26.6329
M5	GOTERM_BP_ALL	GO:0060317~cardiac epithelial to mesenchymal transition	2	2.1978	0.0183772	7042, 650	88	3	14116	106.939	1	0.102106	26.6329
M5	GOTERM_BP_ALL	GO:0045715~negative regulation of low-density lipoprotein receptor biosynthetic process	2	2.1978	0.0183772	3685, 3690	88	3	14116	106.939	1	0.102106	26.6329
M5	GOTERM_BP_ALL	GO:0000060~protein import into nucleus, translocation	3	3.2967	0.0185385	7042, 7040, 7043	88	34	14116	14.1537	1	0.102601	26.8339
M5	GOTERM_BP_ALL	GO:0031325~positive regulation of cellular metabolic process	12	13.1868	0.0190112	3480, 2280, 3481, 7040, 5156, 7428, 4089, 3479, 650, 7046, 335, 7043	88	880	14116	2.1874	1	0.104732	27.42
M5	GOTERM_BP_ALL	GO:0030308~negative regulation of cell growth	4	4.3956	0.0191566	7042, 7040, 6696, 4089	88	92	14116	6.97431	1	0.10513	27.5994
M5	GOTERM_BP_ALL	GO:0007165~signal transduction	27	29.6703	0.0192879	5732, 2316, 3082, 5355, 3479, 6678, 335, 3480, 3481, 3482, 3483, 3484, 3485, 2896, 7046, 7043, 5328, 26270, 5361, 27329, 2280, 7052, 27306, 5730, 2219, 1490, 4089, 1278	88	2840	14116	1.52502	1	0.105451	27.7611
M5	GOTERM_BP_ALL	GO:0045216~cell-cell junction organization	3	3.2967	0.0195843	7042, 7040, 7043	88	35	14116	13.7494	1	0.106628	28.1247
M5	GOTERM_BP_ALL	GO:0045859~regulation of protein kinase activity	7	7.69231	0.0196825	7042, 3481, 7040, 3082, 900, 7046, 7043	88	345	14116	3.25468	1	0.10677	28.2449
M5	GOTERM_BP_ALL	GO:0003012~muscle system process	5	5.49451	0.0200779	6442, 2280, 226, 3479, 1535	88	168	14116	4.77408	1	0.108443	28.7266
M5	GOTERM_BP_ALL	GO:0009895~negative regulation of catabolic process	3	3.2967	0.0217482	3481, 2316, 7076	88	37	14116	13.0061	1	0.116612	30.7282
M5	GOTERM_BP_ALL	GO:0008286~insulin receptor signaling pathway	3	3.2967	0.0217482	3480, 3481, 3484	88	37	14116	13.0061	1	0.116612	30.7282
M5	GOTERM_BP_ALL	GO:0043123~positive regulation of I-kappaB kinase/NF-kappaB cascade	4	4.3956	0.0220053	2280, 1893, 7052, 2316	88	97	14116	6.61481	1	0.117522	31.0315
M5	GOTERM_BP_ALL	GO:0000902~cell morphogenesis	7	7.69231	0.0225641	7042, 3480, 7040, 3082, 7428, 2335, 650	88	356	14116	3.15411	1	0.119947	31.6865
M5	GOTERM_BP_ALL	GO:0043549~regulation of kinase activity	7	7.69231	0.0228395	7042, 3481, 7040, 3082, 900, 7046, 7043	88	357	14116	3.14528	1	0.120929	32.0071
M5	GOTERM_BP_ALL	GO:0003006~reproductive developmental process	6	6.59341	0.0228521	7042, 6462, 3480, 5156, 6696, 7043	88	262	14116	3.67349	1	0.120589	32.0218
M5	GOTERM_BP_ALL	GO:0045792~negative regulation of cell size	4	4.3956	0.0232062	7042, 7040, 6696, 4089	88	99	14116	6.48118	1	0.121952	32.4319
M5	GOTERM_BP_ALL	GO:0001701~in utero embryonic development	5	5.49451	0.0233507	3688, 5156, 2896, 7046, 7043	88	176	14116	4.55708	1	0.122266	32.5987
M5	GOTERM_BP_ALL	GO:0017015~regulation of transforming growth factor beta receptor signaling pathway	3	3.2967	0.0240066	7040, 4089, 7043	88	39	14116	12.3392	1	0.125101	33.3505
M5	GOTERM_BP_ALL	GO:0022601~menstrual cycle phase	2	2.1978	0.0244285	7042, 7043	88	4	14116	80.2045	1	0.126762	33.8299
M5	GOTERM_BP_ALL	GO:0051450~myoblast proliferation	2	2.1978	0.0244285	3082, 3479	88	4	14116	80.2045	1	0.126762	33.8299
M5	GOTERM_BP_ALL	GO:0032909~regulation of transforming growth factor-beta2 production	2	2.1978	0.0244285	7042, 4089	88	4	14116	80.2045	1	0.126762	33.8299
M5	GOTERM_BP_ALL	GO:0034616~response to laminar fluid shear stress	2	2.1978	0.0244285	7040, 7043	88	4	14116	80.2045	1	0.126762	33.8299
M5	GOTERM_BP_ALL	GO:0001955~blood vessel maturation	2	2.1978	0.0244285	4313, 8434	88	4	14116	80.2045	1	0.126762	33.8299
M5	GOTERM_BP_ALL	GO:0045714~regulation of low-density lipoprotein receptor biosynthetic process	2	2.1978	0.0244285	3685, 3690	88	4	14116	80.2045	1	0.126762	33.8299
M5	GOTERM_BP_ALL	GO:0043589~skin morphogenesis	2	2.1978	0.0244285	1277, 1278	88	4	14116	80.2045	1	0.126762	33.8299
M5	GOTERM_BP_ALL	GO:0010923~negative regulation of phosphatase activity	2	2.1978	0.0244285	7042, 2280	88	4	14116	80.2045	1	0.126762	33.8299
M5	GOTERM_BP_ALL	GO:0070723~response to cholesterol	2	2.1978	0.0244285	7040, 7046	88	4	14116	80.2045	1	0.126762	33.8299
M5	GOTERM_BP_ALL	GO:0021700~developmental maturation	4	4.3956	0.0244421	7042, 4313, 7076, 8434	88	101	14116	6.35284	1	0.126415	33.8453
M5	GOTERM_BP_ALL	GO:0002697~regulation of immune effector process	4	4.3956	0.0244421	959, 3481, 7040, 335	88	101	14116	6.35284	1	0.126415	33.8453
M5	GOTERM_BP_ALL	GO:0031328~positive regulation of cellular biosynthetic process	10	10.989	0.0249544	3480, 3481, 7040, 5156, 7428, 4089, 3479, 650, 7046, 7043	88	685	14116	2.34174	1	0.128499	34.423
M5	GOTERM_BP_ALL	GO:0051224~negative regulation of protein transport	3	3.2967	0.0251704	3481, 2316, 335	88	40	14116	12.0307	1	0.129129	34.6651
M5	GOTERM_BP_ALL	GO:0006953~acute-phase response	3	3.2967	0.0251704	3481, 7018, 2335	88	40	14116	12.0307	1	0.129129	34.6651
M5	GOTERM_BP_ALL	GO:0002700~regulation of production of molecular mediator of immune response	3	3.2967	0.0263568	959, 7040, 335	88	41	14116	11.7373	1	0.134429	35.9801
M5	GOTERM_BP_ALL	GO:0050679~positive regulation of epithelial cell proliferation	3	3.2967	0.0263568	7040, 2896, 3479	88	41	14116	11.7373	1	0.134429	35.9801
M5	GOTERM_BP_ALL	GO:0048663~neuron fate commitment	3	3.2967	0.0275655	7042, 4089, 7046	88	42	14116	11.4578	1	0.139772	37.2943
M5	GOTERM_BP_ALL	GO:0033189~response to vitamin A	3	3.2967	0.0275655	3490, 3485, 650	88	42	14116	11.4578	1	0.139772	37.2943
M5	GOTERM_BP_ALL	GO:0031647~regulation of protein stability	3	3.2967	0.0275655	2316, 7428, 335	88	42	14116	11.4578	1	0.139772	37.2943
M5	GOTERM_BP_ALL	GO:0044093~positive regulation of molecular function	9	9.89011	0.027828	7042, 2280, 3481, 7040, 7052, 3082, 7046, 335, 7043	88	586	14116	2.46362	1	0.140574	37.5763
M5	GOTERM_BP_ALL	GO:0043086~negative regulation of catalytic activity	6	6.59341	0.0281817	7042, 27329, 2280, 3481, 2316, 335	88	277	14116	3.47457	1	0.1418	37.9544
M5	GOTERM_BP_ALL	GO:0043122~regulation of I-kappaB kinase/NF-kappaB cascade	4	4.3956	0.0283602	2280, 1893, 7052, 2316	88	107	14116	5.9966	1	0.142192	38.1444
M5	GOTERM_BP_ALL	GO:0051047~positive regulation of secretion	4	4.3956	0.0297362	7042, 3481, 7040, 7043	88	109	14116	5.88657	1	0.148182	39.5909
M5	GOTERM_BP_ALL	GO:0070661~leukocyte proliferation	3	3.2967	0.0300487	959, 2280, 7040	88	44	14116	10.937	1	0.149171	39.9149
M5	GOTERM_BP_ALL	GO:0032943~mononuclear cell proliferation	3	3.2967	0.0300487	959, 2280, 7040	88	44	14116	10.937	1	0.149171	39.9149
M5	GOTERM_BP_ALL	GO:0030509~BMP signaling pathway	3	3.2967	0.0300487	11167, 4089, 650	88	44	14116	10.937	1	0.149171	39.9149
M5	GOTERM_BP_ALL	GO:0007568~aging	4	4.3956	0.0304373	7040, 3485, 7046, 7043	88	110	14116	5.83306	1	0.150505	40.3155
M5	GOTERM_BP_ALL	GO:0014896~muscle hypertrophy	2	2.1978	0.0304428	3479, 1535	88	5	14116	64.1636	1	0.150064	40.3213
M5	GOTERM_BP_ALL	GO:0014812~muscle cell migration	2	2.1978	0.0304428	5327, 5328	88	5	14116	64.1636	1	0.150064	40.3213
M5	GOTERM_BP_ALL	GO:0010871~negative regulation of receptor biosynthetic process	2	2.1978	0.0304428	3685, 3690	88	5	14116	64.1636	1	0.150064	40.3213
M5	GOTERM_BP_ALL	GO:0001957~intramembranous ossification	2	2.1978	0.0304428	4313, 1277	88	5	14116	64.1636	1	0.150064	40.3213
M5	GOTERM_BP_ALL	GO:0048609~reproductive process in a multicellular organism	8	8.79121	0.0305086	7042, 6462, 3688, 7040, 10491, 650, 7046, 7043	88	487	14116	2.63506	1	0.149903	40.3888
M5	GOTERM_BP_ALL	GO:0032504~multicellular organism reproduction	8	8.79121	0.0305086	7042, 6462, 3688, 7040, 10491, 650, 7046, 7043	88	487	14116	2.63506	1	0.149903	40.3888
M5	GOTERM_BP_ALL	GO:0042326~negative regulation of phosphorylation	3	3.2967	0.0313225	2280, 7040, 3486	88	45	14116	10.6939	1	0.153164	41.2189
M5	GOTERM_BP_ALL	GO:0002682~regulation of immune system process	7	7.69231	0.031496	959, 7042, 2280, 3481, 1281, 7040, 335	88	385	14116	2.91653	1	0.153485	41.3945
M5	GOTERM_BP_ALL	GO:0048660~regulation of smooth muscle cell proliferation	3	3.2967	0.0326174	7052, 3486, 3479	88	46	14116	10.4615	1	0.158093	42.5172
M5	GOTERM_BP_ALL	GO:0032844~regulation of homeostatic process	4	4.3956	0.0333284	2280, 7040, 6696, 7018	88	114	14116	5.62839	1	0.16081	43.2185
M5	GOTERM_BP_ALL	GO:0046649~lymphocyte activation	5	5.49451	0.0344895	959, 2280, 3481, 3688, 7040	88	199	14116	4.03038	1	0.165511	44.3466
M5	GOTERM_BP_ALL	GO:0045936~negative regulation of phosphate metabolic process	3	3.2967	0.0352692	2280, 7040, 3486	88	48	14116	10.0256	1	0.168473	45.0923
M5	GOTERM_BP_ALL	GO:0010563~negative regulation of phosphorus metabolic process	3	3.2967	0.0352692	2280, 7040, 3486	88	48	14116	10.0256	1	0.168473	45.0923
M5	GOTERM_BP_ALL	GO:0050748~negative regulation of lipoprotein metabolic process	2	2.1978	0.0364205	3685, 3690	88	6	14116	53.4697	1	0.173043	46.1762
M5	GOTERM_BP_ALL	GO:0009896~positive regulation of catabolic process	3	3.2967	0.0366255	27329, 3481, 3479	88	49	14116	9.82096	1	0.173427	46.3671
M5	GOTERM_BP_ALL	GO:0010035~response to inorganic substance	5	5.49451	0.0378257	7837, 4256, 5156, 3485, 1277	88	205	14116	3.91242	1	0.178144	47.4719
M5	GOTERM_BP_ALL	GO:0055088~lipid homeostasis	3	3.2967	0.0393975	27329, 3481, 335	88	51	14116	9.43583	1	0.184411	48.8864
M5	GOTERM_BP_ALL	GO:0043085~positive regulation of catalytic activity	8	8.79121	0.0412261	7042, 3481, 7040, 7052, 3082, 7046, 335, 7043	88	520	14116	2.46783	1	0.191695	50.4869
M5	GOTERM_BP_ALL	GO:0051489~regulation of filopodium assembly	2	2.1978	0.0423618	7046, 7043	88	7	14116	45.8312	1	0.195956	51.4572
M5	GOTERM_BP_ALL	GO:0051491~positive regulation of filopodium assembly	2	2.1978	0.0423618	7046, 7043	88	7	14116	45.8312	1	0.195956	51.4572
M5	GOTERM_BP_ALL	GO:0045821~positive regulation of glycolysis	2	2.1978	0.0423618	3481, 3479	88	7	14116	45.8312	1	0.195956	51.4572
M5	GOTERM_BP_ALL	GO:0035239~tube morphogenesis	4	4.3956	0.0436738	4256, 4089, 3479, 650	88	127	14116	5.05225	1	0.200914	52.5557
M5	GOTERM_BP_ALL	GO:0032355~response to estradiol stimulus	3	3.2967	0.0436997	7040, 5156, 3485	88	54	14116	8.91162	1	0.200447	52.5772
M5	GOTERM_BP_ALL	GO:0048511~rhythmic process	4	4.3956	0.0445289	7042, 5730, 27306, 650, 7043	88	128	14116	5.01278	1	0.203332	53.2591
M5	GOTERM_BP_ALL	GO:0034622~cellular macromolecular complex assembly	6	6.59341	0.0465584	2280, 7040, 2316, 4089, 1535, 79003	88	318	14116	3.02659	1	0.211144	54.8894
M5	GOTERM_BP_ALL	GO:0002521~leukocyte differentiation	4	4.3956	0.0471443	959, 3688, 7040, 4318	88	131	14116	4.89799	1	0.212952	55.35
M5	GOTERM_BP_ALL	GO:0048738~cardiac muscle tissue development	3	3.2967	0.0481681	7042, 2280, 3688	88	57	14116	8.44258	1	0.21653	56.1443
M5	GOTERM_BP_ALL	GO:0045787~positive regulation of cell cycle	3	3.2967	0.0481681	7042, 3481, 3479	88	57	14116	8.44258	1	0.21653	56.1443
M5	GOTERM_BP_ALL	GO:0050746~regulation of lipoprotein metabolic process	2	2.1978	0.0482669	3685, 3690	88	8	14116	40.1023	1	0.216327	56.2203
M5	GOTERM_BP_ALL	GO:0032967~positive regulation of collagen biosynthetic process	2	2.1978	0.0482669	7040, 7043	88	8	14116	40.1023	1	0.216327	56.2203
M5	GOTERM_BP_ALL	GO:0010714~positive regulation of collagen metabolic process	2	2.1978	0.0482669	7040, 7043	88	8	14116	40.1023	1	0.216327	56.2203
M5	GOTERM_BP_ALL	GO:0043065~positive regulation of apoptosis	7	7.69231	0.0494743	7042, 7040, 7052, 4318, 3486, 7046, 7043	88	430	14116	2.61131	1	0.220601	57.1384
M5	GOTERM_BP_ALL	GO:0032583~regulation of gene-specific transcription	4	4.3956	0.0498341	3481, 3479, 650, 7043	88	134	14116	4.78833	1	0.221437	57.4086
M6	GOTERM_BP_ALL	GO:0009617~response to bacterium	8	9.87654	2.08642e-05	10057, 63826, 3764, 1511, 5321, 8347, 4069, 7056	63	193	14116	9.28761	0.025845	0.025845	0.0339132
M6	GOTERM_BP_ALL	GO:0051707~response to other organism	9	11.1111	3.72094e-05	10057, 63826, 3764, 339, 1511, 5321, 8347, 4069, 7056	63	290	14116	6.95369	0.0456251	0.0230788	0.0604735
M6	GOTERM_BP_ALL	GO:0009607~response to biotic stimulus	9	11.1111	0.000261034	10057, 63826, 3764, 339, 1511, 5321, 8347, 4069, 7056	63	384	14116	5.25149	0.279378	0.103461	0.423515
M6	GOTERM_BP_ALL	GO:0032496~response to lipopolysaccharide	5	6.17284	0.000359206	10057, 63826, 3764, 5321, 7056	63	77	14116	14.5496	0.362936	0.1066	0.582358
M6	GOTERM_BP_ALL	GO:0002237~response to molecule of bacterial origin	5	6.17284	0.000547308	10057, 63826, 3764, 5321, 7056	63	86	14116	13.0269	0.496947	0.128389	0.886043
M6	GOTERM_BP_ALL	GO:0001819~positive regulation of cytokine production	5	6.17284	0.000649995	183, 29108, 3606, 54440, 834	63	90	14116	12.448	0.557807	0.127159	1.05146
M6	GOTERM_BP_ALL	GO:0051240~positive regulation of multicellular organismal process	7	8.64198	0.000686589	183, 5321, 29108, 3606, 5663, 54440, 834	63	244	14116	6.42805	0.577669	0.115858	1.11035
M6	GOTERM_BP_ALL	GO:0006950~response to stress	18	22.2222	0.000710198	339, 5321, 81035, 3606, 5663, 5624, 834, 12, 9450, 348, 2, 3764, 1511, 183, 51295, 8347, 7056, 4069	63	1685	14116	2.39356	0.590007	0.105466	1.14832
M6	GOTERM_BP_ALL	GO:0010033~response to organic substance	11	13.5802	0.00109473	10057, 63826, 2, 3764, 339, 81035, 5321, 4440, 834, 348, 7056	63	721	14116	3.41844	0.74707	0.141646	1.7649
M6	GOTERM_BP_ALL	GO:0006952~defense response	10	12.3457	0.00137107	2, 3764, 339, 1511, 81035, 51295, 8347, 9450, 12, 4069	63	615	14116	3.64331	0.82127	0.158179	2.20577
M6	GOTERM_BP_ALL	GO:0050896~response to stimulus	27	33.3333	0.00225006	10068, 339, 81035, 1742, 3606, 5663, 9450, 12, 51295, 10261, 123920, 8347, 10057, 63826, 5321, 834, 5624, 320, 348, 351, 2, 3764, 1511, 183, 4440, 4069, 7056	63	3502	14116	1.7275	0.94081	0.226632	3.59576
M6	GOTERM_BP_ALL	GO:0051239~regulation of multicellular organismal process	12	14.8148	0.00232219	183, 5321, 1742, 29108, 3606, 5663, 54440, 5624, 834, 351, 348, 10659	63	937	14116	2.86954	0.945944	0.215842	3.709
M6	GOTERM_BP_ALL	GO:0043065~positive regulation of apoptosis	8	9.87654	0.0026882	183, 5321, 29108, 837, 5663, 834, 351, 348	63	430	14116	4.16862	0.965892	0.228844	4.28168
M6	GOTERM_BP_ALL	GO:0051704~multi-organism process	10	12.3457	0.00275152	10057, 63826, 3764, 339, 1511, 5321, 8347, 351, 4069, 7056	63	681	14116	3.29021	0.968505	0.218854	4.38042
M6	GOTERM_BP_ALL	GO:0006897~endocytosis	6	7.40741	0.00276406	81035, 1742, 4035, 50618, 351, 348	63	220	14116	6.11082	0.968998	0.206721	4.39997
M6	GOTERM_BP_ALL	GO:0010324~membrane invagination	6	7.40741	0.00276406	81035, 1742, 4035, 50618, 351, 348	63	220	14116	6.11082	0.968998	0.206721	4.39997
M6	GOTERM_BP_ALL	GO:0048167~regulation of synaptic plasticity	4	4.93827	0.00277837	183, 1742, 5663, 348	63	64	14116	14.004	0.969551	0.196061	4.42227
M6	GOTERM_BP_ALL	GO:0043068~positive regulation of programmed cell death	8	9.87654	0.00279446	183, 5321, 29108, 837, 5663, 834, 351, 348	63	433	14116	4.13974	0.970161	0.186643	4.44733
M6	GOTERM_BP_ALL	GO:0010942~positive regulation of cell death	8	9.87654	0.00286708	183, 5321, 29108, 837, 5663, 834, 351, 348	63	435	14116	4.12071	0.972768	0.181422	4.56039
M6	GOTERM_BP_ALL	GO:0006955~immune response	10	12.3457	0.00300446	10068, 3764, 339, 1511, 81035, 3606, 51295, 10261, 5663, 9450	63	690	14116	3.2473	0.977092	0.180246	4.77393
M6	GOTERM_BP_ALL	GO:0042221~response to chemical stimulus	14	17.284	0.00327357	10057, 63826, 339, 5321, 81035, 3606, 5663, 834, 348, 2, 3764, 4440, 123920, 7056	63	1281	14116	2.44878	0.983675	0.185966	5.19094
M6	GOTERM_BP_ALL	GO:0034367~macromolecular complex remodeling	3	3.7037	0.00342731	4023, 183, 348	63	20	14116	33.6095	0.986549	0.185495	5.4284
M6	GOTERM_BP_ALL	GO:0034369~plasma lipoprotein particle remodeling	3	3.7037	0.00342731	4023, 183, 348	63	20	14116	33.6095	0.986549	0.185495	5.4284
M6	GOTERM_BP_ALL	GO:0034368~protein-lipid complex remodeling	3	3.7037	0.00342731	4023, 183, 348	63	20	14116	33.6095	0.986549	0.185495	5.4284
M6	GOTERM_BP_ALL	GO:0043933~macromolecular complex subunit organization	10	12.3457	0.00363289	63826, 8825, 4023, 822, 183, 81035, 1742, 8347, 320, 348	63	710	14116	3.15582	0.989617	0.187482	5.74505
M6	GOTERM_BP_ALL	GO:0048583~regulation of response to stimulus	8	9.87654	0.00414075	2, 183, 5321, 64853, 5663, 54440, 5624, 348	63	465	14116	3.85486	0.994524	0.202609	6.52305
M6	GOTERM_BP_ALL	GO:0050727~regulation of inflammatory response	4	4.93827	0.0045164	2, 183, 5321, 348	63	76	14116	11.7928	0.99659	0.210776	7.09462
M6	GOTERM_BP_ALL	GO:0042058~regulation of epidermal growth factor receptor signaling pathway	3	3.7037	0.00452527	183, 5663, 351	63	23	14116	29.2257	0.996628	0.203624	7.10808
M6	GOTERM_BP_ALL	GO:0007267~cell-cell signaling	9	11.1111	0.00454117	8825, 183, 1742, 3606, 5663, 2028, 320, 351, 348	63	600	14116	3.36095	0.996694	0.197239	7.13219
M6	GOTERM_BP_ALL	GO:0032101~regulation of response to external stimulus	5	6.17284	0.00520826	2, 183, 5321, 5624, 348	63	159	14116	7.04602	0.998575	0.215509	8.13876
M6	GOTERM_BP_ALL	GO:0009628~response to abiotic stimulus	7	8.64198	0.00542135	3764, 339, 183, 5321, 3606, 351, 7056	63	368	14116	4.26208	0.998911	0.216241	8.45813
M6	GOTERM_BP_ALL	GO:0006508~proteolysis	12	14.8148	0.00570731	84735, 1511, 29108, 837, 5663, 11330, 3817, 5624, 834, 1990, 2028, 4324	63	1054	14116	2.55101	0.999241	0.219403	8.88507
M6	GOTERM_BP_ALL	GO:0080134~regulation of response to stress	6	7.40741	0.00698159	2, 183, 5321, 64853, 5624, 348	63	274	14116	4.9065	0.999848	0.254043	10.765
M6	GOTERM_BP_ALL	GO:0001817~regulation of cytokine production	5	6.17284	0.00818162	183, 29108, 3606, 54440, 834	63	181	14116	6.1896	0.999967	0.282933	12.502
M6	GOTERM_BP_ALL	GO:0051563~smooth endoplasmic reticulum calcium ion homeostasis	2	2.46914	0.00876538	5663, 351	63	2	14116	224.063	0.999984	0.29198	13.3355
M6	GOTERM_BP_ALL	GO:0048489~synaptic vesicle transport	3	3.7037	0.00918181	8825, 1742, 5663	63	33	14116	20.3694	0.999991	0.295875	13.9255
M6	GOTERM_BP_ALL	GO:0007268~synaptic transmission	6	7.40741	0.00983817	8825, 1742, 5663, 320, 351, 348	63	298	14116	4.51135	0.999996	0.305763	14.8477
M6	GOTERM_BP_ALL	GO:0048168~regulation of neuronal synaptic plasticity	3	3.7037	0.0108636	183, 1742, 348	63	36	14116	18.672	0.999999	0.324072	16.2701
M6	GOTERM_BP_ALL	GO:0016192~vesicle-mediated transport	8	9.87654	0.0128038	8825, 81035, 1742, 4035, 5663, 50618, 351, 348	63	576	14116	3.11199	1	0.361885	18.9005
M6	GOTERM_BP_ALL	GO:0006917~induction of apoptosis	6	7.40741	0.013088	29108, 837, 5663, 834, 351, 348	63	320	14116	4.20119	1	0.360367	19.2792
M6	GOTERM_BP_ALL	GO:0019216~regulation of lipid metabolic process	4	4.93827	0.0130992	183, 5321, 12, 348	63	112	14116	8.00227	1	0.353043	19.294
M6	GOTERM_BP_ALL	GO:0012502~induction of programmed cell death	6	7.40741	0.013251	29108, 837, 5663, 834, 351, 348	63	321	14116	4.1881	1	0.349011	19.4957
M6	GOTERM_BP_ALL	GO:0051341~regulation of oxidoreductase activity	3	3.7037	0.0133	183, 51295, 348	63	40	14116	16.8048	1	0.34301	19.5606
M6	GOTERM_BP_ALL	GO:0050818~regulation of coagulation	3	3.7037	0.0139429	5663, 5624, 348	63	41	14116	16.3949	1	0.349355	20.4084
M6	GOTERM_BP_ALL	GO:0022607~cellular component assembly	10	12.3457	0.0148059	63826, 8825, 822, 81035, 1742, 5663, 8347, 320, 351, 348	63	887	14116	2.52608	1	0.359639	21.5334
M6	GOTERM_BP_ALL	GO:0046890~regulation of lipid biosynthetic process	3	3.7037	0.0166458	183, 5321, 348	63	45	14116	14.9376	1	0.387321	23.882
M6	GOTERM_BP_ALL	GO:0007610~behavior	7	8.64198	0.0166679	183, 1742, 3606, 5663, 123920, 320, 351	63	469	14116	3.34423	1	0.380859	23.9099
M6	GOTERM_BP_ALL	GO:0045834~positive regulation of lipid metabolic process	3	3.7037	0.0173538	183, 5321, 348	63	46	14116	14.6128	1	0.386286	24.768
M6	GOTERM_BP_ALL	GO:0019226~transmission of nerve impulse	6	7.40741	0.0185976	8825, 1742, 5663, 320, 351, 348	63	350	14116	3.84109	1	0.400805	26.3013
M6	GOTERM_BP_ALL	GO:0050804~regulation of synaptic transmission	4	4.93827	0.0218881	183, 1742, 5663, 348	63	136	14116	6.5901	1	0.446199	30.2172
M6	GOTERM_BP_ALL	GO:0007154~cell communication	9	11.1111	0.0223737	8825, 183, 1742, 3606, 5663, 2028, 320, 351, 348	63	795	14116	2.53657	1	0.446572	30.7783
M6	GOTERM_BP_ALL	GO:0001568~blood vessel development	5	6.17284	0.0225336	183, 3606, 5663, 2028, 348	63	245	14116	4.57272	1	0.44219	30.9621
M6	GOTERM_BP_ALL	GO:0050880~regulation of blood vessel size	3	3.7037	0.0226569	3764, 183, 348	63	53	14116	12.6828	1	0.437424	31.1036
M6	GOTERM_BP_ALL	GO:0035150~regulation of tube size	3	3.7037	0.0226569	3764, 183, 348	63	53	14116	12.6828	1	0.437424	31.1036
M6	GOTERM_BP_ALL	GO:0042981~regulation of apoptosis	9	11.1111	0.023749	183, 5321, 29108, 837, 5663, 5624, 834, 351, 348	63	804	14116	2.50817	1	0.446483	32.3445
M6	GOTERM_BP_ALL	GO:0001944~vasculature development	5	6.17284	0.0243633	183, 3606, 5663, 2028, 348	63	251	14116	4.46342	1	0.448591	33.0332
M6	GOTERM_BP_ALL	GO:0065008~regulation of biological quality	13	16.0494	0.0244904	4023, 822, 1742, 5321, 5663, 5624, 351, 348, 12, 8825, 3764, 183, 7056	63	1469	14116	1.98286	1	0.444082	33.175
M6	GOTERM_BP_ALL	GO:0031347~regulation of defense response	4	4.93827	0.0249312	2, 183, 5321, 348	63	143	14116	6.26751	1	0.443877	33.6642
M6	GOTERM_BP_ALL	GO:0043067~regulation of programmed cell death	9	11.1111	0.025021	183, 5321, 29108, 837, 5663, 5624, 834, 351, 348	63	812	14116	2.48346	1	0.439092	33.7635
M6	GOTERM_BP_ALL	GO:0010941~regulation of cell death	9	11.1111	0.0255103	183, 5321, 29108, 837, 5663, 5624, 834, 351, 348	63	815	14116	2.47432	1	0.43961	34.3017
M6	GOTERM_BP_ALL	GO:0016044~membrane organization	6	7.40741	0.0257181	81035, 1742, 4035, 50618, 351, 348	63	381	14116	3.52856	1	0.43654	34.5292
M6	GOTERM_BP_ALL	GO:0009888~tissue development	8	9.87654	0.0259899	7357, 183, 5321, 4440, 51295, 5663, 10457, 351	63	665	14116	2.6955	1	0.434365	34.8255
M6	GOTERM_BP_ALL	GO:0065003~macromolecular complex assembly	8	9.87654	0.0259899	63826, 8825, 822, 81035, 1742, 8347, 320, 348	63	665	14116	2.6955	1	0.434365	34.8255
M6	GOTERM_BP_ALL	GO:0051969~regulation of transmission of nerve impulse	4	4.93827	0.0267678	183, 1742, 5663, 348	63	147	14116	6.09697	1	0.438499	35.6665
M6	GOTERM_BP_ALL	GO:0003018~vascular process in circulatory system	3	3.7037	0.0268017	3764, 183, 348	63	58	14116	11.5895	1	0.433485	35.7029
M6	GOTERM_BP_ALL	GO:0002376~immune system process	10	12.3457	0.0293462	10068, 3764, 339, 1511, 81035, 3606, 51295, 10261, 5663, 9450	63	998	14116	2.24513	1	0.458167	38.382
M6	GOTERM_BP_ALL	GO:0040014~regulation of multicellular organism growth	3	3.7037	0.0294244	183, 351, 348	63	61	14116	11.0195	1	0.453678	38.4627
M6	GOTERM_BP_ALL	GO:0051098~regulation of binding	4	4.93827	0.0296555	183, 29108, 64853, 5663	63	153	14116	5.85787	1	0.45102	38.7004
M6	GOTERM_BP_ALL	GO:0031644~regulation of neurological system process	4	4.93827	0.0296555	183, 1742, 5663, 348	63	153	14116	5.85787	1	0.45102	38.7004
M6	GOTERM_BP_ALL	GO:0044085~cellular component biogenesis	10	12.3457	0.0298437	63826, 8825, 822, 81035, 1742, 5663, 8347, 320, 351, 348	63	1001	14116	2.2384	1	0.447956	38.8934
M6	GOTERM_BP_ALL	GO:0010873~positive regulation of cholesterol esterification	2	2.46914	0.0303495	183, 348	63	7	14116	64.0181	1	0.448467	39.4092
M6	GOTERM_BP_ALL	GO:0034372~very-low-density lipoprotein particle remodeling	2	2.46914	0.0303495	4023, 348	63	7	14116	64.0181	1	0.448467	39.4092
M6	GOTERM_BP_ALL	GO:0032469~endoplasmic reticulum calcium ion homeostasis	2	2.46914	0.0346104	5663, 351	63	8	14116	56.0159	1	0.48818	43.5956
M6	GOTERM_BP_ALL	GO:0010872~regulation of cholesterol esterification	2	2.46914	0.0346104	183, 348	63	8	14116	56.0159	1	0.48818	43.5956
M6	GOTERM_BP_ALL	GO:0007275~multicellular organismal development	20	24.6914	0.0350894	63826, 222171, 1742, 5321, 4035, 3606, 5663, 320, 351, 348, 55815, 3764, 7357, 183, 4440, 51295, 64853, 10457, 2028, 7056	63	2865	14116	1.56414	1	0.48782	44.0488
M6	GOTERM_BP_ALL	GO:0008219~cell death	8	9.87654	0.0374627	29108, 837, 5663, 834, 55332, 351, 9450, 4069	63	719	14116	2.49306	1	0.505738	46.2446
M6	GOTERM_BP_ALL	GO:0016265~death	8	9.87654	0.0386716	29108, 837, 5663, 834, 55332, 351, 9450, 4069	63	724	14116	2.47584	1	0.511949	47.3317
M6	GOTERM_BP_ALL	GO:0034370~triglyceride-rich lipoprotein particle remodeling	2	2.46914	0.038853	4023, 348	63	9	14116	49.7919	1	0.508588	47.493
M6	GOTERM_BP_ALL	GO:0019934~cGMP-mediated signaling	2	2.46914	0.038853	183, 348	63	9	14116	49.7919	1	0.508588	47.493
M6	GOTERM_BP_ALL	GO:0042088~T-helper 1 type immune response	2	2.46914	0.0430772	10068, 3606	63	10	14116	44.8127	1	0.540824	51.1214
M6	GOTERM_BP_ALL	GO:0009605~response to external stimulus	9	11.1111	0.0456741	2, 5321, 5663, 123920, 5624, 9450, 12, 4069, 7056	63	914	14116	2.20631	1	0.557307	53.2337
M6	GOTERM_BP_ALL	GO:0044057~regulation of system process	5	6.17284	0.046679	183, 1742, 5663, 348, 10659	63	309	14116	3.62562	1	0.560373	54.0279
M6	GOTERM_BP_ALL	GO:0032729~positive regulation of interferon-gamma production	2	2.46914	0.0472832	3606, 54440	63	11	14116	40.7388	1	0.560218	54.4993
M6	GOTERM_BP_ALL	GO:0045723~positive regulation of fatty acid biosynthetic process	2	2.46914	0.0472832	183, 5321	63	11	14116	40.7388	1	0.560218	54.4993
M6	GOTERM_BP_ALL	GO:0006915~apoptosis	7	8.64198	0.048044	29108, 837, 5663, 834, 55332, 351, 9450	63	602	14116	2.60539	1	0.561278	55.0863
M6	GOTERM_BP_ALL	GO:0042157~lipoprotein metabolic process	3	3.7037	0.0481973	339, 4035, 348	63	80	14116	8.40238	1	0.557674	55.2038
M6	GOTERM_BP_ALL	GO:0007059~chromosome segregation	3	3.7037	0.0492808	23397, 10592, 5663	63	81	14116	8.29865	1	0.561186	56.0257
M7	GOTERM_BP_ALL	GO:0016192~vesicle-mediated transport	10	17.2414	4.79198e-05	11276, 8773, 8905, 9522, 8906, 56882, 58191, 23163, 51026, 23557	44	576	14116	5.56976	0.0254053	0.0254053	0.0696764
M7	GOTERM_BP_ALL	GO:0015031~protein transport	10	17.2414	0.000399018	11276, 9619, 8773, 8905, 9522, 8906, 23163, 11031, 51026, 23557	44	762	14116	4.21021	0.192906	0.101616	0.578803
M7	GOTERM_BP_ALL	GO:0045184~establishment of protein localization	10	17.2414	0.000426704	11276, 9619, 8773, 8905, 9522, 8906, 23163, 11031, 51026, 23557	44	769	14116	4.17189	0.204822	0.073551	0.618847
M7	GOTERM_BP_ALL	GO:0006810~transport	18	31.0345	0.00111438	11276, 55156, 9619, 9522, 56882, 23163, 124935, 11031, 51026, 23557, 222068, 8773, 10560, 8905, 8906, 58191, 7805, 196527	44	2629	14116	2.19655	0.450506	0.139025	1.60868
M7	GOTERM_BP_ALL	GO:0008104~protein localization	10	17.2414	0.0011447	11276, 9619, 8773, 8905, 9522, 8906, 23163, 11031, 51026, 23557	44	882	14116	3.63739	0.45939	0.115746	1.65211
M7	GOTERM_BP_ALL	GO:0051234~establishment of localization	18	31.0345	0.00125469	11276, 55156, 9619, 9522, 56882, 23163, 124935, 11031, 51026, 23557, 222068, 8773, 10560, 8905, 8906, 58191, 7805, 196527	44	2656	14116	2.17422	0.490433	0.106282	1.80951
M7	GOTERM_BP_ALL	GO:0046907~intracellular transport	8	13.7931	0.00342141	11276, 9619, 8773, 8905, 9522, 8906, 23163, 23557	44	657	14116	3.90646	0.841253	0.231197	4.86273
M7	GOTERM_BP_ALL	GO:0010608~posttranscriptional regulation of gene expression	5	8.62069	0.0037949	1982, 317649, 1994, 1977, 3315	44	211	14116	7.60233	0.870197	0.225252	5.38002
M7	GOTERM_BP_ALL	GO:0010324~membrane invagination	5	8.62069	0.00440245	11276, 8905, 9522, 56882, 58191	44	220	14116	7.29132	0.906457	0.231458	6.21588
M7	GOTERM_BP_ALL	GO:0006897~endocytosis	5	8.62069	0.00440245	11276, 8905, 9522, 56882, 58191	44	220	14116	7.29132	0.906457	0.231458	6.21588
M7	GOTERM_BP_ALL	GO:0033036~macromolecule localization	10	17.2414	0.00446016	11276, 9619, 8773, 8905, 9522, 8906, 23163, 11031, 51026, 23557	44	1076	14116	2.98158	0.909324	0.213409	6.29492
M7	GOTERM_BP_ALL	GO:0051179~localization	18	31.0345	0.00476308	11276, 55156, 9619, 9522, 56882, 23163, 124935, 11031, 51026, 23557, 222068, 8773, 10560, 8905, 8906, 58191, 7805, 196527	44	2993	14116	1.92941	0.922995	0.20791	6.70877
M7	GOTERM_BP_ALL	GO:0016044~membrane organization	6	10.3448	0.00578285	11276, 8773, 8905, 9522, 56882, 58191	44	381	14116	5.05225	0.955595	0.228589	8.08953
M7	GOTERM_BP_ALL	GO:0006417~regulation of translation	4	6.89655	0.00831388	1982, 317649, 1977, 3315	44	137	14116	9.36695	0.988703	0.291683	11.4347
M7	GOTERM_BP_ALL	GO:0006892~post-Golgi vesicle-mediated transport	3	5.17241	0.0134494	8773, 8905, 9522	44	58	14116	16.594	0.999305	0.405111	17.8766
M7	GOTERM_BP_ALL	GO:0051649~establishment of localization in cell	8	13.7931	0.0136627	11276, 9619, 8773, 8905, 9522, 8906, 23163, 23557	44	852	14116	3.01238	0.999381	0.388901	18.1345
M7	GOTERM_BP_ALL	GO:0051641~cellular localization	8	13.7931	0.0209548	11276, 9619, 8773, 8905, 9522, 8906, 23163, 23557	44	928	14116	2.76567	0.999988	0.508733	26.5102
M7	GOTERM_BP_ALL	GO:0006886~intracellular protein transport	5	8.62069	0.0265624	11276, 8905, 8906, 23163, 23557	44	374	14116	4.28901	0.999999	0.572759	32.4007
M7	GOTERM_BP_ALL	GO:0034613~cellular protein localization	5	8.62069	0.0357983	11276, 8905, 8906, 23163, 23557	44	411	14116	3.9029	1	0.662964	41.1531
M7	GOTERM_BP_ALL	GO:0070727~cellular macromolecule localization	5	8.62069	0.0366197	11276, 8905, 8906, 23163, 23557	44	414	14116	3.87462	1	0.651604	41.8781
M8	GOTERM_BP_ALL	GO:0002504~antigen processing and presentation of peptide or polysaccharide antigen via MHC class II	7	14.2857	5.7887e-10	3117, 1510, 3109, 3108, 972, 3123, 3122	44	33	14116	68.0523	3.27641e-07	3.27641e-07	8.48121e-07
M8	GOTERM_BP_ALL	GO:0019882~antigen processing and presentation	7	14.2857	1.76266e-07	3117, 1510, 3109, 3108, 972, 3123, 3122	44	83	14116	27.057	9.97617e-05	4.98821e-05	0.000258253
M8	GOTERM_BP_ALL	GO:0016064~immunoglobulin mediated immune response	6	12.2449	5.84256e-07	713, 712, 714, 3108, 972, 3122	44	54	14116	35.6465	0.000330634	0.000110224	0.000856007
M8	GOTERM_BP_ALL	GO:0019724~B cell mediated immunity	6	12.2449	7.02526e-07	713, 712, 714, 3108, 972, 3122	44	56	14116	34.3734	0.000397551	9.94026e-05	0.00102929
M8	GOTERM_BP_ALL	GO:0002495~antigen processing and presentation of peptide antigen via MHC class II	4	8.16327	1.4589e-06	1510, 3108, 972, 3122	44	8	14116	160.409	0.0008254	0.000165135	0.00213746
M8	GOTERM_BP_ALL	GO:0019886~antigen processing and presentation of exogenous peptide antigen via MHC class II	4	8.16327	1.4589e-06	1510, 3108, 972, 3122	44	8	14116	160.409	0.0008254	0.000165135	0.00213746
M8	GOTERM_BP_ALL	GO:0002449~lymphocyte mediated immunity	6	12.2449	2.15704e-06	713, 712, 714, 3108, 972, 3122	44	70	14116	27.4987	0.00122014	0.00020346	0.00316029
M8	GOTERM_BP_ALL	GO:0002460~adaptive immune response based on somatic recombination of immune receptors built from immunoglobulin superfamily domains	6	12.2449	3.46637e-06	713, 712, 714, 3108, 972, 3122	44	77	14116	24.9988	0.00196005	0.000280242	0.00507857
M8	GOTERM_BP_ALL	GO:0002250~adaptive immune response	6	12.2449	3.46637e-06	713, 712, 714, 3108, 972, 3122	44	77	14116	24.9988	0.00196005	0.000280242	0.00507857
M8	GOTERM_BP_ALL	GO:0002478~antigen processing and presentation of exogenous peptide antigen	4	8.16327	4.27122e-06	1510, 3108, 972, 3122	44	11	14116	116.661	0.0024146	0.000302144	0.00625771
M8	GOTERM_BP_ALL	GO:0002443~leukocyte mediated immunity	6	12.2449	5.98778e-06	713, 712, 714, 3108, 972, 3122	44	86	14116	22.3827	0.00338336	0.000376495	0.00877252
M8	GOTERM_BP_ALL	GO:0019884~antigen processing and presentation of exogenous antigen	4	8.16327	9.36265e-06	1510, 3108, 972, 3122	44	14	14116	91.6623	0.00528527	0.000529788	0.0137166
M8	GOTERM_BP_ALL	GO:0002252~immune effector process	6	12.2449	5.15368e-05	713, 712, 714, 3108, 972, 3122	44	134	14116	14.365	0.0287492	0.00264836	0.0754815
M8	GOTERM_BP_ALL	GO:0048002~antigen processing and presentation of peptide antigen	4	8.16327	8.17942e-05	1510, 3108, 972, 3122	44	28	14116	45.8312	0.0452421	0.00385069	0.119772
M8	GOTERM_BP_ALL	GO:0006955~immune response	10	20.4082	0.000190853	713, 2634, 3117, 712, 714, 3109, 3108, 972, 3123, 3122	44	690	14116	4.64954	0.102402	0.00827579	0.27926
M8	GOTERM_BP_ALL	GO:0051604~protein maturation	5	10.2041	0.000505096	5552, 713, 712, 714, 871	44	122	14116	13.1483	0.248705	0.0202183	0.737485
M8	GOTERM_BP_ALL	GO:0002376~immune system process	11	22.449	0.000667601	713, 2634, 3117, 1510, 712, 714, 3109, 3108, 972, 3123, 3122	44	998	14116	3.53607	0.314762	0.0248844	0.973678
M8	GOTERM_BP_ALL	GO:0002684~positive regulation of immune system process	6	12.2449	0.000745692	713, 712, 714, 3108, 972, 3122	44	238	14116	8.08785	0.34441	0.0260436	1.08699
M8	GOTERM_BP_ALL	GO:0050778~positive regulation of immune response	5	10.2041	0.000965726	713, 712, 714, 3108, 3122	44	145	14116	11.0627	0.421239	0.0316566	1.40563
M8	GOTERM_BP_ALL	GO:0050896~response to stimulus	21	42.8571	0.00159977	5764, 8988, 3117, 2634, 5174, 55183, 310, 972, 9094, 8815, 713, 712, 481, 714, 6720, 3109, 3108, 871, 3123, 51141, 3122	44	3502	14116	1.92381	0.595942	0.0490979	2.31845
M8	GOTERM_BP_ALL	GO:0051605~protein maturation by peptide bond cleavage	4	8.16327	0.00225983	5552, 713, 712, 714	44	86	14116	14.9218	0.722105	0.0651745	3.26036
M8	GOTERM_BP_ALL	GO:0006958~complement activation, classical pathway	3	6.12245	0.00349283	713, 712, 714	44	29	14116	33.1881	0.861986	0.0942754	4.99722
M8	GOTERM_BP_ALL	GO:0002455~humoral immune response mediated by circulating immunoglobulin	3	6.12245	0.00398501	713, 712, 714	44	31	14116	31.0469	0.895652	0.102031	5.68238
M8	GOTERM_BP_ALL	GO:0016485~protein processing	4	8.16327	0.00476423	5552, 713, 712, 714	44	112	14116	11.4578	0.932996	0.115616	6.75772
M8	GOTERM_BP_ALL	GO:0050776~regulation of immune response	5	10.2041	0.00484216	713, 712, 714, 3108, 3122	44	226	14116	7.09775	0.935901	0.112591	6.86465
M8	GOTERM_BP_ALL	GO:0048584~positive regulation of response to stimulus	5	10.2041	0.00563929	713, 712, 714, 3108, 3122	44	236	14116	6.797	0.959273	0.124858	7.9517
M8	GOTERM_BP_ALL	GO:0002682~regulation of immune system process	6	12.2449	0.00604026	713, 712, 714, 3108, 972, 3122	44	385	14116	4.99976	0.967586	0.128175	8.49403
M8	GOTERM_BP_ALL	GO:0006956~complement activation	3	6.12245	0.00722402	713, 712, 714	44	42	14116	22.9156	0.983487	0.146007	10.0778
M8	GOTERM_BP_ALL	GO:0002541~activation of plasma proteins involved in acute inflammatory response	3	6.12245	0.00756185	713, 712, 714	44	43	14116	22.3827	0.986381	0.147107	10.5251
M8	GOTERM_BP_ALL	GO:0006950~response to stress	12	24.4898	0.010406	8988, 713, 712, 714, 481, 6720, 55183, 871, 310, 972, 3122, 51141	44	1685	14116	2.28476	0.997317	0.190591	14.2093
M8	GOTERM_BP_ALL	GO:0045059~positive thymic T cell selection	2	4.08163	0.0211339	3108, 972	44	7	14116	91.6623	0.999994	0.340911	26.8719
M8	GOTERM_BP_ALL	GO:0006959~humoral immune response	3	6.12245	0.0240807	713, 712, 714	44	79	14116	12.183	0.999999	0.368642	30.0319
M8	GOTERM_BP_ALL	GO:0009309~amine biosynthetic process	3	6.12245	0.0252269	51582, 8424, 5009	44	81	14116	11.8822	0.999999	0.372809	31.2263
M8	GOTERM_BP_ALL	GO:0043368~positive T cell selection	2	4.08163	0.0270916	3108, 972	44	9	14116	71.2929	1	0.384791	33.1289
M8	GOTERM_BP_ALL	GO:0051085~chaperone mediated protein folding requiring cofactor	2	4.08163	0.0300571	3108, 972	44	10	14116	64.1636	1	0.407516	36.0539
M8	GOTERM_BP_ALL	GO:0002253~activation of immune response	3	6.12245	0.0332	713, 712, 714	44	94	14116	10.2389	1	0.429969	39.0234
M8	GOTERM_BP_ALL	GO:0002526~acute inflammatory response	3	6.12245	0.0358277	713, 712, 714	44	98	14116	9.82096	1	0.445683	41.4071
M8	GOTERM_BP_ALL	GO:0048518~positive regulation of biological process	12	24.4898	0.0375776	7849, 9969, 5764, 713, 712, 967, 5174, 714, 6720, 3108, 972, 3122	44	2033	14116	1.89366	1	0.452389	42.946
M8	GOTERM_BP_ALL	GO:0051084~'de novo' posttranslational protein folding	2	4.08163	0.0389009	3108, 972	44	13	14116	49.3566	1	0.454996	44.0846
M8	GOTERM_BP_ALL	GO:0045061~thymic T cell selection	2	4.08163	0.0389009	3108, 972	44	13	14116	49.3566	1	0.454996	44.0846
M8	GOTERM_BP_ALL	GO:0051093~negative regulation of developmental process	4	8.16327	0.0439964	5552, 714, 55183, 972	44	259	14116	4.95472	1	0.488377	48.2742
M8	GOTERM_BP_ALL	GO:0006458~'de novo' protein folding	2	4.08163	0.0476659	3108, 972	44	16	14116	40.1023	1	0.507764	51.1082
M9	GOTERM_BP_ALL	GO:0006519~cellular amino acid and derivative metabolic process	5	11.1111	0.0119365	5831, 8836, 23464, 56648, 1610	37	352	14116	5.41923	0.994926	0.994926	15.6178
M9	GOTERM_BP_ALL	GO:0043632~modification-dependent macromolecule catabolic process	6	13.3333	0.0145191	90293, 26268, 8139, 8452, 26054, 8451	37	574	14116	3.98795	0.998396	0.959949	18.6838
M9	GOTERM_BP_ALL	GO:0019941~modification-dependent protein catabolic process	6	13.3333	0.0145191	90293, 26268, 8139, 8452, 26054, 8451	37	574	14116	3.98795	0.998396	0.959949	18.6838
M9	GOTERM_BP_ALL	GO:0006508~proteolysis	8	17.7778	0.015639	90293, 26268, 8139, 8452, 26054, 8451, 1520, 4311	37	1054	14116	2.89574	0.999027	0.900922	19.9809
M9	GOTERM_BP_ALL	GO:0051603~proteolysis involved in cellular protein catabolic process	6	13.3333	0.0172897	90293, 26268, 8139, 8452, 26054, 8451	37	600	14116	3.81514	0.999535	0.853173	21.8578
M9	GOTERM_BP_ALL	GO:0019538~protein metabolic process	14	31.1111	0.0175215	90293, 26054, 3326, 10987, 8139, 26268, 8452, 1520, 8451, 56648, 10110, 91807, 5935, 4311	37	2812	14116	1.89943	0.999581	0.788929	22.118
M9	GOTERM_BP_ALL	GO:0044257~cellular protein catabolic process	6	13.3333	0.0176307	90293, 26268, 8139, 8452, 26054, 8451	37	603	14116	3.79615	0.999601	0.728678	22.2403
M9	GOTERM_BP_ALL	GO:0006520~cellular amino acid metabolic process	4	8.88889	0.0196087	5831, 8836, 23464, 1610	37	226	14116	6.75245	0.999836	0.711998	24.4253
M9	GOTERM_BP_ALL	GO:0030163~protein catabolic process	6	13.3333	0.0198953	90293, 26268, 8139, 8452, 26054, 8451	37	622	14116	3.68019	0.999855	0.668879	24.7372
M9	GOTERM_BP_ALL	GO:0044267~cellular protein metabolic process	12	26.6667	0.0285061	90293, 26268, 8139, 8452, 56648, 26054, 8451, 91807, 10110, 5935, 3326, 10987	37	2355	14116	1.94402	0.999997	0.756802	33.5668
M9	GOTERM_BP_ALL	GO:0044265~cellular macromolecule catabolic process	6	13.3333	0.0355362	90293, 26268, 8139, 8452, 26054, 8451	37	725	14116	3.15735	1	0.796493	40.0512
M9	GOTERM_BP_ALL	GO:0044106~cellular amine metabolic process	4	8.88889	0.0422099	5831, 8836, 23464, 1610	37	305	14116	5.00346	1	0.821838	45.6579
M9	GOTERM_BP_ALL	GO:0008152~metabolic process	26	57.7778	0.0455223	9319, 90293, 178, 38, 374875, 26268, 8836, 5565, 23464, 1520, 10110, 4311, 81889, 26054, 632, 3326, 10987, 5831, 8611, 8139, 8452, 8451, 56648, 91807, 5935, 1610	37	7647	14116	1.29716	1	0.818833	48.256
M9	GOTERM_BP_ALL	GO:0009057~macromolecule catabolic process	6	13.3333	0.0465852	90293, 26268, 8139, 8452, 26054, 8451	37	781	14116	2.93096	1	0.801037	49.065
M10	GOTERM_BP_ALL	GO:0032205~negative regulation of telomere maintenance	6	15	4.4985e-12	7014, 7013, 25913, 26277, 65057, 54386	37	8	14116	286.135	4.03517e-09	4.03517e-09	7.00902e-09
M10	GOTERM_BP_ALL	GO:0032204~regulation of telomere maintenance	6	15	6.31564e-11	7014, 7013, 25913, 26277, 65057, 54386	37	12	14116	190.757	5.66513e-08	2.83256e-08	9.84023e-08
M10	GOTERM_BP_ALL	GO:0032845~negative regulation of homeostatic process	6	15	1.59614e-09	7014, 7013, 25913, 26277, 65057, 54386	37	21	14116	109.004	1.43174e-06	4.77247e-07	2.48691e-06
M10	GOTERM_BP_ALL	GO:0000723~telomere maintenance	6	15	7.61067e-09	7014, 7013, 25913, 26277, 65057, 54386	37	28	14116	81.7529	6.82675e-06	1.70669e-06	1.1858e-05
M10	GOTERM_BP_ALL	GO:0032200~telomere organization	6	15	9.17939e-09	7014, 7013, 25913, 26277, 65057, 54386	37	29	14116	78.9338	8.23388e-06	1.64678e-06	1.43022e-05
M10	GOTERM_BP_ALL	GO:0033044~regulation of chromosome organization	6	15	1.09951e-08	7014, 7013, 25913, 26277, 65057, 54386	37	30	14116	76.3027	9.86255e-06	1.64377e-06	1.71312e-05
M10	GOTERM_BP_ALL	GO:0010833~telomere maintenance via telomere lengthening	5	12.5	1.7378e-08	7014, 7013, 25913, 26277, 54386	37	12	14116	158.964	1.55879e-05	2.22686e-06	2.70761e-05
M10	GOTERM_BP_ALL	GO:0051053~negative regulation of DNA metabolic process	6	15	4.3696e-08	7014, 7013, 25913, 26277, 65057, 54386	37	39	14116	58.6944	3.91945e-05	4.8994e-06	6.80815e-05
M10	GOTERM_BP_ALL	GO:0010639~negative regulation of organelle organization	7	17.5	5.40849e-08	7014, 7013, 25913, 26277, 9168, 65057, 54386	37	82	14116	32.5682	4.8513e-05	5.39045e-06	8.42683e-05
M10	GOTERM_BP_ALL	GO:0051129~negative regulation of cellular component organization	8	20	5.87813e-08	57142, 7014, 7013, 25913, 26277, 9168, 65057, 54386	37	142	14116	21.4937	5.27254e-05	5.27267e-06	9.15855e-05
M10	GOTERM_BP_ALL	GO:0032211~negative regulation of telomere maintenance via telomerase	4	10	6.08281e-08	7013, 25913, 26277, 65057	37	4	14116	381.514	5.45614e-05	4.96025e-06	9.47747e-05
M10	GOTERM_BP_ALL	GO:0016233~telomere capping	4	10	6.08281e-08	7014, 25913, 65057, 54386	37	4	14116	381.514	5.45614e-05	4.96025e-06	9.47747e-05
M10	GOTERM_BP_ALL	GO:0070198~protein localization to telomere	4	10	3.03075e-07	7014, 26277, 65057, 54386	37	6	14116	254.342	0.000271821	2.26546e-05	0.000472212
M10	GOTERM_BP_ALL	GO:0032210~regulation of telomere maintenance via telomerase	4	10	3.03075e-07	7013, 25913, 26277, 65057	37	6	14116	254.342	0.000271821	2.26546e-05	0.000472212
M10	GOTERM_BP_ALL	GO:0032844~regulation of homeostatic process	7	17.5	3.88521e-07	7014, 7013, 25913, 26277, 65057, 100, 54386	37	114	14116	23.4263	0.000348443	2.68076e-05	0.000605343
M10	GOTERM_BP_ALL	GO:0034502~protein localization to chromosome	4	10	5.29451e-07	7014, 26277, 65057, 54386	37	7	14116	218.008	0.000474805	3.39221e-05	0.000824921
M10	GOTERM_BP_ALL	GO:0008156~negative regulation of DNA replication	5	12.5	6.98239e-07	7014, 7013, 25913, 26277, 65057	37	28	14116	68.1274	0.000626124	4.17538e-05	0.0010879
M10	GOTERM_BP_ALL	GO:0007004~telomere maintenance via telomerase	4	10	2.47853e-06	7014, 7013, 25913, 54386	37	11	14116	138.732	0.00222077	0.000138943	0.00386166
M10	GOTERM_BP_ALL	GO:0060249~anatomical structure homeostasis	6	15	6.80208e-06	7014, 7013, 25913, 26277, 65057, 54386	37	106	14116	21.5951	0.00608291	0.000358847	0.0105976
M10	GOTERM_BP_ALL	GO:0065008~regulation of biological quality	15	37.5	6.83725e-06	6646, 57142, 7014, 302, 7013, 10549, 26277, 308, 54386, 3162, 25913, 5327, 9168, 65057, 100	37	1469	14116	3.89565	0.00611426	0.000340666	0.0106524
M10	GOTERM_BP_ALL	GO:0051052~regulation of DNA metabolic process	6	15	9.71006e-06	7014, 7013, 25913, 26277, 65057, 54386	37	114	14116	20.0797	0.00867215	0.000458314	0.0151279
M10	GOTERM_BP_ALL	GO:0006278~RNA-dependent DNA replication	4	10	1.01076e-05	7014, 7013, 25913, 54386	37	17	14116	89.7679	0.00902558	0.000453225	0.0157472
M10	GOTERM_BP_ALL	GO:0033043~regulation of organelle organization	7	17.5	1.63179e-05	7014, 7013, 25913, 26277, 9168, 65057, 54386	37	217	14116	12.3069	0.0145307	0.000696772	0.0254215
M10	GOTERM_BP_ALL	GO:0006275~regulation of DNA replication	5	12.5	1.78855e-05	7014, 7013, 25913, 26277, 65057	37	62	14116	30.7672	0.0159155	0.000728983	0.0278634
M10	GOTERM_BP_ALL	GO:0043247~telomere maintenance in response to DNA damage	3	7.5	1.89409e-05	7014, 65057, 54386	37	3	14116	381.514	0.0168467	0.00073843	0.0295073
M10	GOTERM_BP_ALL	GO:0031848~protection from non-homologous end joining at telomere	3	7.5	1.89409e-05	7014, 65057, 54386	37	3	14116	381.514	0.0168467	0.00073843	0.0295073
M10	GOTERM_BP_ALL	GO:0032206~positive regulation of telomere maintenance	3	7.5	6.29338e-05	7014, 25913, 26277	37	5	14116	228.908	0.0548895	0.00234946	0.0980106
M10	GOTERM_BP_ALL	GO:0032202~telomere assembly	3	7.5	6.29338e-05	25913, 26277, 65057	37	5	14116	228.908	0.0548895	0.00234946	0.0980106
M10	GOTERM_BP_ALL	GO:0048519~negative regulation of biological process	15	37.5	7.51952e-05	57142, 7014, 302, 7013, 26277, 308, 307, 54386, 3162, 10643, 10614, 25913, 9168, 65057, 100	37	1812	14116	3.15822	0.065228	0.00269447	0.117095
M10	GOTERM_BP_ALL	GO:0048523~negative regulation of cellular process	14	35	0.000132637	57142, 7014, 7013, 26277, 308, 307, 54386, 3162, 10643, 10614, 25913, 9168, 65057, 100	37	1660	14116	3.21758	0.112177	0.00456582	0.206458
M10	GOTERM_BP_ALL	GO:0051128~regulation of cellular component organization	8	20	0.000133385	57142, 7014, 7013, 25913, 26277, 9168, 65057, 54386	37	458	14116	6.66399	0.112773	0.00442183	0.207622
M10	GOTERM_BP_ALL	GO:0051972~regulation of telomerase activity	3	7.5	0.000175368	7013, 25913, 65057	37	8	14116	143.068	0.145568	0.00560277	0.272887
M10	GOTERM_BP_ALL	GO:0042592~homeostatic process	9	22.5	0.000495109	3162, 7014, 6646, 7013, 10549, 25913, 26277, 65057, 54386	37	751	14116	4.57207	0.358678	0.0152013	0.768638
M10	GOTERM_BP_ALL	GO:0051241~negative regulation of multicellular organismal process	5	12.5	0.000774259	3162, 302, 308, 307, 100	37	164	14116	11.6315	0.500816	0.0228932	1.19957
M10	GOTERM_BP_ALL	GO:0010638~positive regulation of organelle organization	4	10	0.00121674	7014, 7013, 25913, 26277	37	83	14116	18.3862	0.664484	0.0346152	1.87905
M10	GOTERM_BP_ALL	GO:0051276~chromosome organization	7	17.5	0.00129226	7014, 7013, 6596, 25913, 26277, 65057, 54386	37	485	14116	5.50638	0.686485	0.035598	1.99458
M10	GOTERM_BP_ALL	GO:0045934~negative regulation of nucleobase, nucleoside, nucleotide and nucleic acid metabolic process	7	17.5	0.00170468	7014, 7013, 25913, 10614, 26277, 65057, 54386	37	512	14116	5.21601	0.783552	0.045317	2.62327
M10	GOTERM_BP_ALL	GO:0051172~negative regulation of nitrogen compound metabolic process	7	17.5	0.00182643	7014, 7013, 25913, 10614, 26277, 65057, 54386	37	519	14116	5.14565	0.805982	0.0470849	2.80813
M10	GOTERM_BP_ALL	GO:0048514~blood vessel morphogenesis	5	12.5	0.00196474	3162, 57142, 302, 5327, 3200	37	211	14116	9.0406	0.828661	0.049154	3.01776
M10	GOTERM_BP_ALL	GO:0050819~negative regulation of coagulation	3	7.5	0.0019776	302, 308, 307	37	26	14116	44.0208	0.830628	0.0481272	3.03721
M10	GOTERM_BP_ALL	GO:0031324~negative regulation of cellular metabolic process	8	20	0.0019916	7014, 10643, 7013, 25913, 10614, 26277, 65057, 54386	37	720	14116	4.23904	0.832746	0.0471815	3.0584
M10	GOTERM_BP_ALL	GO:0010605~negative regulation of macromolecule metabolic process	8	20	0.00222234	7014, 10643, 7013, 25913, 10614, 26277, 65057, 54386	37	734	14116	4.15819	0.864076	0.0511621	3.40703
M10	GOTERM_BP_ALL	GO:0010558~negative regulation of macromolecule biosynthetic process	7	17.5	0.00238106	7014, 10643, 7013, 25913, 10614, 26277, 65057	37	547	14116	4.88226	0.882152	0.0533537	3.64616
M10	GOTERM_BP_ALL	GO:0006807~nitrogen compound metabolic process	19	47.5	0.00244133	26015, 7023, 7014, 7013, 6596, 4190, 6819, 26277, 54386, 3162, 24144, 3178, 25913, 10614, 10594, 65057, 3200, 3945, 100	37	3778	14116	1.91868	0.888368	0.0533386	3.73682
M10	GOTERM_BP_ALL	GO:0031327~negative regulation of cellular biosynthetic process	7	17.5	0.00270222	7014, 10643, 7013, 25913, 10614, 26277, 65057	37	561	14116	4.76042	0.911714	0.0574811	4.12832
M10	GOTERM_BP_ALL	GO:0009890~negative regulation of biosynthetic process	7	17.5	0.00300271	7014, 10643, 7013, 25913, 10614, 26277, 65057	37	573	14116	4.66072	0.932625	0.0622067	4.5774
M10	GOTERM_BP_ALL	GO:0009892~negative regulation of metabolic process	8	20	0.00313028	7014, 10643, 7013, 25913, 10614, 26277, 65057, 54386	37	780	14116	3.91296	0.939931	0.0633087	4.76747
M10	GOTERM_BP_ALL	GO:0001568~blood vessel development	5	12.5	0.00337205	3162, 57142, 302, 5327, 3200	37	245	14116	7.78599	0.951676	0.0665426	5.12669
M10	GOTERM_BP_ALL	GO:0001944~vasculature development	5	12.5	0.00367684	3162, 57142, 302, 5327, 3200	37	251	14116	7.59987	0.963272	0.0707959	5.57776
M10	GOTERM_BP_ALL	GO:0032846~positive regulation of homeostatic process	3	7.5	0.0046411	7014, 25913, 26277	37	40	14116	28.6135	0.98459	0.0867194	6.99158
M10	GOTERM_BP_ALL	GO:0001666~response to hypoxia	4	10	0.0047505	3162, 5327, 5352, 100	37	134	14116	11.3885	0.986037	0.0868725	7.15072
M10	GOTERM_BP_ALL	GO:0050818~regulation of coagulation	3	7.5	0.00487131	302, 308, 307	37	41	14116	27.9156	0.987478	0.0872152	7.32618
M10	GOTERM_BP_ALL	GO:0034641~cellular nitrogen compound metabolic process	18	45	0.00487825	26015, 7023, 7014, 7013, 6596, 4190, 26277, 54386, 3162, 24144, 3178, 25913, 10614, 10594, 65057, 3200, 3945, 100	37	3670	14116	1.87118	0.987556	0.0856303	7.33624
M10	GOTERM_BP_ALL	GO:0001309~age-dependent telomere shortening	2	5	0.00509427	7014, 7013	37	2	14116	381.514	0.989758	0.0875526	7.64916
M10	GOTERM_BP_ALL	GO:0001301~progressive alteration of chromatin during cell aging	2	5	0.00509427	7014, 7013	37	2	14116	381.514	0.989758	0.0875526	7.64916
M10	GOTERM_BP_ALL	GO:0032214~negative regulation of telomere maintenance via semi-conservative replication	2	5	0.00509427	7014, 7013	37	2	14116	381.514	0.989758	0.0875526	7.64916
M10	GOTERM_BP_ALL	GO:0001304~progressive alteration of chromatin during replicative cell aging	2	5	0.00509427	7014, 7013	37	2	14116	381.514	0.989758	0.0875526	7.64916
M10	GOTERM_BP_ALL	GO:0032213~regulation of telomere maintenance via semi-conservative replication	2	5	0.00509427	7014, 7013	37	2	14116	381.514	0.989758	0.0875526	7.64916
M10	GOTERM_BP_ALL	GO:0044237~cellular metabolic process	26	65	0.00542619	7023, 26015, 10549, 6596, 3029, 5352, 3178, 10614, 5327, 65057, 3200, 3945, 100, 6646, 7014, 7013, 4190, 26277, 54386, 3162, 24144, 10643, 25913, 10594, 1632, 5214	37	6636	14116	1.49478	0.992407	0.0912606	8.12803
M10	GOTERM_BP_ALL	GO:0070482~response to oxygen levels	4	10	0.0054737	3162, 5327, 5352, 100	37	141	14116	10.8231	0.992726	0.0903367	8.1964
M10	GOTERM_BP_ALL	GO:0006139~nucleobase, nucleoside, nucleotide and nucleic acid metabolic process	17	42.5	0.00597177	26015, 7023, 7014, 7013, 6596, 4190, 26277, 54386, 24144, 3178, 25913, 10614, 10594, 65057, 3200, 3945, 100	37	3409	14116	1.90253	0.995359	0.0964035	8.91012
M10	GOTERM_BP_ALL	GO:0006096~glycolysis	3	7.5	0.00636057	4190, 5214, 3945	37	47	14116	24.3519	0.996732	0.10057	9.46366
M10	GOTERM_BP_ALL	GO:0051973~positive regulation of telomerase activity	2	5	0.00763194	25913, 65057	37	3	14116	254.342	0.998964	0.117457	11.2518
M10	GOTERM_BP_ALL	GO:0010834~telomere maintenance via telomere shortening	2	5	0.00763194	7014, 7013	37	3	14116	254.342	0.998964	0.117457	11.2518
M10	GOTERM_BP_ALL	GO:0008152~metabolic process	28	70	0.0083581	7023, 26015, 10549, 6596, 3029, 5352, 3178, 10614, 5327, 65057, 3200, 3945, 100, 3712, 6646, 7014, 7013, 4190, 6819, 26277, 54386, 3162, 24144, 10643, 25913, 10594, 1632, 5214	37	7647	14116	1.39694	0.999463	0.125796	12.2583
M10	GOTERM_BP_ALL	GO:0051239~regulation of multicellular organismal process	8	20	0.00849865	3162, 57142, 10643, 302, 5327, 308, 307, 100	37	937	14116	3.25732	0.999527	0.125684	12.4518
M10	GOTERM_BP_ALL	GO:0006259~DNA metabolic process	6	15	0.00873403	7014, 7013, 25913, 26277, 65057, 54386	37	506	14116	4.52388	0.999618	0.126869	12.7751
M10	GOTERM_BP_ALL	GO:0051054~positive regulation of DNA metabolic process	3	7.5	0.00893213	7014, 25913, 26277	37	56	14116	20.4382	0.99968	0.127514	13.0463
M10	GOTERM_BP_ALL	GO:0009653~anatomical structure morphogenesis	9	22.5	0.00924666	51466, 3162, 57142, 10643, 302, 5327, 65057, 3200, 100	37	1197	14116	2.86852	0.99976	0.129668	13.4753
M10	GOTERM_BP_ALL	GO:0006007~glucose catabolic process	3	7.5	0.00955703	4190, 5214, 3945	37	58	14116	19.7335	0.999818	0.131694	13.8966
M10	GOTERM_BP_ALL	GO:0002686~negative regulation of leukocyte migration	2	5	0.0101633	3162, 100	37	4	14116	190.757	0.999895	0.13739	14.7142
M10	GOTERM_BP_ALL	GO:0051130~positive regulation of cellular component organization	4	10	0.010853	7014, 7013, 25913, 26277	37	181	14116	8.43124	0.999944	0.143902	15.6354
M10	GOTERM_BP_ALL	GO:0048646~anatomical structure formation involved in morphogenesis	5	12.5	0.0119365	3162, 57142, 302, 3200, 100	37	352	14116	5.41923	0.999979	0.154903	17.0637
M10	GOTERM_BP_ALL	GO:0006260~DNA replication	4	10	0.0123692	7014, 7013, 25913, 54386	37	190	14116	8.03186	0.999986	0.157819	17.6279
M10	GOTERM_BP_ALL	GO:0051974~negative regulation of telomerase activity	2	5	0.0126884	7013, 25913	37	5	14116	152.605	0.999989	0.159325	18.0417
M10	GOTERM_BP_ALL	GO:0051186~cofactor metabolic process	4	10	0.0132617	3162, 4190, 3029, 3945	37	195	14116	7.82592	0.999994	0.163674	18.7801
M10	GOTERM_BP_ALL	GO:0019320~hexose catabolic process	3	7.5	0.0133282	4190, 5214, 3945	37	69	14116	16.5875	0.999994	0.162217	18.8653
M10	GOTERM_BP_ALL	GO:0046365~monosaccharide catabolic process	3	7.5	0.014073	4190, 5214, 3945	37	71	14116	16.1203	0.999997	0.168271	19.8143
M10	GOTERM_BP_ALL	GO:0001302~replicative cell aging	2	5	0.0152072	7014, 7013	37	6	14116	127.171	0.999999	0.178289	21.2396
M10	GOTERM_BP_ALL	GO:0006996~organelle organization	9	22.5	0.016987	51466, 7014, 7013, 6596, 25913, 26277, 9168, 65057, 54386	37	1332	14116	2.57779	1	0.19463	23.4283
M10	GOTERM_BP_ALL	GO:0016043~cellular component organization	13	32.5	0.0174799	6646, 7014, 302, 7013, 6596, 26277, 308, 54386, 51466, 25913, 9168, 65057, 5214	37	2498	14116	1.98546	1	0.197237	24.0244
M10	GOTERM_BP_ALL	GO:0046164~alcohol catabolic process	3	7.5	0.0180594	4190, 5214, 3945	37	81	14116	14.1301	1	0.200634	24.7196
M10	GOTERM_BP_ALL	GO:0032502~developmental process	15	37.5	0.018231	6646, 57142, 7023, 7014, 302, 7013, 3162, 51466, 24144, 10643, 10614, 5327, 65057, 3200, 100	37	3148	14116	1.81789	1	0.199908	24.9244
M10	GOTERM_BP_ALL	GO:0010556~regulation of macromolecule biosynthetic process	14	35	0.0184392	6646, 7023, 7014, 7705, 7013, 6596, 26277, 54386, 3162, 10643, 10614, 25913, 65057, 3200	37	2830	14116	1.88735	1	0.199558	25.172
M10	GOTERM_BP_ALL	GO:0044275~cellular carbohydrate catabolic process	3	7.5	0.0197728	4190, 5214, 3945	37	85	14116	13.4652	1	0.20999	26.7405
M10	GOTERM_BP_ALL	GO:0055114~oxidation reduction	6	15	0.0220789	3712, 3162, 10549, 4190, 5352, 3945	37	639	14116	3.58229	1	0.229015	29.3802
M10	GOTERM_BP_ALL	GO:0022607~cellular component assembly	7	17.5	0.0233637	6646, 7013, 25913, 26277, 308, 65057, 5214	37	887	14116	3.01082	1	0.238047	30.812
M10	GOTERM_BP_ALL	GO:0051260~protein homooligomerization	3	7.5	0.0243408	7013, 308, 5214	37	95	14116	12.0478	1	0.244062	31.8828
M10	GOTERM_BP_ALL	GO:0051348~negative regulation of transferase activity	3	7.5	0.0248194	7013, 25913, 10614	37	96	14116	11.9223	1	0.245575	32.4015
M10	GOTERM_BP_ALL	GO:0044238~primary metabolic process	25	62.5	0.0249522	7023, 26015, 10549, 6596, 3029, 5352, 3178, 10614, 5327, 65057, 3200, 3945, 100, 6646, 7014, 7013, 4190, 26277, 54386, 24144, 10643, 25913, 10594, 1632, 5214	37	6923	14116	1.3777	1	0.244087	32.5448
M10	GOTERM_BP_ALL	GO:0031326~regulation of cellular biosynthetic process	14	35	0.0253555	6646, 7023, 7014, 7705, 7013, 6596, 26277, 54386, 3162, 10643, 10614, 25913, 65057, 3200	37	2947	14116	1.81242	1	0.244927	32.9782
M10	GOTERM_BP_ALL	GO:0009889~regulation of biosynthetic process	14	35	0.0266453	6646, 7023, 7014, 7705, 7013, 6596, 26277, 54386, 3162, 10643, 10614, 25913, 65057, 3200	37	2966	14116	1.80081	1	0.253133	34.3469
M10	GOTERM_BP_ALL	GO:0016052~carbohydrate catabolic process	3	7.5	0.0313842	4190, 5214, 3945	37	109	14116	10.5004	1	0.288593	39.1542
M10	GOTERM_BP_ALL	GO:0007568~aging	3	7.5	0.0319149	7014, 7013, 100	37	110	14116	10.4049	1	0.289856	39.6715
M10	GOTERM_BP_ALL	GO:0044085~cellular component biogenesis	7	17.5	0.0391751	6646, 7013, 25913, 26277, 308, 65057, 5214	37	1001	14116	2.66793	1	0.340863	46.3482
M10	GOTERM_BP_ALL	GO:0031323~regulation of cellular metabolic process	15	37.5	0.0397699	6646, 7023, 7014, 7705, 7013, 6596, 26277, 54386, 3162, 55291, 10643, 10614, 25913, 65057, 3200	37	3464	14116	1.65205	1	0.341913	46.8633
M10	GOTERM_BP_ALL	GO:0002685~regulation of leukocyte migration	2	5	0.0498216	3162, 100	37	20	14116	38.1514	1	0.406031	54.8988
M11	GOTERM_BP_ALL	GO:0032720~negative regulation of tumor necrosis factor production	2	5.88235	0.0145731	1149, 3929	24	9	14116	130.704	0.999908	0.999908	19.6201
M11	GOTERM_BP_ALL	GO:0051239~regulation of multicellular organismal process	6	17.6471	0.0157342	6717, 1149, 3929, 7704, 7532, 3064	24	937	14116	3.76628	0.999956	0.993392	21.0176
M11	GOTERM_BP_ALL	GO:0009952~anterior/posterior pattern formation	3	8.82353	0.0215621	3227, 7704, 3064	24	140	14116	12.6036	0.999999	0.989942	27.6965
M11	GOTERM_BP_ALL	GO:0016044~membrane organization	4	11.7647	0.0231499	5359, 3929, 3092, 3064	24	381	14116	6.17498	1	0.975438	29.4226
M11	GOTERM_BP_ALL	GO:0010646~regulation of cell communication	6	17.6471	0.0235391	9910, 1149, 3929, 23158, 7532, 3064	24	1038	14116	3.39981	1	0.950988	29.8399
M11	GOTERM_BP_ALL	GO:0065008~regulation of biological quality	7	20.5882	0.0268703	6717, 1149, 5359, 8733, 7532, 54, 3064	24	1469	14116	2.8027	1	0.943505	33.3177
M11	GOTERM_BP_ALL	GO:0033036~macromolecule localization	6	17.6471	0.0270402	1149, 3929, 9961, 8733, 7532, 3064	24	1076	14116	3.27974	1	0.916162	33.4907
M11	GOTERM_BP_ALL	GO:0043065~positive regulation of apoptosis	4	11.7647	0.0316322	1149, 7704, 3092, 3064	24	430	14116	5.47132	1	0.921396	38.0108
M11	GOTERM_BP_ALL	GO:0043068~positive regulation of programmed cell death	4	11.7647	0.0321985	1149, 7704, 3092, 3064	24	433	14116	5.43341	1	0.89993	38.5479
M11	GOTERM_BP_ALL	GO:0010942~positive regulation of cell death	4	11.7647	0.032579	1149, 7704, 3092, 3064	24	435	14116	5.40843	1	0.877126	38.9064
M11	GOTERM_BP_ALL	GO:0016043~cellular component organization	9	26.4706	0.0379921	84557, 1149, 5359, 5108, 3929, 3880, 8733, 3092, 3064	24	2498	14116	2.1191	1	0.892351	43.7993
M11	GOTERM_BP_ALL	GO:0009653~anatomical structure morphogenesis	6	17.6471	0.0404044	3227, 5108, 7704, 3880, 54, 3064	24	1197	14116	2.9482	1	0.886459	45.8599
M11	GOTERM_BP_ALL	GO:0003002~regionalization	3	8.82353	0.0404586	3227, 7704, 3064	24	197	14116	8.95685	1	0.866143	45.9054
M11	GOTERM_BP_ALL	GO:0032680~regulation of tumor necrosis factor production	2	5.88235	0.049346	1149, 3929	24	31	14116	37.9462	1	0.898538	52.8989
