# Supplementary material for: Systems Level Analysis and Identification of Pathways and Networks Associated with Liver Fibrosis
Source: PLoS One. 2014 Nov 7;9(11):e112193. doi: 10.1371/journal.pone.0112193 (PMC4224449; doi:10.1371/journal.pone.0112193)
Supplement: Data S1 — Cytoscape session file associated with network module generation. The Cytoscape session file includes 1) high-confidence human PPI network data, 2) the liver fibrosis-relevant parent sub-network, and 3) 11 modules obtained by clustering the liver fibrosis-relevant parent sub-network. (ZIP) [file pone.0112193.s013.zip]

Archive with 1 entries (1 files):
- DataS1_Network_Modules_Generation.cys
