# Supplementary material for: Systems Level Analysis and Identification of Pathways and Networks Associated with Liver Fibrosis
Source: PLoS One. 2014 Nov 7;9(11):e112193. doi: 10.1371/journal.pone.0112193 (PMC4224449; doi:10.1371/journal.pone.0112193)
Supplement: Data S2 — KeyPathwayMiner input gene list. (XLSX) [file pone.0112193.s014.xlsx]

## Sheet: 1_DEG_UP_KPM_input
302	1	1	1	1
1490	1	1	1	1
10457	1	1	1	1
3162	1	1	1	1
5935	1	1	1	1
51330	1	1	1	1
5352	1	1	1	1
6282	1	1	1	1
3958	1	1	1	1
3934	1	1	1	1
8507	1	1	1	1
130814	1	1	1	1
3485	1	1	1	0
9168	1	1	1	0
6277	1	1	1	0
7076	1	1	1	0
4060	1	1	1	0
5327	1	1	1	0
26227	1	1	1	0
26471	1	1	1	0
7103	1	1	1	0
310	1	1	1	0
57142	1	1	1	0
5359	1	1	1	0
934	1	1	1	0
5154	1	1	1	0
1267	1	1	1	0
1277	1	1	1	0
3856	1	1	1	0
9334	1	1	1	0
58191	1	1	1	0
80824	1	1	1	0
56892	1	1	1	0
81579	1	1	1	0
286343	1	1	1	0
113277	1	1	1	0
375061	1	1	1	0
5154	1	1	1	0
4050	1	1	1	0
29957	1	1	1	0
26136	1	1	1	0
1525	1	1	1	0
308	1	1	1	0
6281	1	1	1	0
4023	1	1	1	0
2770	1	1	1	0
100506742	1	1	1	0
1278	1	1	1	0
3929	1	1	1	0
440	1	1	1	0
1277	1	1	1	0
4072	1	1	1	0
8407	1	1	1	0
3880	1	1	1	0
7991	1	1	1	0
645638	1	1	1	0
2	1	1	0	1
3484	1	1	0	1
92369	1	1	0	1
4256	1	1	0	0
4609	1	1	0	0
8490	1	1	0	0
3156	1	1	0	0
222643	1	1	0	0
6280	1	1	0	0
2919	1	1	0	0
22885	1	1	0	0
22885	1	1	0	0
6906	1	0	1	1
6541	1	0	1	0
2274	1	0	1	0
57761	1	0	1	0
9208	1	0	1	0
3956	0	1	1	1
3475	0	1	1	1
5997	0	1	1	1
5315	0	1	1	1
6574	0	1	1	1
3109	0	1	1	1
3108	0	1	1	1
84617	0	1	1	1
25819	0	1	1	1
768211	0	1	1	1
55332	0	1	1	1
7431	0	1	1	0
226	0	1	1	0
6319	0	1	1	0
948	0	1	1	0
967	0	1	1	0
9961	0	1	1	0
53827	0	1	1	0
364	0	1	1	0
10537	0	1	1	0
307	0	1	1	0
2169	0	1	1	0
8671	0	1	1	0
1410	0	1	1	0
330	0	1	1	0
66008	0	1	1	0
706	0	1	1	0
7168	0	1	1	0
7168	0	1	1	0
51201	0	1	1	0
7430	0	1	1	0
3304	0	1	1	0
2012	0	1	1	0
351	0	1	1	0
351	0	1	1	0
389	0	1	1	0
51477	0	1	1	0
10226	0	1	1	0
6717	0	1	1	0
56654	0	1	1	0
54463	0	1	1	0
80381	0	1	1	0
427	0	1	1	0
56952	0	1	1	0
2353	0	1	1	0
5819	0	1	1	0
7056	0	1	1	0
64114	0	1	1	0
57692	0	1	1	0
23597	0	1	1	0
351	0	1	1	0
54491	0	1	1	0
8507	0	1	1	0
1316	0	1	1	0
5997	0	1	1	0
3985	0	1	1	0
5328	0	1	1	0
1267	0	1	1	0
57142	0	1	1	0
291	0	1	1	0
3875	0	1	1	0
5355	0	1	1	0
91663	0	1	1	0
1149	0	1	1	0
307	0	1	1	0
79815	0	1	1	0
8805	0	1	1	0
5954	0	1	1	0
10993	0	1	0	1
1026	0	1	0	1
1026	0	1	0	1
983	0	0	1	1
84525	0	0	1	1
2634	0	0	1	1
597	0	0	1	1
963	0	0	1	1
1536	0	0	1	1
467	0	0	1	1
4069	0	0	1	1
59	0	0	1	1
3122	0	0	1	1
2940	0	0	1	1
4489	0	0	1	1
51316	0	0	1	1
1033	0	0	1	1
4283	0	0	1	1
4288	0	0	1	1
6646	0	0	1	1
3117	0	0	1	1
115761	0	0	1	1
286827	0	0	1	1
890	0	0	1	1
27314	0	0	1	1
6503	0	0	1	1
4283	0	0	1	1
1894	0	0	1	1
79801	0	0	1	1
10875	0	0	1	1
1592	0	0	1	1
10261	0	0	1	1
3627	0	0	1	1
4502	0	0	1	1
822	0	0	1	1
3561	0	0	1	1
9133	0	0	1	1
10592	0	0	1	1

## Sheet: 2_DEG_DOWN_KPM_input
761	1	1	1	1
4223	1	1	1	1
50507	1	1	1	1
147	1	1	1	1
90427	1	1	1	1
1066	1	1	1	1
9315	1	1	1	1
11185	1	1	1	1
113235	1	1	1	1
5789	1	1	1	1
344838	1	1	1	1
2946	1	1	1	1
2326	1	1	1	1
9027	1	1	1	1
81285	1	1	1	1
50486	1	1	1	1
10643	1	1	1	1
112849	1	1	1	1
51635	1	1	1	1
51181	1	1	1	0
1950	1	1	1	0
622	1	1	1	0
9376	1	1	1	0
337	1	1	1	0
9227	1	1	1	0
5313	1	1	1	0
8564	1	1	1	0
1733	1	1	1	0
64241	1	1	1	0
64240	1	1	1	0
8424	1	1	1	0
3626	1	1	1	0
18	1	1	1	0
3712	1	1	1	0
6715	1	1	1	0
5267	1	1	1	0
1901	1	1	1	0
5507	1	1	1	0
866	1	1	1	0
57136	1	1	1	0
5789	1	1	1	0
63027	1	1	1	0
253512	1	1	1	0
10966	1	1	1	0
137872	1	1	1	0
10246	1	1	1	0
3486	1	1	1	0
51166	1	1	1	0
5313	1	1	1	0
3034	1	1	1	0
1562	1	1	1	0
60481	1	1	1	0
6387	1	1	1	0
3483	1	1	1	0
8644	1	1	1	0
8455	1	1	1	0
2180	1	1	1	0
6387	1	1	1	0
51141	1	1	1	0
90865	1	1	1	0
58510	1	1	1	0
93058	1	1	1	0
253512	1	1	1	0
10560	1	1	1	0
8424	1	1	1	0
27329	1	1	1	0
93517	1	1	1	0
5507	1	1	1	0
8942	1	1	1	0
7512	1	1	0	1
58526	1	1	0	1
1644	1	1	0	0
2638	1	1	0	0
10404	1	1	0	0
9963	1	1	0	0
1610	1	1	0	0
13	1	1	0	0
5009	1	1	0	0
6720	1	1	0	0
28970	1	1	0	0
2690	1	1	0	0
83876	1	1	0	0
26007	1	1	0	0
126	1	1	0	0
23464	1	1	0	0
57678	1	1	0	0
3294	1	1	0	0
6568	1	1	0	0
6720	1	1	0	0
3070	1	1	0	0
23189	1	0	1	1
90693	1	0	1	1
64093	1	0	1	1
1244	1	0	1	0
8835	1	0	1	0
27165	1	0	1	0
2538	1	0	1	0
5618	1	0	1	0
8309	1	0	1	0
3400	1	0	1	0
219	1	0	1	0
2538	1	0	1	0
54677	1	0	1	0
3400	1	0	1	0
5998	0	1	1	1
83729	0	1	1	1
1551	0	1	1	1
22864	0	1	1	1
10643	0	1	1	1
79660	0	1	1	1
1565	0	1	1	1
38	0	1	1	0
23600	0	1	1	0
2028	0	1	1	0
9104	0	1	1	0
185	0	1	1	0
6819	0	1	1	0
6387	0	1	1	0
3029	0	1	1	0
2173	0	1	1	0
8825	0	1	1	0
58473	0	1	1	0
173	0	1	1	0
81889	0	1	1	0
4190	0	1	1	0
23024	0	1	1	0
78990	0	1	1	0
64116	0	1	1	0
1848	0	1	1	0
10165	0	1	1	0
151393	0	1	1	0
38	0	1	1	0
8325	0	1	1	0
185	0	1	1	0
2134	0	1	1	0
57447	0	1	1	0
51179	0	1	1	0
1807	0	1	1	0
6414	0	1	1	0
10841	0	1	1	0
6690	0	1	1	0
11276	0	1	1	0
205428	0	1	1	0
10165	0	1	1	0
148738	0	1	1	0
2710	0	1	1	0
143941	0	1	1	0
51141	0	1	1	0
646486	0	1	1	0
54363	0	1	1	0
8848	0	1	1	0
80352	0	0	1	1
3170	0	0	1	1
29948	0	0	1	1
7539	0	0	1	1
5625	0	0	1	1
148398	0	0	1	1
54873	0	0	1	1
283659	0	0	1	1
10110	0	0	1	1
7433	0	0	1	1
1990	0	0	1	1
1893	0	0	1	1
57035	0	0	1	1
90627	0	0	1	1
10643	0	0	1	1

## Sheet: 3_HC_UP_KPM_input
6678	1	1	1	1
6678	1	1	1	1
4256	1	1	1	1
7431	1	1	1	1
302	1	1	1	1
6415	1	1	1	1
633	1	1	1	1
5216	1	1	1	1
301	1	1	1	1
226	1	1	1	1
3956	1	1	1	1
3482	1	1	1	1
2195	1	1	1	1
6277	1	1	1	1
6319	1	1	1	1
972	1	1	1	1
10581	1	1	1	1
967	1	1	1	1
5721	1	1	1	1
7076	1	1	1	1
29952	1	1	1	1
2782	1	1	1	1
2782	1	1	1	1
231	1	1	1	1
4060	1	1	1	1
900	1	1	1	1
5696	1	1	1	1
10267	1	1	1	1
5327	1	1	1	1
84525	1	1	1	1
2771	1	1	1	1
7043	1	1	1	1
23433	1	1	1	1
2149	1	1	1	1
4052	1	1	1	1
6868	1	1	1	1
9961	1	1	1	1
6793	1	1	1	1
57007	1	1	1	1
54	1	1	1	1
306	1	1	1	1
7805	1	1	1	1
3636	1	1	1	1
7103	1	1	1	1
9619	1	1	1	1
5997	1	1	1	1
26012	1	1	1	1
644	1	1	1	1
1510	1	1	1	1
4015	1	1	1	1
4015	1	1	1	1
10457	1	1	1	1
53827	1	1	1	1
5742	1	1	1	1
339	1	1	1	1
3957	1	1	1	1
4255	1	1	1	1
2634	1	1	1	1
51752	1	1	1	1
5800	1	1	1	1
5641	1	1	1	1
4644	1	1	1	1
8836	1	1	1	1
597	1	1	1	1
27306	1	1	1	1
963	1	1	1	1
133418	1	1	1	1
199	1	1	1	1
5552	1	1	1	1
2268	1	1	1	1
6891	1	1	1	1
728	1	1	1	1
165530	1	1	1	1
10537	1	1	1	1
2650	1	1	1	1
3688	1	1	1	1
11167	1	1	1	1
11167	1	1	1	1
2200	1	1	1	1
817	1	1	1	1
7171	1	1	1	1
6925	1	1	1	1
3717	1	1	1	1
7056	1	1	1	1
307	1	1	1	1
3764	1	1	1	1
952	1	1	1	1
952	1	1	1	1
5359	1	1	1	1
10068	1	1	1	1
2534	1	1	1	1
581	1	1	1	1
1536	1	1	1	1
834	1	1	1	1
317	1	1	1	1
3055	1	1	1	1
140	1	1	1	1
9342	1	1	1	1
7409	1	1	1	1
1326	1	1	1	1
840	1	1	1	1
2280	1	1	1	1
3606	1	1	1	1
6892	1	1	1	1
3084	1	1	1	1
5315	1	1	1	1
801	1	1	1	1
801	1	1	1	1
934	1	1	1	1
1289	1	1	1	1
3459	1	1	1	1
8611	1	1	1	1
5764	1	1	1	1
8935	1	1	1	1
6352	1	1	1	1
2701	1	1	1	1
1410	1	1	1	1
100	1	1	1	1
3937	1	1	1	1
4069	1	1	1	1
1278	1	1	1	1
5621	1	1	1	1
10971	1	1	1	1
1072	1	1	1	1
5698	1	1	1	1
8773	1	1	1	1
713	1	1	1	1
3945	1	1	1	1
1535	1	1	1	1
53826	1	1	1	1
706	1	1	1	1
120	1	1	1	1
409	1	1	1	1
7168	1	1	1	1
7168	1	1	1	1
4313	1	1	1	1
7170	1	1	1	1
3123	1	1	1	1
5154	1	1	1	1
51296	1	1	1	1
51762	1	1	1	1
5579	1	1	1	1
10875	1	1	1	1
1267	1	1	1	1
9342	1	1	1	1
3117	1	1	1	1
6709	1	1	1	1
1277	1	1	1	1
7430	1	1	1	1
3109	1	1	1	1
3122	1	1	1	1
1522	1	1	1	1
962	1	1	1	1
1290	1	1	1	1
1303	1	1	1	1
5156	1	1	1	1
1281	1	1	1	1
59345	1	1	1	1
3796	1	1	1	1
22797	1	1	1	1
7170	1	1	1	1
7170	1	1	1	1
871	1	1	1	1
1291	1	1	1	1
3490	1	1	1	1
10397	1	1	1	1
1292	1	1	1	1
2316	1	1	1	1
2934	1	1	1	1
8682	1	1	1	1
51316	1	1	1	1
7905	1	1	1	1
83442	1	1	1	1
4811	1	1	1	1
2012	1	1	1	1
3856	1	1	1	1
9334	1	1	1	1
4478	1	1	1	1
7171	1	1	1	1
389	1	1	1	1
84557	1	1	1	1
4239	1	1	1	1
79026	1	1	1	1
7905	1	1	1	1
127829	1	1	1	1
51477	1	1	1	1
10491	1	1	1	1
56944	1	1	1	1
2274	1	1	1	1
2697	1	1	1	1
10226	1	1	1	1
123920	1	1	1	1
58191	1	1	1	1
3394	1	1	1	1
2273	1	1	1	1
857	1	1	1	1
3241	1	1	1	1
5214	1	1	1	1
9612	1	1	1	1
55861	1	1	1	1
1396	1	1	1	1
493869	1	1	1	1
7837	1	1	1	1
51571	1	1	1	1
10007	1	1	1	1
5880	1	1	1	1
1282	1	1	1	1
7408	1	1	1	1
196527	1	1	1	1
2037	1	1	1	1
10544	1	1	1	1
6717	1	1	1	1
56654	1	1	1	1
3895	1	1	1	1
81035	1	1	1	1
55216	1	1	1	1
5352	1	1	1	1
126308	1	1	1	1
11230	1	1	1	1
285382	1	1	1	1
122953	1	1	1	1
1176	1	1	1	1
714	1	1	1	1
7485	1	1	1	1
26469	1	1	1	1
91368	1	1	1	1
10186	1	1	1	1
9342	1	1	1	1
54863	1	1	1	1
1282	1	1	1	1
170954	1	1	1	1
55858	1	1	1	1
90293	1	1	1	1
9535	1	1	1	1
613	1	1	1	1
11010	1	1	1	1
2214	1	1	1	1
4283	1	1	1	1
391356	1	1	1	1
64118	1	1	1	1
245812	1	1	1	1
2207	1	1	1	1
5272	1	1	1	1
79188	1	1	1	1
5272	1	1	1	1
2534	1	1	1	1
10906	1	1	1	1
122618	1	1	1	1
64400	1	1	1	1
6659	1	1	1	1
397	1	1	1	1
11031	1	1	1	1
92241	1	1	1	1
55577	1	1	1	1
5699	1	1	1	1
6599	1	1	1	1
80381	1	1	1	1
83937	1	1	1	1
8434	1	1	1	1
64853	1	1	1	1
85440	1	1	1	1
22856	1	1	1	1
57205	1	1	1	1
64115	1	1	1	1
3430	1	1	1	1
79971	1	1	1	1
10783	1	1	1	1
7305	1	1	1	1
11262	1	1	1	1
113277	1	1	1	1
100130890	1	1	1	1
6646	1	1	1	1
968	1	1	1	1
6282	1	1	1	1
5106	1	1	1	1
57659	1	1	1	1
10057	1	1	1	1
91368	1	1	1	1
1192	1	1	1	1
266812	1	1	1	1
7837	1	1	1	1
57659	1	1	1	1
57648	1	1	1	1
7056	1	1	1	1
64781	1	1	1	1
1289	1	1	1	1
64114	1	1	1	1
130733	1	1	1	1
51454	1	1	1	1
712	1	1	1	1
285966	1	1	1	1
752	1	1	1	1
4794	1	1	1	1
10129	1	1	1	1
6041	1	1	1	1
54518	1	1	1	1
57692	1	1	1	1
3117	1	1	1	1
7980	1	1	1	1
100506736	1	1	1	1
942	1	1	1	1
64332	1	1	1	1
115761	1	1	1	1
83937	1	1	1	1
89886	1	1	1	1
9404	1	1	1	1
5199	1	1	1	1
23597	1	1	1	1
3001	1	1	1	1
2793	1	1	1	1
1536	1	1	1	1
5154	1	1	1	1
55917	1	1	1	1
53346	1	1	1	1
6092	1	1	1	1
6503	1	1	1	1
8291	1	1	1	1
7485	1	1	1	1
23137	1	1	1	1
6041	1	1	1	1
3071	1	1	1	1
54829	1	1	1	1
29957	1	1	1	1
2015	1	1	1	1
9630	1	1	1	1
5742	1	1	1	1
9111	1	1	1	1
1193	1	1	1	1
64333	1	1	1	1
81622	1	1	1	1
6368	1	1	1	1
23350	1	1	1	1
50856	1	1	1	1
5918	1	1	1	1
23643	1	1	1	1
7456	1	1	1	1
8111	1	1	1	1
152573	1	1	1	1
4283	1	1	1	1
2744	1	1	1	1
3267	1	1	1	1
26060	1	1	1	1
3575	1	1	1	1
9765	1	1	1	1
123	1	1	1	1
3689	1	1	1	1
6659	1	1	1	1
3796	1	1	1	1
3267	1	1	1	1
5724	1	1	1	1
26136	1	1	1	1
9051	1	1	1	1
5831	1	1	1	1
64782	1	1	1	1
10875	1	1	1	1
55790	1	1	1	1
29087	1	1	1	1
4324	1	1	1	1
51375	1	1	1	1
10981	1	1	1	1
23299	1	1	1	1
4005	1	1	1	1
6443	1	1	1	1
8905	1	1	1	1
57475	1	1	1	1
4542	1	1	1	1
84734	1	1	1	1
54491	1	1	1	1
124935	1	1	1	1
1525	1	1	1	1
64400	1	1	1	1
79689	1	1	1	1
5732	1	1	1	1
8778	1	1	1	1
922	1	1	1	1
4332	1	1	1	1
54440	1	1	1	1
3575	1	1	1	1
10875	1	1	1	1
922	1	1	1	1
308	1	1	1	1
7532	1	1	1	1
3482	1	1	1	1
3958	1	1	1	1
6281	1	1	1	1
2896	1	1	1	1
10095	1	1	1	1
7077	1	1	1	1
23433	1	1	1	1
1520	1	1	1	1
2674	1	1	1	1
5997	1	1	1	1
5955	1	1	1	1
1488	1	1	1	1
5580	1	1	1	1
6768	1	1	1	1
3635	1	1	1	1
3135	1	1	1	1
7456	1	1	1	1
1052	1	1	1	1
3688	1	1	1	1
2200	1	1	1	1
1026	1	1	1	1
3560	1	1	1	1
2770	1	1	1	1
5321	1	1	1	1
100506742	1	1	1	1
5328	1	1	1	1
10261	1	1	1	1
131450	1	1	1	1
801	1	1	1	1
7534	1	1	1	1
2219	1	1	1	1
486	1	1	1	1
837	1	1	1	1
52	1	1	1	1
9317	1	1	1	1
1278	1	1	1	1
10971	1	1	1	1
7114	1	1	1	1
1267	1	1	1	1
7170	1	1	1	1
51192	1	1	1	1
7357	1	1	1	1
7099	1	1	1	1
51192	1	1	1	1
1277	1	1	1	1
3875	1	1	1	1
10659	1	1	1	1
10398	1	1	1	1
51382	1	1	1	1
8407	1	1	1	1
54458	1	1	1	1
3880	1	1	1	1
81606	1	1	1	1
822	1	1	1	1
56882	1	1	1	1
81552	1	1	1	1
1284	1	1	1	1
56882	1	1	1	1
23406	1	1	1	1
1675	1	1	1	1
22795	1	1	1	1
1026	1	1	1	1
140606	1	1	1	1
8826	1	1	1	1
8826	1	1	1	1
1436	1	1	1	1
57153	1	1	1	1
2681	1	1	1	1
55830	1	1	1	1
8612	1	1	1	1
30846	1	1	1	1
4048	1	1	1	1
6016	1	1	1	1
3561	1	1	1	1
6368	1	1	1	1
3092	1	1	1	1
840	1	1	1	1
87	1	1	1	1
3936	1	1	1	1
3384	1	1	1	1
1003	1	1	1	1
25903	1	1	1	1
307	1	1	1	1
80031	1	1	1	1
27077	1	1	1	1
55332	1	1	1	1
29108	1	1	1	1
157378	1	1	1	1
284207	1	1	1	1
3092	1	1	1	1
952	1	1	1	1
2350	1	1	1	1
6942	1	1	1	1
317649	1	1	1	1
131583	1	1	1	1
81563	1	1	1	1
3669	1	1	1	1
9308	1	1	1	1
27067	1	1	1	1
84735	1	1	1	1
5341	1	1	1	1
6001	1	1	1	1
10406	1	1	1	1
5788	1	1	1	1
130814	1	1	1	1
2313	1	1	1	1
9839	1	1	1	1
114793	1	1	1	1
5360	1	1	1	1
4017	1	1	1	1
9910	1	1	1	1
317649	1	1	1	1
924	1	1	1	1
79003	1	1	1	1
25829	1	1	1	1
56937	1	1	1	1
84419	1	1	1	1
8291	1	1	1	1
10875	1	1	1	1
3092	1	1	1	1
64094	1	1	1	1
2209	1	1	1	1
51309	1	1	1	1
9111	1	1	1	1
25800	1	1	1	1
3200	1	1	1	1
9450	1	1	1	1
857	1	1	1	1
3683	1	1	1	1
375387	1	1	1	1
9839	1	1	1	1
9332	1	1	1	1
23670	1	1	1	1
81553	1	1	1	1
306	1	1	1	1
5328	1	1	1	1
87	1	1	1	1
7170	1	1	1	1
64777	1	1	1	1
51313	1	1	1	1
10563	1	1	1	1
25816	1	1	1	1
54503	1	1	1	1
282991	1	1	1	1
23158	1	1	1	1
8905	1	1	1	1

## Sheet: 4_HC_DOWN_KPM_input
51181	1	1	1	1
2644	1	1	1	1
1950	1	1	1	1
5934	1	1	1	1
1610	1	1	1	1
5009	1	1	1	1
18	1	1	1	1
27165	1	1	1	1
5267	1	1	1	1
178	1	1	1	1
83719	1	1	1	1
9249	1	1	1	1
79777	1	1	1	1
157506	1	1	1	1
149466	1	1	1	1
10614	1	1	1	1
4835	1	1	1	1
123355	1	1	1	1
131870	1	1	1	1
123355	1	1	1	1
3674	1	1	1	1
80013	1	1	1	1
157506	1	1	1	1
389434	1	1	1	1
91614	1	1	1	1
763	1	1	1	1
26268	1	1	1	1
63826	1	1	1	1
55526	1	1	1	1
90627	1	1	1	1
143941	1	1	1	1
157506	1	1	1	1
27329	1	1	1	1
91614	1	1	1	1
3070	1	1	1	1
178	1	1	1	1
26268	1	1	1	1
