# Supplementary material for: Systems Level Analysis and Identification of Pathways and Networks Associated with Liver Fibrosis
Source: PLoS One. 2014 Nov 7;9(11):e112193. doi: 10.1371/journal.pone.0112193 (PMC4224449; doi:10.1371/journal.pone.0112193)
Supplement: Data S3 — Cytoscape session file associated with generation of the liver fibrosis-relevant parent sub-network. The Cytoscape session file includes 1) four sub-networks obtained from KeyPathwayMiner, 2) merged nodes of four sub-networks, 3) high-confidence human PPI network data, and 4) the final liver fibrosis-relevant parent sub-network. (ZIP) [file pone.0112193.s015.zip]

Archive with 1 entries (1 files):
- DataS3_Liver_Fibrosis_Relevant_Parent_Subnetwork_Generation.cys
